# Supplementary material for: Construction of a ceRNA network and screening of potential biomarkers and molecular targets in male smokers with chronic obstructive pulmonary disease
Source: Front Genet. 2024 Jun 12;15:1376721. doi: 10.3389/fgene.2024.1376721 (PMC11199688; doi:10.3389/fgene.2024.1376721)
Supplement: Supplementary file 1 [file Table2.XLSX]

## Sheet: Sheet1
condition	sample	Replication	PC1	PC2
Con	Con1	rep1	-4.62726	-5.36353
Con	Con2	rep2	0.879233	6.2396
Con	Con3	rep3	-2.4055	1.29764
Con	Con4	rep4	0.230052	2.86291
Con	Con5	rep5	4.47723	-2.16936
COPD	COPD1	rep1	7.94181	-4.69165
COPD	COPD2	rep2	4.43323	1.4917
COPD	COPD3	rep3	-4.25078	-1.74336
COPD	COPD4	rep4	-5.74352	-1.46551
COPD	COPD5	rep5	-0.934504	3.54156
