# Supplementary material for: Construction of a ceRNA network and screening of potential biomarkers and molecular targets in male smokers with chronic obstructive pulmonary disease
Source: Front Genet. 2024 Jun 12;15:1376721. doi: 10.3389/fgene.2024.1376721 (PMC11199688; doi:10.3389/fgene.2024.1376721)
Supplement: Supplementary file 2 [file Table3.XLSX]

## Sheet: Sheet1
Sample	Con1	Con2	Con4	COPD1	COPD2	COPD3	COPD4	COPD5	Con3	Con5
Con1	1	0.98515	0.989369	0.975612	0.979692	0.994882	0.981804	0.989838	0.991978	0.979757
Con2	0.98515	1	0.981839	0.990092	0.993088	0.986135	0.985558	0.985305	0.980635	0.979725
Con4	0.989369	0.981839	1	0.979631	0.980928	0.994258	0.984715	0.988117	0.993027	0.988091
COPD1	0.975612	0.990092	0.979631	1	0.989279	0.978922	0.983613	0.974729	0.976292	0.981036
COPD2	0.979692	0.993088	0.980928	0.989279	1	0.983	0.981157	0.984955	0.97891	0.976676
COPD3	0.994882	0.986135	0.994258	0.978922	0.983	1	0.986586	0.990837	0.993495	0.984782
COPD4	0.981804	0.985558	0.984715	0.983613	0.981157	0.986586	1	0.980192	0.980344	0.97749
COPD5	0.989838	0.985305	0.988117	0.974729	0.984955	0.990837	0.980192	1	0.985147	0.973687
Con3	0.991978	0.980635	0.993027	0.976292	0.97891	0.993495	0.980344	0.985147	1	0.989083
Con5	0.979757	0.979725	0.988091	0.981036	0.976676	0.984782	0.97749	0.973687	0.989083	1
