# Supplementary material for: Construction of a ceRNA network and screening of potential biomarkers and molecular targets in male smokers with chronic obstructive pulmonary disease
Source: Front Genet. 2024 Jun 12;15:1376721. doi: 10.3389/fgene.2024.1376721 (PMC11199688; doi:10.3389/fgene.2024.1376721)
Supplement: Supplementary file 4 [file Table9.XLSX]

## Sheet: Sheet1
Category	GO.ID	Term	Up	Down	DEG	Total	Pvalue	FDR	Up_Gene	Down_Gene
CC	GO:0032280	symmetric synapse	1	1	2	11	0.00046	0.230294	ENSG00000101188(NTSR1)	ENSG00000120645(IQSEC3)
CC	GO:0098552	side of membrane	4	3	7	514	0.00074	0.230294	ENSG00000091129(NRCAM),ENSG00000101188(NTSR1),ENSG00000205755(CRLF2),ENSG00000263155(MYZAP)	ENSG00000164949(GEM),ENSG00000196735(HLA-DQA1),ENSG00000213949(ITGA1)
CC	GO:0016459	myosin complex	2	1	3	65	0.00093	0.230294	ENSG00000036448(MYOM2),ENSG00000198336(MYL4)	ENSG00000041515(MYO16)
CC	GO:0042613	MHC class II protein complex	0	2	2	16	0.001	0.230294	-	ENSG00000179344(HLA-DQB1),ENSG00000196735(HLA-DQA1)
BP	GO:0003012	muscle system process	3	3	6	438	0.0011	0.230294	ENSG00000036448(MYOM2),ENSG00000184185(KCNJ12),ENSG00000198336(MYL4)	ENSG00000007314(SCN4A),ENSG00000109819(PPARGC1A),ENSG00000213949(ITGA1)
MF	GO:0051015	actin filament binding	2	2	4	194	0.0016	0.230294	ENSG00000036448(MYOM2),ENSG00000198336(MYL4)	ENSG00000041515(MYO16),ENSG00000103647(CORO2B)
BP	GO:0007413	axonal fasciculation	2	0	2	23	0.0018	0.230294	ENSG00000091129(NRCAM),ENSG00000112902(SEMA5A)	-
BP	GO:0106030	neuron projection fasciculation	2	0	2	23	0.0018	0.230294	ENSG00000091129(NRCAM),ENSG00000112902(SEMA5A)	-
CC	GO:0042611	MHC protein complex	0	2	2	24	0.00226	0.230294	-	ENSG00000179344(HLA-DQB1),ENSG00000196735(HLA-DQA1)
BP	GO:0031589	cell-substrate adhesion	1	4	5	345	0.0023	0.230294	ENSG00000164946(FREM1)	ENSG00000102837(OLFM4),ENSG00000103647(CORO2B),ENSG00000160963(COL26A1),ENSG00000213949(ITGA1)
BP	GO:0002021	response to dietary excess	0	2	2	27	0.0024	0.230294	-	ENSG00000109819(PPARGC1A),ENSG00000130513(GDF15)
BP	GO:0006936	muscle contraction	3	2	5	348	0.0024	0.230294	ENSG00000036448(MYOM2),ENSG00000184185(KCNJ12),ENSG00000198336(MYL4)	ENSG00000007314(SCN4A),ENSG00000213949(ITGA1)
MF	GO:1990147	talin binding	0	1	1	1	0.0026	0.230294	-	ENSG00000103647(CORO2B)
BP	GO:0018979	trichloroethylene metabolic process	0	1	1	1	0.0027	0.230294	-	ENSG00000197446(CYP2F1)
BP	GO:0071250	cellular response to nitrite	0	1	1	1	0.0027	0.230294	-	ENSG00000109819(PPARGC1A)
BP	GO:0080033	response to nitrite	0	1	1	1	0.0027	0.230294	-	ENSG00000109819(PPARGC1A)
BP	GO:1903210	glomerular visceral epithelial cell apoptotic process	0	1	1	1	0.0027	0.230294	-	ENSG00000109819(PPARGC1A)
BP	GO:1904633	regulation of glomerular visceral epithelial cell apoptotic process	0	1	1	1	0.0027	0.230294	-	ENSG00000109819(PPARGC1A)
BP	GO:1904635	positive regulation of glomerular visceral epithelial cell apoptotic process	0	1	1	1	0.0027	0.230294	-	ENSG00000109819(PPARGC1A)
BP	GO:1904638	response to resveratrol	0	1	1	1	0.0027	0.230294	-	ENSG00000109819(PPARGC1A)
BP	GO:1904639	cellular response to resveratrol	0	1	1	1	0.0027	0.230294	-	ENSG00000109819(PPARGC1A)
BP	GO:1990256	signal clustering	1	0	1	1	0.0027	0.230294	ENSG00000112902(SEMA5A)	-
BP	GO:1990700	nucleolar chromatin organization	0	1	1	1	0.0027	0.230294	-	ENSG00000013573(DDX11)
CC	GO:1990718	axonemal central pair projection	0	1	1	1	0.00295	0.230294	-	ENSG00000157423(HYDIN)
CC	GO:1990843	subsarcolemmal mitochondrion	0	1	1	1	0.00295	0.230294	-	ENSG00000109819(PPARGC1A)
CC	GO:1990844	interfibrillar mitochondrion	0	1	1	1	0.00295	0.230294	-	ENSG00000109819(PPARGC1A)
BP	GO:0008015	blood circulation	3	3	6	531	0.003	0.230294	ENSG00000101188(NTSR1),ENSG00000184185(KCNJ12),ENSG00000198336(MYL4)	ENSG00000103647(CORO2B),ENSG00000188958(UTS2B),ENSG00000213949(ITGA1)
CC	GO:0030017	sarcomere	4	0	4	204	0.00306	0.230294	ENSG00000036448(MYOM2),ENSG00000137878(GCOM1),ENSG00000198336(MYL4),ENSG00000263155(MYZAP)	-
BP	GO:0003013	circulatory system process	3	3	6	540	0.0032	0.230294	ENSG00000101188(NTSR1),ENSG00000184185(KCNJ12),ENSG00000198336(MYL4)	ENSG00000103647(CORO2B),ENSG00000188958(UTS2B),ENSG00000213949(ITGA1)
BP	GO:0044057	regulation of system process	3	3	6	543	0.0033	0.230294	ENSG00000101188(NTSR1),ENSG00000184185(KCNJ12),ENSG00000198336(MYL4)	ENSG00000007314(SCN4A),ENSG00000103647(CORO2B),ENSG00000109819(PPARGC1A)
CC	GO:0015629	actin cytoskeleton	4	2	6	517	0.00402	0.230294	ENSG00000036448(MYOM2),ENSG00000137878(GCOM1),ENSG00000198336(MYL4),ENSG00000263155(MYZAP)	ENSG00000041515(MYO16),ENSG00000103647(CORO2B)
CC	GO:0044449	contractile fiber part	4	0	4	221	0.00407	0.230294	ENSG00000036448(MYOM2),ENSG00000137878(GCOM1),ENSG00000198336(MYL4),ENSG00000263155(MYZAP)	-
CC	GO:0030016	myofibril	4	0	4	226	0.0044	0.230294	ENSG00000036448(MYOM2),ENSG00000137878(GCOM1),ENSG00000198336(MYL4),ENSG00000263155(MYZAP)	-
BP	GO:0001659	temperature homeostasis	1	1	2	38	0.0048	0.230294	ENSG00000101188(NTSR1)	ENSG00000109819(PPARGC1A)
BP	GO:0001508	action potential	2	1	3	128	0.005	0.230294	ENSG00000091129(NRCAM),ENSG00000101188(NTSR1)	ENSG00000007314(SCN4A)
CC	GO:0043292	contractile fiber	4	0	4	235	0.00505	0.230294	ENSG00000036448(MYOM2),ENSG00000137878(GCOM1),ENSG00000198336(MYL4),ENSG00000263155(MYZAP)	-
MF	GO:0016492	G-protein coupled neurotensin receptor activity	1	0	1	2	0.0052	0.230294	ENSG00000101188(NTSR1)	-
MF	GO:0033842	N-acetyl-beta-glucosaminyl-glycoprotein 4-beta-N-acetylgalactosaminyltransferase activity	0	1	1	2	0.0052	0.230294	-	ENSG00000139044(B4GALNT3)
MF	GO:0045142	triplex DNA binding	0	1	1	2	0.0052	0.230294	-	ENSG00000013573(DDX11)
CC	GO:0031672	A band	2	0	2	37	0.00532	0.230294	ENSG00000036448(MYOM2),ENSG00000198336(MYL4)	-
BP	GO:0018931	naphthalene metabolic process	0	1	1	2	0.0054	0.230294	-	ENSG00000197446(CYP2F1)
BP	GO:0042196	chlorinated hydrocarbon metabolic process	0	1	1	2	0.0054	0.230294	-	ENSG00000197446(CYP2F1)
BP	GO:0042197	halogenated hydrocarbon metabolic process	0	1	1	2	0.0054	0.230294	-	ENSG00000197446(CYP2F1)
BP	GO:0060400	negative regulation of growth hormone receptor signaling pathway	0	1	1	2	0.0054	0.230294	-	ENSG00000130513(GDF15)
BP	GO:0090420	naphthalene-containing compound metabolic process	0	1	1	2	0.0054	0.230294	-	ENSG00000197446(CYP2F1)
BP	GO:0100001	regulation of skeletal muscle contraction by action potential	0	1	1	2	0.0054	0.230294	-	ENSG00000007314(SCN4A)
BP	GO:1901558	response to metformin	0	1	1	2	0.0054	0.230294	-	ENSG00000109819(PPARGC1A)
BP	GO:1901860	positive regulation of mitochondrial DNA metabolic process	0	1	1	2	0.0054	0.230294	-	ENSG00000109819(PPARGC1A)
BP	GO:1904975	response to bleomycin	0	1	1	2	0.0054	0.230294	-	ENSG00000013573(DDX11)
BP	GO:1904976	cellular response to bleomycin	0	1	1	2	0.0054	0.230294	-	ENSG00000013573(DDX11)
BP	GO:2000184	positive regulation of progesterone biosynthetic process	0	1	1	2	0.0054	0.230294	-	ENSG00000109819(PPARGC1A)
CC	GO:0044447	axoneme part	1	1	2	38	0.0056	0.234231	ENSG00000162643(WDR63)	ENSG00000157423(HYDIN)
CC	GO:0034665	integrin alpha1-beta1 complex	0	1	1	2	0.00589	0.241712	-	ENSG00000213949(ITGA1)
BP	GO:1903170	negative regulation of calcium ion transmembrane transport	1	1	2	44	0.0063	0.25375	ENSG00000101188(NTSR1)	ENSG00000164949(GEM)
BP	GO:0008038	neuron recognition	2	0	2	48	0.0075	0.279643	ENSG00000091129(NRCAM),ENSG00000112902(SEMA5A)	-
MF	GO:0004802	transketolase activity	1	0	1	3	0.0078	0.279643	ENSG00000007350(TKTL1)	-
MF	GO:0032038	myosin II heavy chain binding	1	0	1	3	0.0078	0.279643	ENSG00000198336(MYL4)	-
MF	GO:0035373	chondroitin sulfate proteoglycan binding	1	0	1	3	0.0078	0.279643	ENSG00000112902(SEMA5A)	-
BP	GO:0014878	response to electrical stimulus involved in regulation of muscle adaptation	0	1	1	3	0.0081	0.279643	-	ENSG00000109819(PPARGC1A)
BP	GO:0071873	response to norepinephrine	0	1	1	3	0.0081	0.279643	-	ENSG00000109819(PPARGC1A)
BP	GO:0090258	negative regulation of mitochondrial fission	0	1	1	3	0.0081	0.279643	-	ENSG00000109819(PPARGC1A)
BP	GO:1904158	axonemal central apparatus assembly	0	1	1	3	0.0081	0.279643	-	ENSG00000157423(HYDIN)
BP	GO:1904640	response to methionine	0	1	1	3	0.0081	0.279643	-	ENSG00000109819(PPARGC1A)
CC	GO:0031674	I band	3	0	3	142	0.00847	0.286321	ENSG00000036448(MYOM2),ENSG00000137878(GCOM1),ENSG00000263155(MYZAP)	-
BP	GO:0034765	regulation of ion transmembrane transport	2	3	5	470	0.0086	0.286321	ENSG00000101188(NTSR1),ENSG00000184185(KCNJ12)	ENSG00000007314(SCN4A),ENSG00000109819(PPARGC1A),ENSG00000164949(GEM)
CC	GO:0099629	postsynaptic specialization of symmetric synapse	0	1	1	3	0.00882	0.286321	-	ENSG00000120645(IQSEC3)
CC	GO:1990716	axonemal central apparatus	0	1	1	3	0.00882	0.286321	-	ENSG00000157423(HYDIN)
BP	GO:0003008	system process	7	5	12	2129	0.0097	0.286463	ENSG00000036448(MYOM2),ENSG00000091129(NRCAM),ENSG00000101188(NTSR1),ENSG00000131686(CA6),ENSG00000143341(HMCN1),ENSG00000184185(KCNJ12),ENSG00000198336(MYL4)	ENSG00000007314(SCN4A),ENSG00000103647(CORO2B),ENSG00000109819(PPARGC1A),ENSG00000188958(UTS2B),ENSG00000213949(ITGA1)
MF	GO:0098631	cell adhesion mediator activity	1	1	2	58	0.0099	0.286463	ENSG00000091129(NRCAM)	ENSG00000213949(ITGA1)
BP	GO:0034762	regulation of transmembrane transport	2	3	5	486	0.0099	0.286463	ENSG00000101188(NTSR1),ENSG00000184185(KCNJ12)	ENSG00000007314(SCN4A),ENSG00000109819(PPARGC1A),ENSG00000164949(GEM)
MF	GO:0016744	transferase activity, transferring aldehyde or ketonic groups	1	0	1	4	0.0103	0.286463	ENSG00000007350(TKTL1)	-
CC	GO:0009898	cytoplasmic side of plasma membrane	2	1	3	154	0.01056	0.286463	ENSG00000101188(NTSR1),ENSG00000263155(MYZAP)	ENSG00000164949(GEM)
BP	GO:0002074	extraocular skeletal muscle development	1	0	1	4	0.0108	0.286463	ENSG00000036448(MYOM2)	-
BP	GO:0002605	negative regulation of dendritic cell antigen processing and presentation	0	1	1	4	0.0108	0.286463	-	ENSG00000129226(CD68)
BP	GO:0006772	thiamine metabolic process	1	0	1	4	0.0108	0.286463	ENSG00000007350(TKTL1)	-
BP	GO:0014054	positive regulation of gamma-aminobutyric acid secretion	1	0	1	4	0.0108	0.286463	ENSG00000101188(NTSR1)	-
BP	GO:0032079	positive regulation of endodeoxyribonuclease activity	0	1	1	4	0.0108	0.286463	-	ENSG00000013573(DDX11)
BP	GO:0070777	D-aspartate transport	1	0	1	4	0.0108	0.286463	ENSG00000101188(NTSR1)	-
BP	GO:0070779	D-aspartate import	1	0	1	4	0.0108	0.286463	ENSG00000101188(NTSR1)	-
BP	GO:1904636	response to ionomycin	0	1	1	4	0.0108	0.286463	-	ENSG00000109819(PPARGC1A)
BP	GO:1904637	cellular response to ionomycin	0	1	1	4	0.0108	0.286463	-	ENSG00000109819(PPARGC1A)
BP	GO:2000182	regulation of progesterone biosynthetic process	0	1	1	4	0.0108	0.286463	-	ENSG00000109819(PPARGC1A)
BP	GO:0010676	positive regulation of cellular carbohydrate metabolic process	1	1	2	59	0.0112	0.293494	ENSG00000101188(NTSR1)	ENSG00000109819(PPARGC1A)
CC	GO:0036156	inner dynein arm	1	0	1	4	0.01174	0.299617	ENSG00000162643(WDR63)	-
BP	GO:0035082	axoneme assembly	1	1	2	61	0.0119	0.299617	ENSG00000162643(WDR63)	ENSG00000157423(HYDIN)
BP	GO:2001257	regulation of cation channel activity	1	2	3	179	0.0126	0.299617	ENSG00000101188(NTSR1)	ENSG00000109819(PPARGC1A),ENSG00000164949(GEM)
MF	GO:0008186	RNA-dependent ATPase activity	0	1	1	5	0.0129	0.299617	-	ENSG00000013573(DDX11)
MF	GO:0019976	interleukin-2 binding	1	0	1	5	0.0129	0.299617	ENSG00000205755(CRLF2)	-
MF	GO:0098639	collagen binding involved in cell-matrix adhesion	0	1	1	5	0.0129	0.299617	-	ENSG00000213949(ITGA1)
BP	GO:0002023	reduction of food intake in response to dietary excess	0	1	1	5	0.0135	0.299617	-	ENSG00000130513(GDF15)
BP	GO:0032077	positive regulation of deoxyribonuclease activity	0	1	1	5	0.0135	0.299617	-	ENSG00000013573(DDX11)
BP	GO:0032741	positive regulation of interleukin-18 production	0	1	1	5	0.0135	0.299617	-	ENSG00000170236(USP50)
BP	GO:0035634	response to stilbenoid	0	1	1	5	0.0135	0.299617	-	ENSG00000109819(PPARGC1A)
BP	GO:0060398	regulation of growth hormone receptor signaling pathway	0	1	1	5	0.0135	0.299617	-	ENSG00000130513(GDF15)
BP	GO:0071332	cellular response to fructose stimulus	0	1	1	5	0.0135	0.299617	-	ENSG00000109819(PPARGC1A)
BP	GO:0071362	cellular response to ether	0	1	1	5	0.0135	0.299617	-	ENSG00000109819(PPARGC1A)
BP	GO:0072719	cellular response to cisplatin	0	1	1	5	0.0135	0.299617	-	ENSG00000013573(DDX11)
BP	GO:1901842	negative regulation of high voltage-gated calcium channel activity	0	1	1	5	0.0135	0.299617	-	ENSG00000164949(GEM)
BP	GO:0008217	regulation of blood pressure	1	2	3	185	0.0138	0.30015	ENSG00000101188(NTSR1)	ENSG00000103647(CORO2B),ENSG00000188958(UTS2B)
BP	GO:0051926	negative regulation of calcium ion transport	1	1	2	66	0.0138	0.30015	ENSG00000101188(NTSR1)	ENSG00000164949(GEM)
BP	GO:0003341	cilium movement	1	1	2	71	0.0159	0.323257	ENSG00000162643(WDR63)	ENSG00000157423(HYDIN)
BP	GO:0019226	transmission of nerve impulse	1	1	2	71	0.0159	0.323257	ENSG00000091129(NRCAM)	ENSG00000007314(SCN4A)
CC	GO:0098562	cytoplasmic side of membrane	2	1	3	180	0.01603	0.323257	ENSG00000101188(NTSR1),ENSG00000263155(MYZAP)	ENSG00000164949(GEM)
BP	GO:0014052	regulation of gamma-aminobutyric acid secretion	1	0	1	6	0.0162	0.323257	ENSG00000101188(NTSR1)	-
BP	GO:0030241	skeletal muscle myosin thick filament assembly	1	0	1	6	0.0162	0.323257	ENSG00000036448(MYOM2)	-
BP	GO:0051552	flavone metabolic process	0	1	1	6	0.0162	0.323257	-	ENSG00000109819(PPARGC1A)
BP	GO:0071688	striated muscle myosin thick filament assembly	1	0	1	6	0.0162	0.323257	ENSG00000036448(MYOM2)	-
BP	GO:0090238	positive regulation of arachidonic acid secretion	1	0	1	6	0.0162	0.323257	ENSG00000101188(NTSR1)	-
BP	GO:2000664	positive regulation of interleukin-5 secretion	1	0	1	6	0.0162	0.323257	ENSG00000205755(CRLF2)	-
BP	GO:0035637	multicellular organismal signaling	2	1	3	201	0.0172	0.324524	ENSG00000091129(NRCAM),ENSG00000184185(KCNJ12)	ENSG00000007314(SCN4A)
BP	GO:0010810	regulation of cell-substrate adhesion	0	3	3	204	0.0178	0.324524	-	ENSG00000102837(OLFM4),ENSG00000103647(CORO2B),ENSG00000160963(COL26A1)
MF	GO:0045545	syndecan binding	1	0	1	7	0.018	0.324524	ENSG00000112902(SEMA5A)	-
MF	GO:0098634	cell-matrix adhesion mediator activity	0	1	1	7	0.018	0.324524	-	ENSG00000213949(ITGA1)
BP	GO:0006701	progesterone biosynthetic process	0	1	1	7	0.0188	0.324524	-	ENSG00000109819(PPARGC1A)
BP	GO:0014732	skeletal muscle atrophy	0	1	1	7	0.0188	0.324524	-	ENSG00000109819(PPARGC1A)
BP	GO:0031034	myosin filament assembly	1	0	1	7	0.0188	0.324524	ENSG00000036448(MYOM2)	-
BP	GO:0035425	autocrine signaling	0	1	1	7	0.0188	0.324524	-	ENSG00000129226(CD68)
BP	GO:0042723	thiamine-containing compound metabolic process	1	0	1	7	0.0188	0.324524	ENSG00000007350(TKTL1)	-
BP	GO:0042940	D-amino acid transport	1	0	1	7	0.0188	0.324524	ENSG00000101188(NTSR1)	-
BP	GO:0044806	G-quadruplex DNA unwinding	0	1	1	7	0.0188	0.324524	-	ENSG00000013573(DDX11)
BP	GO:0045162	clustering of voltage-gated sodium channels	1	0	1	7	0.0188	0.324524	ENSG00000091129(NRCAM)	-
BP	GO:0048842	positive regulation of axon extension involved in axon guidance	1	0	1	7	0.0188	0.324524	ENSG00000112902(SEMA5A)	-
BP	GO:0097151	positive regulation of inhibitory postsynaptic potential	1	0	1	7	0.0188	0.324524	ENSG00000101188(NTSR1)	-
BP	GO:0098828	modulation of inhibitory postsynaptic potential	1	0	1	7	0.0188	0.324524	ENSG00000101188(NTSR1)	-
BP	GO:1900227	positive regulation of NLRP3 inflammasome complex assembly	0	1	1	7	0.0188	0.324524	-	ENSG00000170236(USP50)
BP	GO:1901858	regulation of mitochondrial DNA metabolic process	0	1	1	7	0.0188	0.324524	-	ENSG00000109819(PPARGC1A)
BP	GO:0045913	positive regulation of carbohydrate metabolic process	1	1	2	80	0.0199	0.331573	ENSG00000101188(NTSR1)	ENSG00000109819(PPARGC1A)
CC	GO:0098690	glycinergic synapse	0	1	1	7	0.02045	0.331573	-	ENSG00000120645(IQSEC3)
BP	GO:0009750	response to fructose	0	1	1	8	0.0215	0.331573	-	ENSG00000109819(PPARGC1A)
BP	GO:0014891	striated muscle atrophy	0	1	1	8	0.0215	0.331573	-	ENSG00000109819(PPARGC1A)
BP	GO:0031033	myosin filament organization	1	0	1	8	0.0215	0.331573	ENSG00000036448(MYOM2)	-
BP	GO:0032071	regulation of endodeoxyribonuclease activity	0	1	1	8	0.0215	0.331573	-	ENSG00000013573(DDX11)
BP	GO:0032075	positive regulation of nuclease activity	0	1	1	8	0.0215	0.331573	-	ENSG00000013573(DDX11)
BP	GO:0032661	regulation of interleukin-18 production	0	1	1	8	0.0215	0.331573	-	ENSG00000170236(USP50)
BP	GO:0034085	establishment of sister chromatid cohesion	0	1	1	8	0.0215	0.331573	-	ENSG00000013573(DDX11)
BP	GO:0046886	positive regulation of hormone biosynthetic process	0	1	1	8	0.0215	0.331573	-	ENSG00000109819(PPARGC1A)
BP	GO:0072603	interleukin-5 secretion	1	0	1	8	0.0215	0.331573	ENSG00000205755(CRLF2)	-
BP	GO:0072718	response to cisplatin	0	1	1	8	0.0215	0.331573	-	ENSG00000013573(DDX11)
BP	GO:0090237	regulation of arachidonic acid secretion	1	0	1	8	0.0215	0.331573	ENSG00000101188(NTSR1)	-
BP	GO:1902669	positive regulation of axon guidance	1	0	1	8	0.0215	0.331573	ENSG00000112902(SEMA5A)	-
BP	GO:2000662	regulation of interleukin-5 secretion	1	0	1	8	0.0215	0.331573	ENSG00000205755(CRLF2)	-
BP	GO:1904035	regulation of epithelial cell apoptotic process	1	1	2	84	0.0218	0.331573	ENSG00000112902(SEMA5A)	ENSG00000109819(PPARGC1A)
BP	GO:1904063	negative regulation of cation transmembrane transport	1	1	2	84	0.0218	0.331573	ENSG00000101188(NTSR1)	ENSG00000164949(GEM)
BP	GO:0051899	membrane depolarization	1	1	2	85	0.0223	0.336823	ENSG00000101188(NTSR1)	ENSG00000007314(SCN4A)
BP	GO:0007160	cell-matrix adhesion	1	2	3	223	0.0225	0.3375	ENSG00000164946(FREM1)	ENSG00000103647(CORO2B),ENSG00000213949(ITGA1)
MF	GO:0032395	MHC class II receptor activity	0	1	1	9	0.0231	0.34016	-	ENSG00000196735(HLA-DQA1)
MF	GO:0051880	G-quadruplex DNA binding	0	1	1	9	0.0231	0.34016	-	ENSG00000013573(DDX11)
CC	GO:0031390	Ctf18 RFC-like complex	0	1	1	8	0.02334	0.34016	-	ENSG00000013573(DDX11)
BP	GO:0019882	antigen processing and presentation	0	3	3	229	0.0241	0.34016	-	ENSG00000129226(CD68),ENSG00000179344(HLA-DQB1),ENSG00000196735(HLA-DQA1)
BP	GO:0002578	negative regulation of antigen processing and presentation	0	1	1	9	0.0242	0.34016	-	ENSG00000129226(CD68)
BP	GO:0019227	neuronal action potential propagation	1	0	1	9	0.0242	0.34016	ENSG00000091129(NRCAM)	-
BP	GO:0030240	skeletal muscle thin filament assembly	1	0	1	9	0.0242	0.34016	ENSG00000036448(MYOM2)	-
BP	GO:0098870	action potential propagation	1	0	1	9	0.0242	0.34016	ENSG00000091129(NRCAM)	-
BP	GO:1901857	positive regulation of cellular respiration	0	1	1	9	0.0242	0.34016	-	ENSG00000109819(PPARGC1A)
MF	GO:0003779	actin binding	2	2	4	432	0.0253	0.34016	ENSG00000036448(MYOM2),ENSG00000198336(MYL4)	ENSG00000041515(MYO16),ENSG00000103647(CORO2B)
MF	GO:0008190	eukaryotic initiation factor 4E binding	1	0	1	10	0.0256	0.34016	ENSG00000253250(C8orf88)	-
MF	GO:0019911	structural constituent of myelin sheath	1	0	1	10	0.0256	0.34016	ENSG00000170293(CMTM8)	-
MF	GO:0045503	dynein light chain binding	1	0	1	10	0.0256	0.34016	ENSG00000162643(WDR63)	-
BP	GO:0001578	microtubule bundle formation	1	1	2	93	0.0263	0.34016	ENSG00000162643(WDR63)	ENSG00000157423(HYDIN)
BP	GO:0014051	gamma-aminobutyric acid secretion	1	0	1	10	0.0268	0.34016	ENSG00000101188(NTSR1)	-
BP	GO:0032070	regulation of deoxyribonuclease activity	0	1	1	10	0.0268	0.34016	-	ENSG00000013573(DDX11)
BP	GO:0032621	interleukin-18 production	0	1	1	10	0.0268	0.34016	-	ENSG00000170236(USP50)
BP	GO:0035860	glial cell-derived neurotrophic factor receptor signaling pathway	0	1	1	10	0.0268	0.34016	-	ENSG00000130513(GDF15)
BP	GO:0035865	cellular response to potassium ion	0	1	1	10	0.0268	0.34016	-	ENSG00000109819(PPARGC1A)
BP	GO:0035878	nail development	0	1	1	10	0.0268	0.34016	-	ENSG00000101282(RSPO4)
BP	GO:0045876	positive regulation of sister chromatid cohesion	0	1	1	10	0.0268	0.34016	-	ENSG00000013573(DDX11)
BP	GO:0071313	cellular response to caffeine	0	1	1	10	0.0268	0.34016	-	ENSG00000109819(PPARGC1A)
BP	GO:0098712	L-glutamate import across plasma membrane	1	0	1	10	0.0268	0.34016	ENSG00000101188(NTSR1)	-
BP	GO:0140052	cellular response to oxidised low-density lipoprotein particle stimulus	0	1	1	10	0.0268	0.34016	-	ENSG00000129226(CD68)
BP	GO:1901838	positive regulation of transcription of nuclear large rRNA transcript from RNA polymerase I promoter	0	1	1	10	0.0268	0.34016	-	ENSG00000013573(DDX11)
BP	GO:1903802	L-glutamate(1-) import across plasma membrane	1	0	1	10	0.0268	0.34016	ENSG00000101188(NTSR1)	-
BP	GO:0043255	regulation of carbohydrate biosynthetic process	1	1	2	94	0.0269	0.34016	ENSG00000101188(NTSR1)	ENSG00000109819(PPARGC1A)
MF	GO:0032403	protein complex binding	2	3	5	659	0.0272	0.341965	ENSG00000036448(MYOM2),ENSG00000198336(MYL4)	ENSG00000041515(MYO16),ENSG00000103647(CORO2B),ENSG00000213949(ITGA1)
BP	GO:0034766	negative regulation of ion transmembrane transport	1	1	2	96	0.0279	0.344623	ENSG00000101188(NTSR1)	ENSG00000164949(GEM)
BP	GO:0003073	regulation of systemic arterial blood pressure	1	1	2	97	0.0285	0.344623	ENSG00000101188(NTSR1)	ENSG00000103647(CORO2B)
BP	GO:0030516	regulation of axon extension	2	0	2	97	0.0285	0.344623	ENSG00000091129(NRCAM),ENSG00000112902(SEMA5A)	-
BP	GO:0098739	import across plasma membrane	2	0	2	98	0.029	0.344623	ENSG00000101188(NTSR1),ENSG00000184185(KCNJ12)	-
BP	GO:0002604	regulation of dendritic cell antigen processing and presentation	0	1	1	11	0.0294	0.344623	-	ENSG00000129226(CD68)
BP	GO:0003093	regulation of glomerular filtration	0	1	1	11	0.0294	0.344623	-	ENSG00000103647(CORO2B)
BP	GO:0014049	positive regulation of glutamate secretion	1	0	1	11	0.0294	0.344623	ENSG00000101188(NTSR1)	-
BP	GO:0014866	skeletal myofibril assembly	1	0	1	11	0.0294	0.344623	ENSG00000036448(MYOM2)	-
BP	GO:0051938	L-glutamate import	1	0	1	11	0.0294	0.344623	ENSG00000101188(NTSR1)	-
BP	GO:0072711	cellular response to hydroxyurea	0	1	1	11	0.0294	0.344623	-	ENSG00000013573(DDX11)
CC	GO:0030864	cortical actin cytoskeleton	2	0	2	92	0.03014	0.344623	ENSG00000137878(GCOM1),ENSG00000263155(MYZAP)	-
MF	GO:0046872	metal ion binding	6	11	17	4211	0.0305	0.344623	ENSG00000007350(TKTL1),ENSG00000131686(CA6),ENSG00000143341(HMCN1),ENSG00000156509(FBXO43),ENSG00000164946(FREM1),ENSG00000198336(MYL4)	ENSG00000013573(DDX11),ENSG00000132972(RNF17),ENSG00000146530(VWDE),ENSG00000160321(ZNF208),ENSG00000164949(GEM),ENSG00000176293(ZNF135),ENSG00000189253(TRIM64B),ENSG00000196735(HLA-DQA1),ENSG00000197446(CYP2F1),ENSG00000198046(ZNF667),ENSG00000213949(ITGA1)
MF	GO:0017166	vinculin binding	0	1	1	12	0.0307	0.344623	-	ENSG00000103647(CORO2B)
MF	GO:0032036	myosin heavy chain binding	1	0	1	12	0.0307	0.344623	ENSG00000198336(MYL4)	-
MF	GO:0042975	peroxisome proliferator activated receptor binding	0	1	1	12	0.0307	0.344623	-	ENSG00000109819(PPARGC1A)
BP	GO:0002504	antigen processing and presentation of peptide or polysaccharide antigen via MHC class II	0	2	2	101	0.0307	0.344623	-	ENSG00000179344(HLA-DQB1),ENSG00000196735(HLA-DQA1)
BP	GO:0034763	negative regulation of transmembrane transport	1	1	2	102	0.0312	0.344623	ENSG00000101188(NTSR1)	ENSG00000164949(GEM)
CC	GO:0005604	basement membrane	2	0	2	95	0.03197	0.344623	ENSG00000143341(HMCN1),ENSG00000164946(FREM1)	-
BP	GO:0002468	dendritic cell antigen processing and presentation	0	1	1	12	0.0321	0.344623	-	ENSG00000129226(CD68)
BP	GO:0014889	muscle atrophy	0	1	1	12	0.0321	0.344623	-	ENSG00000109819(PPARGC1A)
BP	GO:0032352	positive regulation of hormone metabolic process	0	1	1	12	0.0321	0.344623	-	ENSG00000109819(PPARGC1A)
BP	GO:0040015	negative regulation of multicellular organism growth	0	1	1	12	0.0321	0.344623	-	ENSG00000130513(GDF15)
BP	GO:0045161	neuronal ion channel clustering	1	0	1	12	0.0321	0.344623	ENSG00000091129(NRCAM)	-
BP	GO:0045472	response to ether	0	1	1	12	0.0321	0.344623	-	ENSG00000109819(PPARGC1A)
BP	GO:0045835	negative regulation of meiotic nuclear division	1	0	1	12	0.0321	0.344623	ENSG00000156509(FBXO43)	-
BP	GO:0071372	cellular response to follicle-stimulating hormone stimulus	0	1	1	12	0.0321	0.344623	-	ENSG00000109819(PPARGC1A)
BP	GO:0072710	response to hydroxyurea	0	1	1	12	0.0321	0.344623	-	ENSG00000013573(DDX11)
BP	GO:2001171	positive regulation of ATP biosynthetic process	0	1	1	12	0.0321	0.344623	-	ENSG00000109819(PPARGC1A)
MF	GO:0045159	myosin II binding	1	0	1	13	0.0332	0.344623	ENSG00000198336(MYL4)	-
MF	GO:0086080	protein binding involved in heterotypic cell-cell adhesion	1	0	1	13	0.0332	0.344623	ENSG00000091129(NRCAM)	-
BP	GO:1904019	epithelial cell apoptotic process	1	1	2	106	0.0335	0.344623	ENSG00000112902(SEMA5A)	ENSG00000109819(PPARGC1A)
BP	GO:0032412	regulation of ion transmembrane transporter activity	1	2	3	261	0.0337	0.344623	ENSG00000101188(NTSR1)	ENSG00000109819(PPARGC1A),ENSG00000164949(GEM)
BP	GO:0032989	cellular component morphogenesis	3	4	7	1148	0.0339	0.344623	ENSG00000036448(MYOM2),ENSG00000091129(NRCAM),ENSG00000112902(SEMA5A)	ENSG00000041515(MYO16),ENSG00000102837(OLFM4),ENSG00000176293(ZNF135),ENSG00000213949(ITGA1)
BP	GO:0021549	cerebellum development	0	2	2	107	0.0341	0.344623	-	ENSG00000041515(MYO16),ENSG00000109819(PPARGC1A)
BP	GO:0048640	negative regulation of developmental growth	1	1	2	107	0.0341	0.344623	ENSG00000112902(SEMA5A)	ENSG00000130513(GDF15)
BP	GO:0009812	flavonoid metabolic process	0	1	1	13	0.0347	0.344623	-	ENSG00000109819(PPARGC1A)
BP	GO:0014819	regulation of skeletal muscle contraction	0	1	1	13	0.0347	0.344623	-	ENSG00000007314(SCN4A)
BP	GO:0032754	positive regulation of interleukin-5 production	1	0	1	13	0.0347	0.344623	ENSG00000205755(CRLF2)	-
BP	GO:0035563	positive regulation of chromatin binding	0	1	1	13	0.0347	0.344623	-	ENSG00000013573(DDX11)
BP	GO:0043201	response to leucine	0	1	1	13	0.0347	0.344623	-	ENSG00000109819(PPARGC1A)
BP	GO:0045722	positive regulation of gluconeogenesis	0	1	1	13	0.0347	0.344623	-	ENSG00000109819(PPARGC1A)
BP	GO:0045820	negative regulation of glycolytic process	0	1	1	13	0.0347	0.344623	-	ENSG00000109819(PPARGC1A)
BP	GO:0048739	cardiac muscle fiber development	1	0	1	13	0.0347	0.344623	ENSG00000036448(MYOM2)	-
BP	GO:0051280	negative regulation of release of sequestered calcium ion into cytosol	1	0	1	13	0.0347	0.344623	ENSG00000101188(NTSR1)	-
BP	GO:0071415	cellular response to purine-containing compound	0	1	1	13	0.0347	0.344623	-	ENSG00000109819(PPARGC1A)
BP	GO:1900225	regulation of NLRP3 inflammasome complex assembly	0	1	1	13	0.0347	0.344623	-	ENSG00000170236(USP50)
MF	GO:0045504	dynein heavy chain binding	1	0	1	14	0.0357	0.352143	ENSG00000162643(WDR63)	-
BP	GO:0022898	regulation of transmembrane transporter activity	1	2	3	269	0.0364	0.352143	ENSG00000101188(NTSR1)	ENSG00000109819(PPARGC1A),ENSG00000164949(GEM)
BP	GO:0007155	cell adhesion	4	4	8	1427	0.0365	0.352143	ENSG00000091129(NRCAM),ENSG00000112902(SEMA5A),ENSG00000143341(HMCN1),ENSG00000164946(FREM1)	ENSG00000102837(OLFM4),ENSG00000103647(CORO2B),ENSG00000160963(COL26A1),ENSG00000213949(ITGA1)
MF	GO:0043169	cation binding	6	11	17	4304	0.037	0.352143	ENSG00000007350(TKTL1),ENSG00000131686(CA6),ENSG00000143341(HMCN1),ENSG00000156509(FBXO43),ENSG00000164946(FREM1),ENSG00000198336(MYL4)	ENSG00000013573(DDX11),ENSG00000132972(RNF17),ENSG00000146530(VWDE),ENSG00000160321(ZNF208),ENSG00000164949(GEM),ENSG00000176293(ZNF135),ENSG00000189253(TRIM64B),ENSG00000196735(HLA-DQA1),ENSG00000197446(CYP2F1),ENSG00000198046(ZNF667),ENSG00000213949(ITGA1)
BP	GO:0061387	regulation of extent of cell growth	2	0	2	112	0.0371	0.352143	ENSG00000091129(NRCAM),ENSG00000112902(SEMA5A)	-
BP	GO:0006012	galactose metabolic process	0	1	1	14	0.0373	0.352143	-	ENSG00000109819(PPARGC1A)
BP	GO:0030836	positive regulation of actin filament depolymerization	1	0	1	14	0.0373	0.352143	ENSG00000112902(SEMA5A)	-
BP	GO:0036159	inner dynein arm assembly	1	0	1	14	0.0373	0.352143	ENSG00000162643(WDR63)	-
BP	GO:0044546	NLRP3 inflammasome complex assembly	0	1	1	14	0.0373	0.352143	-	ENSG00000170236(USP50)
BP	GO:0060732	positive regulation of inositol phosphate biosynthetic process	1	0	1	14	0.0373	0.352143	ENSG00000101188(NTSR1)	-
BP	GO:1901836	regulation of transcription of nuclear large rRNA transcript from RNA polymerase I promoter	0	1	1	14	0.0373	0.352143	-	ENSG00000013573(DDX11)
BP	GO:0022610	biological adhesion	4	4	8	1434	0.0374	0.352143	ENSG00000091129(NRCAM),ENSG00000112902(SEMA5A),ENSG00000143341(HMCN1),ENSG00000164946(FREM1)	ENSG00000102837(OLFM4),ENSG00000103647(CORO2B),ENSG00000160963(COL26A1),ENSG00000213949(ITGA1)
MF	GO:0004089	carbonate dehydratase activity	1	0	1	15	0.0382	0.355529	ENSG00000131686(CA6)	-
BP	GO:0043269	regulation of ion transport	2	3	5	690	0.0382	0.355529	ENSG00000101188(NTSR1),ENSG00000184185(KCNJ12)	ENSG00000007314(SCN4A),ENSG00000109819(PPARGC1A),ENSG00000164949(GEM)
BP	GO:0010811	positive regulation of cell-substrate adhesion	0	2	2	116	0.0395	0.355529	-	ENSG00000102837(OLFM4),ENSG00000160963(COL26A1)
BP	GO:0022037	metencephalon development	0	2	2	116	0.0395	0.355529	-	ENSG00000041515(MYO16),ENSG00000109819(PPARGC1A)
BP	GO:0035864	response to potassium ion	0	1	1	15	0.0399	0.355529	-	ENSG00000109819(PPARGC1A)
BP	GO:0046321	positive regulation of fatty acid oxidation	0	1	1	15	0.0399	0.355529	-	ENSG00000109819(PPARGC1A)
BP	GO:0050961	detection of temperature stimulus involved in sensory perception	1	0	1	15	0.0399	0.355529	ENSG00000101188(NTSR1)	-
BP	GO:0050965	detection of temperature stimulus involved in sensory perception of pain	1	0	1	15	0.0399	0.355529	ENSG00000101188(NTSR1)	-
BP	GO:0051195	negative regulation of cofactor metabolic process	0	1	1	15	0.0399	0.355529	-	ENSG00000109819(PPARGC1A)
BP	GO:0051198	negative regulation of coenzyme metabolic process	0	1	1	15	0.0399	0.355529	-	ENSG00000109819(PPARGC1A)
BP	GO:0051284	positive regulation of sequestering of calcium ion	1	0	1	15	0.0399	0.355529	ENSG00000101188(NTSR1)	-
BP	GO:0097067	cellular response to thyroid hormone stimulus	0	1	1	15	0.0399	0.355529	-	ENSG00000109819(PPARGC1A)
BP	GO:2001028	positive regulation of endothelial cell chemotaxis	1	0	1	15	0.0399	0.355529	ENSG00000112902(SEMA5A)	-
MF	GO:0008092	cytoskeletal protein binding	3	3	6	984	0.0404	0.355529	ENSG00000036448(MYOM2),ENSG00000091129(NRCAM),ENSG00000198336(MYL4)	ENSG00000041515(MYO16),ENSG00000103647(CORO2B),ENSG00000109819(PPARGC1A)
MF	GO:0008392	arachidonic acid epoxygenase activity	0	1	1	16	0.0407	0.355529	-	ENSG00000197446(CYP2F1)
MF	GO:0043395	heparan sulfate proteoglycan binding	1	0	1	16	0.0407	0.355529	ENSG00000112902(SEMA5A)	-
BP	GO:0032409	regulation of transporter activity	1	2	3	284	0.0416	0.355529	ENSG00000101188(NTSR1)	ENSG00000109819(PPARGC1A),ENSG00000164949(GEM)
BP	GO:0022604	regulation of cell morphogenesis	2	2	4	484	0.0417	0.355529	ENSG00000091129(NRCAM),ENSG00000112902(SEMA5A)	ENSG00000102837(OLFM4),ENSG00000176293(ZNF135)
CC	GO:0098797	plasma membrane protein complex	0	3	3	263	0.04244	0.355529	-	ENSG00000179344(HLA-DQB1),ENSG00000196735(HLA-DQA1),ENSG00000213949(ITGA1)
BP	GO:0001977	renal system process involved in regulation of blood volume	0	1	1	16	0.0425	0.355529	-	ENSG00000103647(CORO2B)
BP	GO:0010566	regulation of ketone biosynthetic process	0	1	1	16	0.0425	0.355529	-	ENSG00000109819(PPARGC1A)
BP	GO:0010919	regulation of inositol phosphate biosynthetic process	1	0	1	16	0.0425	0.355529	ENSG00000101188(NTSR1)	-
BP	GO:0014874	response to stimulus involved in regulation of muscle adaptation	0	1	1	16	0.0425	0.355529	-	ENSG00000109819(PPARGC1A)
BP	GO:0015812	gamma-aminobutyric acid transport	1	0	1	16	0.0425	0.355529	ENSG00000101188(NTSR1)	-
BP	GO:0032305	positive regulation of icosanoid secretion	1	0	1	16	0.0425	0.355529	ENSG00000101188(NTSR1)	-
BP	GO:0042448	progesterone metabolic process	0	1	1	16	0.0425	0.355529	-	ENSG00000109819(PPARGC1A)
BP	GO:0071545	inositol phosphate catabolic process	1	0	1	16	0.0425	0.355529	ENSG00000101188(NTSR1)	-
BP	GO:0071871	response to epinephrine	0	1	1	16	0.0425	0.355529	-	ENSG00000109819(PPARGC1A)
BP	GO:1901841	regulation of high voltage-gated calcium channel activity	0	1	1	16	0.0425	0.355529	-	ENSG00000164949(GEM)
MF	GO:0008391	arachidonic acid monooxygenase activity	0	1	1	17	0.0432	0.36	-	ENSG00000197446(CYP2F1)
CC	GO:0009986	cell surface	4	2	6	880	0.04401	0.360467	ENSG00000091129(NRCAM),ENSG00000101188(NTSR1),ENSG00000143341(HMCN1),ENSG00000205755(CRLF2)	ENSG00000146530(VWDE),ENSG00000213949(ITGA1)
BP	GO:0048675	axon extension	2	0	2	124	0.0446	0.360467	ENSG00000091129(NRCAM),ENSG00000112902(SEMA5A)	-
BP	GO:0014048	regulation of glutamate secretion	1	0	1	17	0.0451	0.360467	ENSG00000101188(NTSR1)	-
BP	GO:0031000	response to caffeine	0	1	1	17	0.0451	0.360467	-	ENSG00000109819(PPARGC1A)
BP	GO:0032354	response to follicle-stimulating hormone	0	1	1	17	0.0451	0.360467	-	ENSG00000109819(PPARGC1A)
BP	GO:0044745	amino acid transmembrane import	1	0	1	17	0.0451	0.360467	ENSG00000101188(NTSR1)	-
BP	GO:0051447	negative regulation of meiotic cell cycle	1	0	1	17	0.0451	0.360467	ENSG00000156509(FBXO43)	-
BP	GO:0060080	inhibitory postsynaptic potential	1	0	1	17	0.0451	0.360467	ENSG00000101188(NTSR1)	-
BP	GO:0089718	amino acid import across plasma membrane	1	0	1	17	0.0451	0.360467	ENSG00000101188(NTSR1)	-
BP	GO:2000193	positive regulation of fatty acid transport	1	0	1	17	0.0451	0.360467	ENSG00000101188(NTSR1)	-
MF	GO:0051371	muscle alpha-actinin binding	1	0	1	18	0.0457	0.360467	ENSG00000036448(MYOM2)	-
CC	GO:0097440	apical dendrite	0	1	1	16	0.04615	0.360467	-	ENSG00000109819(PPARGC1A)
BP	GO:0090066	regulation of anatomical structure size	2	2	4	501	0.0464	0.360467	ENSG00000091129(NRCAM),ENSG00000112902(SEMA5A)	ENSG00000188958(UTS2B),ENSG00000213949(ITGA1)
CC	GO:0005578	proteinaceous extracellular matrix	2	0	2	117	0.04665	0.360467	ENSG00000143341(HMCN1),ENSG00000164946(FREM1)	-
CC	GO:0030863	cortical cytoskeleton	2	0	2	118	0.04737	0.360467	ENSG00000137878(GCOM1),ENSG00000263155(MYZAP)	-
BP	GO:0010523	negative regulation of calcium ion transport into cytosol	1	0	1	18	0.0477	0.360467	ENSG00000101188(NTSR1)	-
BP	GO:0010893	positive regulation of steroid biosynthetic process	0	1	1	18	0.0477	0.360467	-	ENSG00000109819(PPARGC1A)
BP	GO:0042790	transcription of nuclear large rRNA transcript from RNA polymerase I promoter	0	1	1	18	0.0477	0.360467	-	ENSG00000013573(DDX11)
BP	GO:0097094	craniofacial suture morphogenesis	1	0	1	18	0.0477	0.360467	ENSG00000164946(FREM1)	-
BP	GO:2001169	regulation of ATP biosynthetic process	0	1	1	18	0.0477	0.360467	-	ENSG00000109819(PPARGC1A)
CC	GO:0005930	axoneme	1	1	2	119	0.04809	0.360467	ENSG00000162643(WDR63)	ENSG00000157423(HYDIN)
CC	GO:0097014	ciliary plasm	1	1	2	120	0.04881	0.360467	ENSG00000162643(WDR63)	ENSG00000157423(HYDIN)
CC	GO:0001518	voltage-gated sodium channel complex	0	1	1	17	0.04896	0.360467	-	ENSG00000007314(SCN4A)
CC	GO:0005858	axonemal dynein complex	1	0	1	17	0.04896	0.360467	ENSG00000162643(WDR63)	-
CC	GO:0044420	extracellular matrix component	2	0	2	121	0.04954	0.360467	ENSG00000143341(HMCN1),ENSG00000164946(FREM1)	-
BP	GO:0010769	regulation of cell morphogenesis involved in differentiation	2	1	3	305	0.0496	0.360467	ENSG00000091129(NRCAM),ENSG00000112902(SEMA5A)	ENSG00000102837(OLFM4)
BP	GO:0003085	negative regulation of systemic arterial blood pressure	1	0	1	19	0.0503	0.360467	ENSG00000101188(NTSR1)	-
BP	GO:0003094	glomerular filtration	0	1	1	19	0.0503	0.360467	-	ENSG00000103647(CORO2B)
BP	GO:0016048	detection of temperature stimulus	1	0	1	19	0.0503	0.360467	ENSG00000101188(NTSR1)	-
BP	GO:0032303	regulation of icosanoid secretion	1	0	1	19	0.0503	0.360467	ENSG00000101188(NTSR1)	-
BP	GO:0033005	positive regulation of mast cell activation	1	0	1	19	0.0503	0.360467	ENSG00000205755(CRLF2)	-
BP	GO:0045947	negative regulation of translational initiation	1	0	1	19	0.0503	0.360467	ENSG00000253250(C8orf88)	-
BP	GO:0046885	regulation of hormone biosynthetic process	0	1	1	19	0.0503	0.360467	-	ENSG00000109819(PPARGC1A)
BP	GO:0051957	positive regulation of amino acid transport	1	0	1	19	0.0503	0.360467	ENSG00000101188(NTSR1)	-
BP	GO:0060438	trachea development	0	1	1	19	0.0503	0.360467	-	ENSG00000157423(HYDIN)
BP	GO:0071371	cellular response to gonadotropin stimulus	0	1	1	19	0.0503	0.360467	-	ENSG00000109819(PPARGC1A)
BP	GO:1901741	positive regulation of myoblast fusion	0	1	1	19	0.0503	0.360467	-	ENSG00000130513(GDF15)
BP	GO:1902170	cellular response to reactive nitrogen species	0	1	1	19	0.0503	0.360467	-	ENSG00000109819(PPARGC1A)
BP	GO:1990845	adaptive thermogenesis	0	1	1	19	0.0503	0.360467	-	ENSG00000109819(PPARGC1A)
MF	GO:0003774	motor activity	1	1	2	139	0.0504	0.360467	ENSG00000162643(WDR63)	ENSG00000041515(MYO16)
MF	GO:0005086	ARF guanyl-nucleotide exchange factor activity	0	1	1	20	0.0506	0.360467	-	ENSG00000120645(IQSEC3)
MF	GO:0005242	inward rectifier potassium channel activity	1	0	1	20	0.0506	0.360467	ENSG00000184185(KCNJ12)	-
MF	GO:0030506	ankyrin binding	1	0	1	20	0.0506	0.360467	ENSG00000091129(NRCAM)	-
CC	GO:0043194	axon initial segment	1	0	1	18	0.05177	0.360467	ENSG00000091129(NRCAM)	-
CC	GO:0060077	inhibitory synapse	0	1	1	18	0.05177	0.360467	-	ENSG00000120645(IQSEC3)
BP	GO:0002043	blood vessel endothelial cell proliferation involved in sprouting angiogenesis	1	0	1	20	0.0529	0.360467	ENSG00000112902(SEMA5A)	-
BP	GO:0002577	regulation of antigen processing and presentation	0	1	1	20	0.0529	0.360467	-	ENSG00000129226(CD68)
BP	GO:0019373	epoxygenase P450 pathway	0	1	1	20	0.0529	0.360467	-	ENSG00000197446(CYP2F1)
BP	GO:0032011	ARF protein signal transduction	0	1	1	20	0.0529	0.360467	-	ENSG00000120645(IQSEC3)
BP	GO:0032012	regulation of ARF protein signal transduction	0	1	1	20	0.0529	0.360467	-	ENSG00000120645(IQSEC3)
BP	GO:0050951	sensory perception of temperature stimulus	1	0	1	20	0.0529	0.360467	ENSG00000101188(NTSR1)	-
BP	GO:0097205	renal filtration	0	1	1	20	0.0529	0.360467	-	ENSG00000103647(CORO2B)
BP	GO:1901386	negative regulation of voltage-gated calcium channel activity	0	1	1	20	0.0529	0.360467	-	ENSG00000164949(GEM)
BP	GO:1901881	positive regulation of protein depolymerization	1	0	1	20	0.0529	0.360467	ENSG00000112902(SEMA5A)	-
BP	GO:0030029	actin filament-based process	3	2	5	756	0.053	0.360467	ENSG00000036448(MYOM2),ENSG00000112902(SEMA5A),ENSG00000198336(MYL4)	ENSG00000103647(CORO2B),ENSG00000120645(IQSEC3)
MF	GO:0016922	ligand-dependent nuclear receptor binding	0	1	1	21	0.0531	0.360467	-	ENSG00000109819(PPARGC1A)
MF	GO:0042605	peptide antigen binding	0	1	1	21	0.0531	0.360467	-	ENSG00000196735(HLA-DQA1)
BP	GO:0035296	regulation of tube diameter	0	2	2	137	0.0532	0.360467	-	ENSG00000188958(UTS2B),ENSG00000213949(ITGA1)
BP	GO:0050880	regulation of blood vessel size	0	2	2	137	0.0532	0.360467	-	ENSG00000188958(UTS2B),ENSG00000213949(ITGA1)
BP	GO:0097746	regulation of blood vessel diameter	0	2	2	137	0.0532	0.360467	-	ENSG00000188958(UTS2B),ENSG00000213949(ITGA1)
BP	GO:0035150	regulation of tube size	0	2	2	138	0.0539	0.364076	-	ENSG00000188958(UTS2B),ENSG00000213949(ITGA1)
BP	GO:0010675	regulation of cellular carbohydrate metabolic process	1	1	2	139	0.0546	0.36469	ENSG00000101188(NTSR1)	ENSG00000109819(PPARGC1A)
BP	GO:0050715	positive regulation of cytokine secretion	1	1	2	140	0.0553	0.36469	ENSG00000205755(CRLF2)	ENSG00000170236(USP50)
BP	GO:0031290	retinal ganglion cell axon guidance	1	0	1	21	0.0555	0.36469	ENSG00000091129(NRCAM)	-
BP	GO:0032042	mitochondrial DNA metabolic process	0	1	1	21	0.0555	0.36469	-	ENSG00000109819(PPARGC1A)
BP	GO:0032516	positive regulation of phosphoprotein phosphatase activity	0	1	1	21	0.0555	0.36469	-	ENSG00000213949(ITGA1)
BP	GO:0032674	regulation of interleukin-5 production	1	0	1	21	0.0555	0.36469	ENSG00000205755(CRLF2)	-
BP	GO:0051497	negative regulation of stress fiber assembly	0	1	1	21	0.0555	0.36469	-	ENSG00000103647(CORO2B)
BP	GO:1901739	regulation of myoblast fusion	0	1	1	21	0.0555	0.36469	-	ENSG00000130513(GDF15)
BP	GO:2001026	regulation of endothelial cell chemotaxis	1	0	1	21	0.0555	0.36469	ENSG00000112902(SEMA5A)	-
CC	GO:0030018	Z disc	2	0	2	130	0.05627	0.367784	ENSG00000036448(MYOM2),ENSG00000263155(MYZAP)	-
MF	GO:0005248	voltage-gated sodium channel activity	0	1	1	23	0.058	0.367784	-	ENSG00000007314(SCN4A)
MF	GO:0030215	semaphorin receptor binding	1	0	1	23	0.058	0.367784	ENSG00000112902(SEMA5A)	-
MF	GO:0140103	catalytic activity, acting on a glycoprotein	0	1	1	23	0.058	0.367784	-	ENSG00000139044(B4GALNT3)
BP	GO:0007063	regulation of sister chromatid cohesion	0	1	1	22	0.058	0.367784	-	ENSG00000013573(DDX11)
BP	GO:0014912	negative regulation of smooth muscle cell migration	0	1	1	22	0.058	0.367784	-	ENSG00000109819(PPARGC1A)
BP	GO:0015740	C4-dicarboxylate transport	1	0	1	22	0.058	0.367784	ENSG00000101188(NTSR1)	-
BP	GO:0032069	regulation of nuclease activity	0	1	1	22	0.058	0.367784	-	ENSG00000013573(DDX11)
BP	GO:0032634	interleukin-5 production	1	0	1	22	0.058	0.367784	ENSG00000205755(CRLF2)	-
BP	GO:0043092	L-amino acid import	1	0	1	22	0.058	0.367784	ENSG00000101188(NTSR1)	-
BP	GO:0045943	positive regulation of transcription from RNA polymerase I promoter	0	1	1	22	0.058	0.367784	-	ENSG00000013573(DDX11)
BP	GO:0055003	cardiac myofibril assembly	1	0	1	22	0.058	0.367784	ENSG00000036448(MYOM2)	-
CC	GO:0044430	cytoskeletal part	5	4	9	1706	0.06009	0.373385	ENSG00000036448(MYOM2),ENSG00000137878(GCOM1),ENSG00000162643(WDR63),ENSG00000198336(MYL4),ENSG00000263155(MYZAP)	ENSG00000013573(DDX11),ENSG00000041515(MYO16),ENSG00000157423(HYDIN),ENSG00000164949(GEM)
MF	GO:0003688	DNA replication origin binding	0	1	1	24	0.0604	0.373385	-	ENSG00000013573(DDX11)
BP	GO:0032232	negative regulation of actin filament bundle assembly	0	1	1	23	0.0606	0.373385	-	ENSG00000103647(CORO2B)
BP	GO:0035561	regulation of chromatin binding	0	1	1	23	0.0606	0.373385	-	ENSG00000013573(DDX11)
BP	GO:0042738	exogenous drug catabolic process	0	1	1	23	0.0606	0.373385	-	ENSG00000197446(CYP2F1)
BP	GO:0043090	amino acid import	1	0	1	23	0.0606	0.373385	ENSG00000101188(NTSR1)	-
BP	GO:0043576	regulation of respiratory gaseous exchange	1	0	1	23	0.0606	0.373385	ENSG00000101188(NTSR1)	-
BP	GO:0060065	uterus development	0	1	1	23	0.0606	0.373385	-	ENSG00000253293(HOXA10)
BP	GO:0090140	regulation of mitochondrial fission	0	1	1	23	0.0606	0.373385	-	ENSG00000109819(PPARGC1A)
BP	GO:1902932	positive regulation of alcohol biosynthetic process	1	0	1	23	0.0606	0.373385	ENSG00000101188(NTSR1)	-
BP	GO:0048638	regulation of developmental growth	2	1	3	333	0.0614	0.376183	ENSG00000091129(NRCAM),ENSG00000112902(SEMA5A)	ENSG00000130513(GDF15)
BP	GO:1904062	regulation of cation transmembrane transport	1	2	3	333	0.0614	0.376183	ENSG00000101188(NTSR1)	ENSG00000109819(PPARGC1A),ENSG00000164949(GEM)
BP	GO:0000902	cell morphogenesis	2	4	6	1044	0.0616	0.376348	ENSG00000091129(NRCAM),ENSG00000112902(SEMA5A)	ENSG00000041515(MYO16),ENSG00000102837(OLFM4),ENSG00000176293(ZNF135),ENSG00000213949(ITGA1)
BP	GO:0008037	cell recognition	2	0	2	149	0.0618	0.376513	ENSG00000091129(NRCAM),ENSG00000112902(SEMA5A)	-
MF	GO:1905030	voltage-gated ion channel activity involved in regulation of postsynaptic membrane potential	0	1	1	25	0.0629	0.378678	-	ENSG00000007314(SCN4A)
CC	GO:0032982	myosin filament	1	0	1	22	0.06291	0.378678	ENSG00000036448(MYOM2)	-
BP	GO:0014850	response to muscle activity	0	1	1	24	0.0632	0.378678	-	ENSG00000109819(PPARGC1A)
BP	GO:0060294	cilium movement involved in cell motility	1	0	1	24	0.0632	0.378678	ENSG00000162643(WDR63)	-
BP	GO:0060396	growth hormone receptor signaling pathway	0	1	1	24	0.0632	0.378678	-	ENSG00000130513(GDF15)
BP	GO:0097066	response to thyroid hormone	0	1	1	24	0.0632	0.378678	-	ENSG00000109819(PPARGC1A)
BP	GO:0000187	activation of MAPK activity	0	2	2	152	0.0639	0.380047	-	ENSG00000130513(GDF15),ENSG00000213949(ITGA1)
BP	GO:0043271	negative regulation of ion transport	1	1	2	152	0.0639	0.380047	ENSG00000101188(NTSR1)	ENSG00000164949(GEM)
CC	GO:0043204	perikaryon	1	1	2	140	0.06411	0.380047	ENSG00000101188(NTSR1)	ENSG00000213949(ITGA1)
BP	GO:0022603	regulation of anatomical structure morphogenesis	2	4	6	1058	0.0649	0.380047	ENSG00000091129(NRCAM),ENSG00000112902(SEMA5A)	ENSG00000102837(OLFM4),ENSG00000109819(PPARGC1A),ENSG00000130513(GDF15),ENSG00000176293(ZNF135)
MF	GO:0070330	aromatase activity	0	1	1	26	0.0653	0.380047	-	ENSG00000197446(CYP2F1)
BP	GO:1903169	regulation of calcium ion transmembrane transport	1	1	2	154	0.0654	0.380047	ENSG00000101188(NTSR1)	ENSG00000164949(GEM)
BP	GO:0003071	renal system process involved in regulation of systemic arterial blood pressure	0	1	1	25	0.0657	0.380047	-	ENSG00000103647(CORO2B)
BP	GO:0042737	drug catabolic process	0	1	1	25	0.0657	0.380047	-	ENSG00000197446(CYP2F1)
BP	GO:0046174	polyol catabolic process	1	0	1	25	0.0657	0.380047	ENSG00000101188(NTSR1)	-
BP	GO:0048843	negative regulation of axon extension involved in axon guidance	1	0	1	25	0.0657	0.380047	ENSG00000112902(SEMA5A)	-
BP	GO:0071378	cellular response to growth hormone stimulus	0	1	1	25	0.0657	0.380047	-	ENSG00000130513(GDF15)
BP	GO:1903579	negative regulation of ATP metabolic process	0	1	1	25	0.0657	0.380047	-	ENSG00000109819(PPARGC1A)
BP	GO:2000191	regulation of fatty acid transport	1	0	1	25	0.0657	0.380047	ENSG00000101188(NTSR1)	-
CC	GO:0031012	extracellular matrix	2	1	3	317	0.06674	0.385038	ENSG00000143341(HMCN1),ENSG00000164946(FREM1)	ENSG00000160963(COL26A1)
CC	GO:0009897	external side of plasma membrane	2	1	3	318	0.06724	0.386897	ENSG00000091129(NRCAM),ENSG00000205755(CRLF2)	ENSG00000213949(ITGA1)
BP	GO:0010770	positive regulation of cell morphogenesis involved in differentiation	1	1	2	157	0.0677	0.387493	ENSG00000112902(SEMA5A)	ENSG00000102837(OLFM4)
BP	GO:0030902	hindbrain development	0	2	2	157	0.0677	0.387493	-	ENSG00000041515(MYO16),ENSG00000109819(PPARGC1A)
BP	GO:0006700	C21-steroid hormone biosynthetic process	0	1	1	26	0.0682	0.387866	-	ENSG00000109819(PPARGC1A)
BP	GO:0043501	skeletal muscle adaptation	0	1	1	26	0.0682	0.387866	-	ENSG00000109819(PPARGC1A)
BP	GO:0007010	cytoskeleton organization	3	4	7	1342	0.0683	0.387866	ENSG00000036448(MYOM2),ENSG00000112902(SEMA5A),ENSG00000162643(WDR63)	ENSG00000103647(CORO2B),ENSG00000120645(IQSEC3),ENSG00000157423(HYDIN),ENSG00000176293(ZNF135)
CC	GO:0005938	cell cortex	3	0	3	322	0.06926	0.391941	ENSG00000137878(GCOM1),ENSG00000143341(HMCN1),ENSG00000263155(MYZAP)	-
MF	GO:0042803	protein homodimerization activity	2	3	5	859	0.0703	0.391941	ENSG00000101188(NTSR1),ENSG00000143341(HMCN1)	ENSG00000102837(OLFM4),ENSG00000130513(GDF15),ENSG00000132972(RNF17)
BP	GO:0002026	regulation of the force of heart contraction	1	0	1	27	0.0708	0.391941	ENSG00000198336(MYL4)	-
BP	GO:0006730	one-carbon metabolic process	1	0	1	27	0.0708	0.391941	ENSG00000131686(CA6)	-
BP	GO:0021591	ventricular system development	0	1	1	27	0.0708	0.391941	-	ENSG00000157423(HYDIN)
BP	GO:0045940	positive regulation of steroid metabolic process	0	1	1	27	0.0708	0.391941	-	ENSG00000109819(PPARGC1A)
BP	GO:0060143	positive regulation of syncytium formation by plasma membrane fusion	0	1	1	27	0.0708	0.391941	-	ENSG00000130513(GDF15)
BP	GO:1902668	negative regulation of axon guidance	1	0	1	27	0.0708	0.391941	ENSG00000112902(SEMA5A)	-
CC	GO:0005865	striated muscle thin filament	1	0	1	25	0.07118	0.391941	ENSG00000036448(MYOM2)	-
CC	GO:0031430	M band	1	0	1	25	0.07118	0.391941	ENSG00000036448(MYOM2)	-
CC	GO:0071556	integral component of lumenal side of endoplasmic reticulum membrane	0	1	1	25	0.07118	0.391941	-	ENSG00000196735(HLA-DQA1)
CC	GO:0098553	lumenal side of endoplasmic reticulum membrane	0	1	1	25	0.07118	0.391941	-	ENSG00000196735(HLA-DQA1)
MF	GO:0003785	actin monomer binding	1	0	1	29	0.0726	0.397575	ENSG00000198336(MYL4)	-
BP	GO:0051897	positive regulation of protein kinase B signaling	1	1	2	164	0.073	0.397575	ENSG00000112902(SEMA5A)	ENSG00000130513(GDF15)
MF	GO:0017111	nucleoside-triphosphatase activity	1	4	5	869	0.0731	0.397575	ENSG00000162643(WDR63)	ENSG00000013573(DDX11),ENSG00000041515(MYO16),ENSG00000102128(RAB40AL),ENSG00000164949(GEM)
BP	GO:0008209	androgen metabolic process	0	1	1	28	0.0733	0.397575	-	ENSG00000109819(PPARGC1A)
BP	GO:0035767	endothelial cell chemotaxis	1	0	1	28	0.0733	0.397575	ENSG00000112902(SEMA5A)	-
BP	GO:0051984	positive regulation of chromosome segregation	0	1	1	28	0.0733	0.397575	-	ENSG00000013573(DDX11)
CC	GO:0034706	sodium channel complex	0	1	1	26	0.07392	0.39994	-	ENSG00000007314(SCN4A)
BP	GO:0030111	regulation of Wnt signaling pathway	1	2	3	362	0.0748	0.403697	ENSG00000112902(SEMA5A)	ENSG00000101282(RSPO4),ENSG00000152284(TCF7L1)
MF	GO:0008574	ATP-dependent microtubule motor activity, plus-end-directed	1	0	1	30	0.075	0.403775	ENSG00000162643(WDR63)	-
BP	GO:0003018	vascular process in circulatory system	0	2	2	167	0.0753	0.404081	-	ENSG00000188958(UTS2B),ENSG00000213949(ITGA1)
BP	GO:0034698	response to gonadotropin	0	1	1	29	0.0758	0.404081	-	ENSG00000109819(PPARGC1A)
BP	GO:0042311	vasodilation	0	1	1	29	0.0758	0.404081	-	ENSG00000213949(ITGA1)
BP	GO:0060142	regulation of syncytium formation by plasma membrane fusion	0	1	1	29	0.0758	0.404081	-	ENSG00000130513(GDF15)
CC	GO:0036379	myofilament	1	0	1	27	0.07665	0.405036	ENSG00000036448(MYOM2)	-
MF	GO:0051393	alpha-actinin binding	1	0	1	31	0.0774	0.405036	ENSG00000036448(MYOM2)	-
BP	GO:0006941	striated muscle contraction	1	1	2	170	0.0777	0.405036	ENSG00000198336(MYL4)	ENSG00000007314(SCN4A)
BP	GO:0000002	mitochondrial genome maintenance	0	1	1	30	0.0783	0.405036	-	ENSG00000109819(PPARGC1A)
BP	GO:0035066	positive regulation of histone acetylation	0	1	1	30	0.0783	0.405036	-	ENSG00000109819(PPARGC1A)
BP	GO:0038111	interleukin-7-mediated signaling pathway	1	0	1	30	0.0783	0.405036	ENSG00000205755(CRLF2)	-
BP	GO:0043457	regulation of cellular respiration	0	1	1	30	0.0783	0.405036	-	ENSG00000109819(PPARGC1A)
BP	GO:0046320	regulation of fatty acid oxidation	0	1	1	30	0.0783	0.405036	-	ENSG00000109819(PPARGC1A)
BP	GO:0055094	response to lipoprotein particle	0	1	1	30	0.0783	0.405036	-	ENSG00000129226(CD68)
BP	GO:0071402	cellular response to lipoprotein particle stimulus	0	1	1	30	0.0783	0.405036	-	ENSG00000129226(CD68)
BP	GO:1904837	beta-catenin-TCF complex assembly	0	1	1	30	0.0783	0.405036	-	ENSG00000152284(TCF7L1)
BP	GO:2000352	negative regulation of endothelial cell apoptotic process	1	0	1	30	0.0783	0.405036	ENSG00000112902(SEMA5A)	-
BP	GO:1990138	neuron projection extension	2	0	2	171	0.0784	0.405036	ENSG00000091129(NRCAM),ENSG00000112902(SEMA5A)	-
BP	GO:0048841	regulation of axon extension involved in axon guidance	1	0	1	31	0.0808	0.414892	ENSG00000112902(SEMA5A)	-
BP	GO:0070286	axonemal dynein complex assembly	1	0	1	31	0.0808	0.414892	ENSG00000162643(WDR63)	-
CC	GO:0005576	extracellular region	8	9	17	4119	0.08088	0.414892	ENSG00000091129(NRCAM),ENSG00000112902(SEMA5A),ENSG00000131686(CA6),ENSG00000143341(HMCN1),ENSG00000164946(FREM1),ENSG00000165633(VSTM4),ENSG00000170293(CMTM8),ENSG00000205755(CRLF2)	ENSG00000013573(DDX11),ENSG00000099974(DDTL),ENSG00000101282(RSPO4),ENSG00000102837(OLFM4),ENSG00000130513(GDF15),ENSG00000146530(VWDE),ENSG00000160963(COL26A1),ENSG00000188958(UTS2B),ENSG00000213949(ITGA1)
BP	GO:0098655	cation transmembrane transport	2	3	5	859	0.0819	0.418424	ENSG00000101188(NTSR1),ENSG00000184185(KCNJ12)	ENSG00000007314(SCN4A),ENSG00000109819(PPARGC1A),ENSG00000164949(GEM)
CC	GO:0098984	neuron to neuron synapse	2	1	3	348	0.08303	0.418424	ENSG00000091129(NRCAM),ENSG00000101188(NTSR1)	ENSG00000120645(IQSEC3)
BP	GO:0030177	positive regulation of Wnt signaling pathway	1	1	2	177	0.0832	0.418424	ENSG00000112902(SEMA5A)	ENSG00000101282(RSPO4)
BP	GO:0031297	replication fork processing	0	1	1	32	0.0833	0.418424	-	ENSG00000013573(DDX11)
BP	GO:0032350	regulation of hormone metabolic process	0	1	1	32	0.0833	0.418424	-	ENSG00000109819(PPARGC1A)
BP	GO:0042755	eating behavior	0	1	1	32	0.0833	0.418424	-	ENSG00000130513(GDF15)
BP	GO:0050482	arachidonic acid secretion	1	0	1	32	0.0833	0.418424	ENSG00000101188(NTSR1)	-
BP	GO:1903963	arachidonate transport	1	0	1	32	0.0833	0.418424	ENSG00000101188(NTSR1)	-
BP	GO:2000781	positive regulation of double-strand break repair	0	1	1	32	0.0833	0.418424	-	ENSG00000013573(DDX11)
BP	GO:2001252	positive regulation of chromosome organization	0	2	2	178	0.084	0.420186	-	ENSG00000013573(DDX11),ENSG00000109819(PPARGC1A)
BP	GO:1905114	cell surface receptor signaling pathway involved in cell-cell signaling	2	2	4	614	0.0843	0.420186	ENSG00000101188(NTSR1),ENSG00000112902(SEMA5A)	ENSG00000101282(RSPO4),ENSG00000152284(TCF7L1)
MF	GO:0031369	translation initiation factor binding	1	0	1	34	0.0845	0.420186	ENSG00000253250(C8orf88)	-
BP	GO:0048736	appendage development	0	2	2	179	0.0848	0.420186	-	ENSG00000101282(RSPO4),ENSG00000253293(HOXA10)
BP	GO:0060173	limb development	0	2	2	179	0.0848	0.420186	-	ENSG00000101282(RSPO4),ENSG00000253293(HOXA10)
CC	GO:0005719	nuclear euchromatin	0	1	1	30	0.08481	0.420186	-	ENSG00000109819(PPARGC1A)
BP	GO:0006356	regulation of transcription from RNA polymerase I promoter	0	1	1	33	0.0858	0.420304	-	ENSG00000013573(DDX11)
BP	GO:0009954	proximal/distal pattern formation	0	1	1	33	0.0858	0.420304	-	ENSG00000253293(HOXA10)
BP	GO:0010831	positive regulation of myotube differentiation	0	1	1	33	0.0858	0.420304	-	ENSG00000130513(GDF15)
BP	GO:0050718	positive regulation of interleukin-1 beta secretion	0	1	1	33	0.0858	0.420304	-	ENSG00000170236(USP50)
BP	GO:2000758	positive regulation of peptidyl-lysine acetylation	0	1	1	33	0.0858	0.420304	-	ENSG00000109819(PPARGC1A)
BP	GO:0008361	regulation of cell size	2	0	2	181	0.0865	0.42056	ENSG00000091129(NRCAM),ENSG00000112902(SEMA5A)	-
MF	GO:0043014	alpha-tubulin binding	0	1	1	35	0.0869	0.42056	-	ENSG00000109819(PPARGC1A)
CC	GO:0008305	integrin complex	0	1	1	31	0.08751	0.42056	-	ENSG00000213949(ITGA1)
MF	GO:0016462	pyrophosphatase activity	1	4	5	919	0.088	0.42056	ENSG00000162643(WDR63)	ENSG00000013573(DDX11),ENSG00000041515(MYO16),ENSG00000102128(RAB40AL),ENSG00000164949(GEM)
BP	GO:0009303	rRNA transcription	0	1	1	34	0.0883	0.42056	-	ENSG00000013573(DDX11)
BP	GO:0010922	positive regulation of phosphatase activity	0	1	1	34	0.0883	0.42056	-	ENSG00000213949(ITGA1)
BP	GO:0019228	neuronal action potential	0	1	1	34	0.0883	0.42056	-	ENSG00000007314(SCN4A)
BP	GO:0032892	positive regulation of organic acid transport	1	0	1	34	0.0883	0.42056	ENSG00000101188(NTSR1)	-
BP	GO:0051955	regulation of amino acid transport	1	0	1	34	0.0883	0.42056	ENSG00000101188(NTSR1)	-
BP	GO:0097009	energy homeostasis	0	1	1	34	0.0883	0.42056	-	ENSG00000109819(PPARGC1A)
MF	GO:0016817	hydrolase activity, acting on acid anhydrides	1	4	5	923	0.0893	0.42056	ENSG00000162643(WDR63)	ENSG00000013573(DDX11),ENSG00000041515(MYO16),ENSG00000102128(RAB40AL),ENSG00000164949(GEM)
MF	GO:0016818	hydrolase activity, acting on acid anhydrides, in phosphorus-containing anhydrides	1	4	5	923	0.0893	0.42056	ENSG00000162643(WDR63)	ENSG00000013573(DDX11),ENSG00000041515(MYO16),ENSG00000102128(RAB40AL),ENSG00000164949(GEM)
MF	GO:0016712	oxidoreductase activity, acting on paired donors, with incorporation or reduction of molecular oxygen, reduced flavin or flavoprotein as one donor, and incorporation of one atom of oxygen	0	1	1	36	0.0893	0.42056	-	ENSG00000197446(CYP2F1)
MF	GO:0043394	proteoglycan binding	1	0	1	36	0.0893	0.42056	ENSG00000112902(SEMA5A)	-
BP	GO:0007015	actin filament organization	2	1	3	391	0.0894	0.42056	ENSG00000036448(MYOM2),ENSG00000112902(SEMA5A)	ENSG00000103647(CORO2B)
BP	GO:0010639	negative regulation of organelle organization	1	2	3	393	0.0905	0.42056	ENSG00000156509(FBXO43)	ENSG00000103647(CORO2B),ENSG00000109819(PPARGC1A)
BP	GO:0001539	cilium or flagellum-dependent cell motility	1	0	1	35	0.0908	0.42056	ENSG00000162643(WDR63)	-
BP	GO:0006007	glucose catabolic process	1	0	1	35	0.0908	0.42056	ENSG00000007350(TKTL1)	-
BP	GO:0045923	positive regulation of fatty acid metabolic process	0	1	1	35	0.0908	0.42056	-	ENSG00000109819(PPARGC1A)
BP	GO:0051954	positive regulation of amine transport	1	0	1	35	0.0908	0.42056	ENSG00000101188(NTSR1)	-
BP	GO:0060285	cilium-dependent cell motility	1	0	1	35	0.0908	0.42056	ENSG00000162643(WDR63)	-
BP	GO:0098801	regulation of renal system process	0	1	1	35	0.0908	0.42056	-	ENSG00000103647(CORO2B)
MF	GO:0016829	lyase activity	1	1	2	196	0.0916	0.42056	ENSG00000131686(CA6)	ENSG00000099974(DDTL)
MF	GO:0008395	steroid hydroxylase activity	0	1	1	37	0.0917	0.42056	-	ENSG00000197446(CYP2F1)
MF	GO:0019825	oxygen binding	0	1	1	37	0.0917	0.42056	-	ENSG00000197446(CYP2F1)
BP	GO:0009617	response to bacterium	1	3	4	633	0.0918	0.42056	ENSG00000143341(HMCN1)	ENSG00000109819(PPARGC1A),ENSG00000125355(TMEM255A),ENSG00000129226(CD68)
BP	GO:0031032	actomyosin structure organization	1	1	2	188	0.0922	0.42056	ENSG00000036448(MYOM2)	ENSG00000103647(CORO2B)
BP	GO:0050770	regulation of axonogenesis	2	0	2	188	0.0922	0.42056	ENSG00000091129(NRCAM),ENSG00000112902(SEMA5A)	-
BP	GO:1903532	positive regulation of secretion by cell	2	1	3	398	0.0931	0.42056	ENSG00000101188(NTSR1),ENSG00000205755(CRLF2)	ENSG00000170236(USP50)
CC	GO:0030496	midbody	0	2	2	174	0.09317	0.42056	-	ENSG00000013573(DDX11),ENSG00000164949(GEM)
BP	GO:0000266	mitochondrial fission	0	1	1	36	0.0932	0.42056	-	ENSG00000109819(PPARGC1A)
BP	GO:0040020	regulation of meiotic nuclear division	1	0	1	36	0.0932	0.42056	ENSG00000156509(FBXO43)	-
BP	GO:0048846	axon extension involved in axon guidance	1	0	1	36	0.0932	0.42056	ENSG00000112902(SEMA5A)	-
BP	GO:0071312	cellular response to alkaloid	0	1	1	36	0.0932	0.42056	-	ENSG00000109819(PPARGC1A)
BP	GO:0071392	cellular response to estradiol stimulus	0	1	1	36	0.0932	0.42056	-	ENSG00000109819(PPARGC1A)
BP	GO:0086010	membrane depolarization during action potential	0	1	1	36	0.0932	0.42056	-	ENSG00000007314(SCN4A)
BP	GO:1902284	neuron projection extension involved in neuron projection guidance	1	0	1	36	0.0932	0.42056	ENSG00000112902(SEMA5A)	-
BP	GO:2000310	regulation of NMDA receptor activity	0	1	1	36	0.0932	0.42056	-	ENSG00000109819(PPARGC1A)
BP	GO:0009653	anatomical structure morphogenesis	4	7	11	2653	0.0946	0.423064	ENSG00000036448(MYOM2),ENSG00000091129(NRCAM),ENSG00000112902(SEMA5A),ENSG00000164946(FREM1)	ENSG00000041515(MYO16),ENSG00000102837(OLFM4),ENSG00000109819(PPARGC1A),ENSG00000130513(GDF15),ENSG00000176293(ZNF135),ENSG00000213949(ITGA1),ENSG00000253293(HOXA10)
CC	GO:0051233	spindle midzone	0	1	1	34	0.09557	0.423064	-	ENSG00000164949(GEM)
CC	GO:0098636	protein complex involved in cell adhesion	0	1	1	34	0.09557	0.423064	-	ENSG00000213949(ITGA1)
MF	GO:0005244	voltage-gated ion channel activity	1	1	2	201	0.0956	0.423064	ENSG00000184185(KCNJ12)	ENSG00000007314(SCN4A)
MF	GO:0022832	voltage-gated channel activity	1	1	2	201	0.0956	0.423064	ENSG00000184185(KCNJ12)	ENSG00000007314(SCN4A)
BP	GO:0043243	positive regulation of protein complex disassembly	1	0	1	37	0.0957	0.423064	ENSG00000112902(SEMA5A)	-
BP	GO:0050716	positive regulation of interleukin-1 secretion	0	1	1	37	0.0957	0.423064	-	ENSG00000170236(USP50)
BP	GO:0071354	cellular response to interleukin-6	0	1	1	37	0.0957	0.423064	-	ENSG00000109819(PPARGC1A)
BP	GO:1902475	L-alpha-amino acid transmembrane transport	1	0	1	37	0.0957	0.423064	ENSG00000101188(NTSR1)	-
BP	GO:1904037	positive regulation of epithelial cell apoptotic process	0	1	1	37	0.0957	0.423064	-	ENSG00000109819(PPARGC1A)
MF	GO:0043167	ion binding	7	14	21	6272	0.0965	0.425314	ENSG00000007350(TKTL1),ENSG00000112902(SEMA5A),ENSG00000131686(CA6),ENSG00000143341(HMCN1),ENSG00000156509(FBXO43),ENSG00000164946(FREM1),ENSG00000198336(MYL4)	ENSG00000013573(DDX11),ENSG00000041515(MYO16),ENSG00000101282(RSPO4),ENSG00000102128(RAB40AL),ENSG00000132972(RNF17),ENSG00000146530(VWDE),ENSG00000160321(ZNF208),ENSG00000164949(GEM),ENSG00000176293(ZNF135),ENSG00000189253(TRIM64B),ENSG00000196735(HLA-DQA1),ENSG00000197446(CYP2F1),ENSG00000198046(ZNF667),ENSG00000213949(ITGA1)
BP	GO:0009605	response to external stimulus	5	5	10	2353	0.0966	0.425314	ENSG00000091129(NRCAM),ENSG00000101188(NTSR1),ENSG00000112902(SEMA5A),ENSG00000143341(HMCN1),ENSG00000170293(CMTM8)	ENSG00000109819(PPARGC1A),ENSG00000125355(TMEM255A),ENSG00000129226(CD68),ENSG00000130513(GDF15),ENSG00000213949(ITGA1)
BP	GO:0006935	chemotaxis	3	1	4	646	0.0972	0.427091	ENSG00000091129(NRCAM),ENSG00000112902(SEMA5A),ENSG00000170293(CMTM8)	ENSG00000213949(ITGA1)
BP	GO:0042330	taxis	3	1	4	648	0.098	0.42717	ENSG00000091129(NRCAM),ENSG00000112902(SEMA5A),ENSG00000170293(CMTM8)	ENSG00000213949(ITGA1)
BP	GO:0010907	positive regulation of glucose metabolic process	0	1	1	38	0.0982	0.42717	-	ENSG00000109819(PPARGC1A)
BP	GO:0051930	regulation of sensory perception of pain	1	0	1	38	0.0982	0.42717	ENSG00000101188(NTSR1)	-
BP	GO:0060416	response to growth hormone	0	1	1	38	0.0982	0.42717	-	ENSG00000130513(GDF15)
BP	GO:1900026	positive regulation of substrate adhesion-dependent cell spreading	0	1	1	38	0.0982	0.42717	-	ENSG00000102837(OLFM4)
MF	GO:0001784	phosphotyrosine residue binding	1	0	1	40	0.0987	0.427634	ENSG00000169291(SHE)	-
MF	GO:0042805	actinin binding	1	0	1	40	0.0987	0.427634	ENSG00000036448(MYOM2)	-
BP	GO:0001580	detection of chemical stimulus involved in sensory perception of bitter taste	1	0	1	39	0.1006	0.429872	ENSG00000131686(CA6)	-
BP	GO:0008207	C21-steroid hormone metabolic process	0	1	1	39	0.1006	0.429872	-	ENSG00000109819(PPARGC1A)
BP	GO:0030049	muscle filament sliding	1	0	1	39	0.1006	0.429872	ENSG00000198336(MYL4)	-
BP	GO:0033275	actin-myosin filament sliding	1	0	1	39	0.1006	0.429872	ENSG00000198336(MYL4)	-
BP	GO:0051931	regulation of sensory perception	1	0	1	39	0.1006	0.429872	ENSG00000101188(NTSR1)	-
BP	GO:0071867	response to monoamine	0	1	1	39	0.1006	0.429872	-	ENSG00000109819(PPARGC1A)
BP	GO:0071869	response to catecholamine	0	1	1	39	0.1006	0.429872	-	ENSG00000109819(PPARGC1A)
MF	GO:0005102	receptor binding	2	5	7	1548	0.1021	0.433118	ENSG00000112902(SEMA5A),ENSG00000170293(CMTM8)	ENSG00000109819(PPARGC1A),ENSG00000130513(GDF15),ENSG00000146530(VWDE),ENSG00000188958(UTS2B),ENSG00000213949(ITGA1)
BP	GO:0030036	actin cytoskeleton organization	2	2	4	659	0.1027	0.433118	ENSG00000036448(MYOM2),ENSG00000112902(SEMA5A)	ENSG00000103647(CORO2B),ENSG00000120645(IQSEC3)
BP	GO:0033003	regulation of mast cell activation	1	0	1	40	0.1031	0.433118	ENSG00000205755(CRLF2)	-
BP	GO:0051281	positive regulation of release of sequestered calcium ion into cytosol	1	0	1	40	0.1031	0.433118	ENSG00000101188(NTSR1)	-
BP	GO:0098760	response to interleukin-7	1	0	1	40	0.1031	0.433118	ENSG00000205755(CRLF2)	-
BP	GO:0098761	cellular response to interleukin-7	1	0	1	40	0.1031	0.433118	ENSG00000205755(CRLF2)	-
BP	GO:1901020	negative regulation of calcium ion transmembrane transporter activity	0	1	1	40	0.1031	0.433118	-	ENSG00000164949(GEM)
BP	GO:0016052	carbohydrate catabolic process	1	1	2	201	0.1032	0.433118	ENSG00000007350(TKTL1)	ENSG00000109819(PPARGC1A)
BP	GO:0048812	neuron projection morphogenesis	2	2	4	661	0.1035	0.433118	ENSG00000091129(NRCAM),ENSG00000112902(SEMA5A)	ENSG00000041515(MYO16),ENSG00000213949(ITGA1)
CC	GO:0030669	clathrin-coated endocytic vesicle membrane	0	1	1	37	0.10355	0.433118	-	ENSG00000196735(HLA-DQA1)
CC	GO:0043198	dendritic shaft	1	0	1	37	0.10355	0.433118	ENSG00000101188(NTSR1)	-
BP	GO:0006109	regulation of carbohydrate metabolic process	1	1	2	202	0.104	0.433333	ENSG00000101188(NTSR1)	ENSG00000109819(PPARGC1A)
BP	GO:0050707	regulation of cytokine secretion	1	1	2	202	0.104	0.433333	ENSG00000205755(CRLF2)	ENSG00000170236(USP50)
BP	GO:0007520	myoblast fusion	0	1	1	41	0.1055	0.433769	-	ENSG00000130513(GDF15)
BP	GO:0030517	negative regulation of axon extension	1	0	1	41	0.1055	0.433769	ENSG00000112902(SEMA5A)	-
BP	GO:0045005	DNA-dependent DNA replication maintenance of fidelity	0	1	1	41	0.1055	0.433769	-	ENSG00000013573(DDX11)
BP	GO:0070741	response to interleukin-6	0	1	1	41	0.1055	0.433769	-	ENSG00000109819(PPARGC1A)
BP	GO:1901985	positive regulation of protein acetylation	0	1	1	41	0.1055	0.433769	-	ENSG00000109819(PPARGC1A)
MF	GO:0008307	structural constituent of muscle	1	0	1	43	0.1057	0.433769	ENSG00000036448(MYOM2)	-
MF	GO:0030331	estrogen receptor binding	0	1	1	43	0.1057	0.433769	-	ENSG00000109819(PPARGC1A)
MF	GO:0051539	4 iron, 4 sulfur cluster binding	0	1	1	43	0.1057	0.433769	-	ENSG00000013573(DDX11)
CC	GO:0000791	euchromatin	0	1	1	38	0.1062	0.433822	-	ENSG00000109819(PPARGC1A)
CC	GO:0044448	cell cortex part	2	0	2	189	0.10701	0.433822	ENSG00000137878(GCOM1),ENSG00000263155(MYZAP)	-
BP	GO:0071222	cellular response to lipopolysaccharide	0	2	2	206	0.1075	0.433822	-	ENSG00000109819(PPARGC1A),ENSG00000129226(CD68)
BP	GO:0003009	skeletal muscle contraction	0	1	1	42	0.1079	0.433822	-	ENSG00000007314(SCN4A)
BP	GO:0010677	negative regulation of cellular carbohydrate metabolic process	0	1	1	42	0.1079	0.433822	-	ENSG00000109819(PPARGC1A)
BP	GO:0015701	bicarbonate transport	1	0	1	42	0.1079	0.433822	ENSG00000131686(CA6)	-
BP	GO:0032958	inositol phosphate biosynthetic process	1	0	1	42	0.1079	0.433822	ENSG00000101188(NTSR1)	-
BP	GO:0050873	brown fat cell differentiation	0	1	1	42	0.1079	0.433822	-	ENSG00000109819(PPARGC1A)
MF	GO:0005272	sodium channel activity	0	1	1	44	0.108	0.433822	-	ENSG00000007314(SCN4A)
MF	GO:0050681	androgen receptor binding	0	1	1	44	0.108	0.433822	-	ENSG00000109819(PPARGC1A)
BP	GO:0042391	regulation of membrane potential	2	1	3	425	0.108	0.433822	ENSG00000091129(NRCAM),ENSG00000101188(NTSR1)	ENSG00000007314(SCN4A)
BP	GO:0006006	glucose metabolic process	1	1	2	207	0.1083	0.433822	ENSG00000007350(TKTL1)	ENSG00000109819(PPARGC1A)
BP	GO:0043523	regulation of neuron apoptotic process	0	2	2	208	0.1092	0.433822	-	ENSG00000109819(PPARGC1A),ENSG00000213949(ITGA1)
BP	GO:0120039	plasma membrane bounded cell projection morphogenesis	2	2	4	675	0.1096	0.433822	ENSG00000091129(NRCAM),ENSG00000112902(SEMA5A)	ENSG00000041515(MYO16),ENSG00000213949(ITGA1)
MF	GO:0005125	cytokine activity	1	1	2	219	0.1103	0.433822	ENSG00000170293(CMTM8)	ENSG00000130513(GDF15)
BP	GO:0003254	regulation of membrane depolarization	1	0	1	43	0.1104	0.433822	ENSG00000101188(NTSR1)	-
BP	GO:0035307	positive regulation of protein dephosphorylation	0	1	1	43	0.1104	0.433822	-	ENSG00000213949(ITGA1)
BP	GO:0051602	response to electrical stimulus	0	1	1	43	0.1104	0.433822	-	ENSG00000109819(PPARGC1A)
BP	GO:0060612	adipose tissue development	0	1	1	43	0.1104	0.433822	-	ENSG00000109819(PPARGC1A)
BP	GO:1901385	regulation of voltage-gated calcium channel activity	0	1	1	43	0.1104	0.433822	-	ENSG00000164949(GEM)
BP	GO:1902667	regulation of axon guidance	1	0	1	43	0.1104	0.433822	ENSG00000112902(SEMA5A)	-
BP	GO:1904036	negative regulation of epithelial cell apoptotic process	1	0	1	43	0.1104	0.433822	ENSG00000112902(SEMA5A)	-
BP	GO:1990573	potassium ion import across plasma membrane	1	0	1	43	0.1104	0.433822	ENSG00000184185(KCNJ12)	-
BP	GO:0048858	cell projection morphogenesis	2	2	4	677	0.1105	0.433822	ENSG00000091129(NRCAM),ENSG00000112902(SEMA5A)	ENSG00000041515(MYO16),ENSG00000213949(ITGA1)
BP	GO:0016051	carbohydrate biosynthetic process	1	1	2	210	0.111	0.435	ENSG00000101188(NTSR1)	ENSG00000109819(PPARGC1A)
BP	GO:0051047	positive regulation of secretion	2	1	3	431	0.1114	0.435782	ENSG00000101188(NTSR1),ENSG00000205755(CRLF2)	ENSG00000170236(USP50)
CC	GO:0005856	cytoskeleton	5	5	10	2221	0.11218	0.438046	ENSG00000036448(MYOM2),ENSG00000137878(GCOM1),ENSG00000162643(WDR63),ENSG00000198336(MYL4),ENSG00000263155(MYZAP)	ENSG00000013573(DDX11),ENSG00000041515(MYO16),ENSG00000103647(CORO2B),ENSG00000157423(HYDIN),ENSG00000164949(GEM)
BP	GO:0017144	drug metabolic process	0	1	1	44	0.1128	0.438891	-	ENSG00000197446(CYP2F1)
BP	GO:0050913	sensory perception of bitter taste	1	0	1	44	0.1128	0.438891	ENSG00000131686(CA6)	-
BP	GO:0071219	cellular response to molecule of bacterial origin	0	2	2	213	0.1136	0.440351	-	ENSG00000109819(PPARGC1A),ENSG00000129226(CD68)
CC	GO:0099568	cytoplasmic region	3	0	3	401	0.11438	0.440351	ENSG00000137878(GCOM1),ENSG00000143341(HMCN1),ENSG00000263155(MYZAP)	-
BP	GO:0023052	signaling	8	14	22	6453	0.1145	0.440351	ENSG00000091129(NRCAM),ENSG00000101188(NTSR1),ENSG00000112902(SEMA5A),ENSG00000137878(GCOM1),ENSG00000170293(CMTM8),ENSG00000184185(KCNJ12),ENSG00000205755(CRLF2),ENSG00000263155(MYZAP)	ENSG00000007314(SCN4A),ENSG00000013573(DDX11),ENSG00000041515(MYO16),ENSG00000101282(RSPO4),ENSG00000102128(RAB40AL),ENSG00000109819(PPARGC1A),ENSG00000120645(IQSEC3),ENSG00000129226(CD68),ENSG00000130513(GDF15),ENSG00000152284(TCF7L1),ENSG00000164949(GEM),ENSG00000188958(UTS2B),ENSG00000196735(HLA-DQA1),ENSG00000213949(ITGA1)
CC	GO:0033267	axon part	2	0	2	197	0.11461	0.440351	ENSG00000091129(NRCAM),ENSG00000101188(NTSR1)	-
BP	GO:0042181	ketone biosynthetic process	0	1	1	45	0.1152	0.440351	-	ENSG00000109819(PPARGC1A)
BP	GO:0045214	sarcomere organization	1	0	1	45	0.1152	0.440351	ENSG00000036448(MYOM2)	-
BP	GO:0048662	negative regulation of smooth muscle cell proliferation	0	1	1	45	0.1152	0.440351	-	ENSG00000109819(PPARGC1A)
BP	GO:0050706	regulation of interleukin-1 beta secretion	0	1	1	45	0.1152	0.440351	-	ENSG00000170236(USP50)
BP	GO:0050912	detection of chemical stimulus involved in sensory perception of taste	1	0	1	45	0.1152	0.440351	ENSG00000131686(CA6)	-
BP	GO:1903580	positive regulation of ATP metabolic process	0	1	1	45	0.1152	0.440351	-	ENSG00000109819(PPARGC1A)
MF	GO:0008376	acetylgalactosaminyltransferase activity	0	1	1	48	0.1173	0.442526	-	ENSG00000139044(B4GALNT3)
BP	GO:0007154	cell communication	8	14	22	6470	0.1173	0.442526	ENSG00000091129(NRCAM),ENSG00000101188(NTSR1),ENSG00000112902(SEMA5A),ENSG00000137878(GCOM1),ENSG00000164946(FREM1),ENSG00000170293(CMTM8),ENSG00000205755(CRLF2),ENSG00000263155(MYZAP)	ENSG00000007314(SCN4A),ENSG00000013573(DDX11),ENSG00000041515(MYO16),ENSG00000101282(RSPO4),ENSG00000102128(RAB40AL),ENSG00000109819(PPARGC1A),ENSG00000120645(IQSEC3),ENSG00000129226(CD68),ENSG00000130513(GDF15),ENSG00000152284(TCF7L1),ENSG00000164949(GEM),ENSG00000188958(UTS2B),ENSG00000196735(HLA-DQA1),ENSG00000213949(ITGA1)
BP	GO:0006111	regulation of gluconeogenesis	0	1	1	46	0.1176	0.442526	-	ENSG00000109819(PPARGC1A)
BP	GO:0014047	glutamate secretion	1	0	1	46	0.1176	0.442526	ENSG00000101188(NTSR1)	-
BP	GO:0014888	striated muscle adaptation	0	1	1	46	0.1176	0.442526	-	ENSG00000109819(PPARGC1A)
BP	GO:0032309	icosanoid secretion	1	0	1	46	0.1176	0.442526	ENSG00000101188(NTSR1)	-
BP	GO:0042059	negative regulation of epidermal growth factor receptor signaling pathway	0	1	1	46	0.1176	0.442526	-	ENSG00000213949(ITGA1)
BP	GO:0045773	positive regulation of axon extension	1	0	1	46	0.1176	0.442526	ENSG00000112902(SEMA5A)	-
BP	GO:0045776	negative regulation of blood pressure	1	0	1	46	0.1176	0.442526	ENSG00000101188(NTSR1)	-
BP	GO:0051896	regulation of protein kinase B signaling	1	1	2	219	0.1189	0.443124	ENSG00000112902(SEMA5A)	ENSG00000130513(GDF15)
BP	GO:0071241	cellular response to inorganic substance	0	2	2	219	0.1189	0.443124	-	ENSG00000013573(DDX11),ENSG00000109819(PPARGC1A)
BP	GO:0032990	cell part morphogenesis	2	2	4	697	0.1195	0.443124	ENSG00000091129(NRCAM),ENSG00000112902(SEMA5A)	ENSG00000041515(MYO16),ENSG00000213949(ITGA1)
MF	GO:0005160	transforming growth factor beta receptor binding	0	1	1	49	0.1196	0.443124	-	ENSG00000130513(GDF15)
MF	GO:0005246	calcium channel regulator activity	0	1	1	49	0.1196	0.443124	-	ENSG00000164949(GEM)
MF	GO:0008188	neuropeptide receptor activity	1	0	1	49	0.1196	0.443124	ENSG00000101188(NTSR1)	-
MF	GO:1990841	promoter-specific chromatin binding	0	1	1	49	0.1196	0.443124	-	ENSG00000109819(PPARGC1A)
MF	GO:1990939	ATP-dependent microtubule motor activity	1	0	1	49	0.1196	0.443124	ENSG00000162643(WDR63)	-
BP	GO:0002437	inflammatory response to antigenic stimulus	0	1	1	47	0.12	0.443124	-	ENSG00000129226(CD68)
BP	GO:0010862	positive regulation of pathway-restricted SMAD protein phosphorylation	0	1	1	47	0.12	0.443124	-	ENSG00000130513(GDF15)
BP	GO:0045912	negative regulation of carbohydrate metabolic process	0	1	1	47	0.12	0.443124	-	ENSG00000109819(PPARGC1A)
BP	GO:0051130	positive regulation of cellular component organization	1	5	6	1254	0.1216	0.447429	ENSG00000112902(SEMA5A)	ENSG00000013573(DDX11),ENSG00000102837(OLFM4),ENSG00000109819(PPARGC1A),ENSG00000130513(GDF15),ENSG00000170236(USP50)
BP	GO:0030155	regulation of cell adhesion	1	3	4	702	0.1218	0.447429	ENSG00000112902(SEMA5A)	ENSG00000102837(OLFM4),ENSG00000103647(CORO2B),ENSG00000160963(COL26A1)
BP	GO:0048468	cell development	3	6	9	2152	0.1218	0.447429	ENSG00000036448(MYOM2),ENSG00000091129(NRCAM),ENSG00000112902(SEMA5A)	ENSG00000041515(MYO16),ENSG00000102837(OLFM4),ENSG00000130513(GDF15),ENSG00000132972(RNF17),ENSG00000157423(HYDIN),ENSG00000213949(ITGA1)
BP	GO:0007157	heterophilic cell-cell adhesion via plasma membrane cell adhesion molecules	1	0	1	48	0.1224	0.447429	ENSG00000143341(HMCN1)	-
BP	GO:0010107	potassium ion import	1	0	1	48	0.1224	0.447429	ENSG00000184185(KCNJ12)	-
BP	GO:0042551	neuron maturation	1	0	1	48	0.1224	0.447429	ENSG00000091129(NRCAM)	-
MF	GO:0005539	glycosaminoglycan binding	1	1	2	235	0.1239	0.449404	ENSG00000112902(SEMA5A)	ENSG00000101282(RSPO4)
MF	GO:0003823	antigen binding	0	1	1	51	0.1241	0.449404	-	ENSG00000196735(HLA-DQA1)
MF	GO:0031593	polyubiquitin modification-dependent protein binding	0	1	1	51	0.1241	0.449404	-	ENSG00000175518(UBQLNL)
MF	GO:0045309	protein phosphorylated amino acid binding	1	0	1	51	0.1241	0.449404	ENSG00000169291(SHE)	-
MF	GO:0098632	cell-cell adhesion mediator activity	1	0	1	51	0.1241	0.449404	ENSG00000091129(NRCAM)	-
BP	GO:0009409	response to cold	0	1	1	49	0.1248	0.449404	-	ENSG00000109819(PPARGC1A)
BP	GO:0098900	regulation of action potential	1	0	1	49	0.1248	0.449404	ENSG00000101188(NTSR1)	-
BP	GO:2000351	regulation of endothelial cell apoptotic process	1	0	1	49	0.1248	0.449404	ENSG00000112902(SEMA5A)	-
BP	GO:2001258	negative regulation of cation channel activity	0	1	1	49	0.1248	0.449404	-	ENSG00000164949(GEM)
BP	GO:0048588	developmental cell growth	2	0	2	227	0.1261	0.453335	ENSG00000091129(NRCAM),ENSG00000112902(SEMA5A)	-
BP	GO:0031667	response to nutrient levels	0	3	3	457	0.1267	0.453541	-	ENSG00000109819(PPARGC1A),ENSG00000129226(CD68),ENSG00000130513(GDF15)
BP	GO:0071560	cellular response to transforming growth factor beta stimulus	0	2	2	228	0.127	0.453541	-	ENSG00000109819(PPARGC1A),ENSG00000130513(GDF15)
BP	GO:0051445	regulation of meiotic cell cycle	1	0	1	50	0.1272	0.453541	ENSG00000156509(FBXO43)	-
BP	GO:1901185	negative regulation of ERBB signaling pathway	0	1	1	50	0.1272	0.453541	-	ENSG00000213949(ITGA1)
BP	GO:1903793	positive regulation of anion transport	1	0	1	50	0.1272	0.453541	ENSG00000101188(NTSR1)	-
BP	GO:0051054	positive regulation of DNA metabolic process	0	2	2	229	0.1279	0.455291	-	ENSG00000013573(DDX11),ENSG00000109819(PPARGC1A)
BP	GO:0002931	response to ischemia	0	1	1	51	0.1295	0.455765	-	ENSG00000109819(PPARGC1A)
BP	GO:0006754	ATP biosynthetic process	0	1	1	51	0.1295	0.455765	-	ENSG00000109819(PPARGC1A)
BP	GO:0030834	regulation of actin filament depolymerization	1	0	1	51	0.1295	0.455765	ENSG00000112902(SEMA5A)	-
BP	GO:0032731	positive regulation of interleukin-1 beta production	0	1	1	51	0.1295	0.455765	-	ENSG00000170236(USP50)
BP	GO:0050704	regulation of interleukin-1 secretion	0	1	1	51	0.1295	0.455765	-	ENSG00000170236(USP50)
BP	GO:0071715	icosanoid transport	1	0	1	51	0.1295	0.455765	ENSG00000101188(NTSR1)	-
BP	GO:1901571	fatty acid derivative transport	1	0	1	51	0.1295	0.455765	ENSG00000101188(NTSR1)	-
BP	GO:0051128	regulation of cellular component organization	3	7	10	2499	0.1306	0.458893	ENSG00000091129(NRCAM),ENSG00000112902(SEMA5A),ENSG00000156509(FBXO43)	ENSG00000013573(DDX11),ENSG00000102837(OLFM4),ENSG00000103647(CORO2B),ENSG00000109819(PPARGC1A),ENSG00000130513(GDF15),ENSG00000170236(USP50),ENSG00000176293(ZNF135)
BP	GO:0050663	cytokine secretion	1	1	2	233	0.1315	0.460486	ENSG00000205755(CRLF2)	ENSG00000170236(USP50)
BP	GO:0090257	regulation of muscle system process	0	2	2	233	0.1315	0.460486	-	ENSG00000007314(SCN4A),ENSG00000109819(PPARGC1A)
MF	GO:0048018	receptor ligand activity	1	2	3	487	0.1317	0.460486	ENSG00000170293(CMTM8)	ENSG00000130513(GDF15),ENSG00000188958(UTS2B)
BP	GO:0050702	interleukin-1 beta secretion	0	1	1	52	0.1319	0.460486	-	ENSG00000170236(USP50)
BP	GO:0051129	negative regulation of cellular component organization	2	2	4	724	0.1322	0.460752	ENSG00000112902(SEMA5A),ENSG00000156509(FBXO43)	ENSG00000103647(CORO2B),ENSG00000109819(PPARGC1A)
BP	GO:0071559	response to transforming growth factor beta	0	2	2	234	0.1324	0.460752	-	ENSG00000109819(PPARGC1A),ENSG00000130513(GDF15)
BP	GO:0007417	central nervous system development	2	3	5	1002	0.1337	0.46292	ENSG00000091129(NRCAM),ENSG00000112902(SEMA5A)	ENSG00000041515(MYO16),ENSG00000109819(PPARGC1A),ENSG00000157423(HYDIN)
BP	GO:1904951	positive regulation of establishment of protein localization	1	2	3	469	0.134	0.46292	ENSG00000205755(CRLF2)	ENSG00000103647(CORO2B),ENSG00000170236(USP50)
BP	GO:0019369	arachidonic acid metabolic process	0	1	1	53	0.1343	0.46292	-	ENSG00000197446(CYP2F1)
BP	GO:0046164	alcohol catabolic process	1	0	1	53	0.1343	0.46292	ENSG00000101188(NTSR1)	-
BP	GO:1900024	regulation of substrate adhesion-dependent cell spreading	0	1	1	53	0.1343	0.46292	-	ENSG00000102837(OLFM4)
BP	GO:1900543	negative regulation of purine nucleotide metabolic process	0	1	1	53	0.1343	0.46292	-	ENSG00000109819(PPARGC1A)
BP	GO:0071216	cellular response to biotic stimulus	0	2	2	237	0.1352	0.463414	-	ENSG00000109819(PPARGC1A),ENSG00000129226(CD68)
MF	GO:0016836	hydro-lyase activity	1	0	1	56	0.1355	0.463414	ENSG00000131686(CA6)	-
BP	GO:0051402	neuron apoptotic process	0	2	2	238	0.1361	0.463414	-	ENSG00000109819(PPARGC1A),ENSG00000213949(ITGA1)
BP	GO:0010524	positive regulation of calcium ion transport into cytosol	1	0	1	54	0.1366	0.463414	ENSG00000101188(NTSR1)	-
BP	GO:0030042	actin filament depolymerization	1	0	1	54	0.1366	0.463414	ENSG00000112902(SEMA5A)	-
BP	GO:0035065	regulation of histone acetylation	0	1	1	54	0.1366	0.463414	-	ENSG00000109819(PPARGC1A)
BP	GO:0045980	negative regulation of nucleotide metabolic process	0	1	1	54	0.1366	0.463414	-	ENSG00000109819(PPARGC1A)
BP	GO:0072577	endothelial cell apoptotic process	1	0	1	54	0.1366	0.463414	ENSG00000112902(SEMA5A)	-
BP	GO:2000242	negative regulation of reproductive process	1	0	1	54	0.1366	0.463414	ENSG00000156509(FBXO43)	-
MF	GO:1901681	sulfur compound binding	1	1	2	250	0.1369	0.463414	ENSG00000112902(SEMA5A)	ENSG00000101282(RSPO4)
BP	GO:0009266	response to temperature stimulus	1	1	2	239	0.137	0.463414	ENSG00000101188(NTSR1)	ENSG00000109819(PPARGC1A)
BP	GO:0060560	developmental growth involved in morphogenesis	2	0	2	239	0.137	0.463414	ENSG00000091129(NRCAM),ENSG00000112902(SEMA5A)	-
BP	GO:0008016	regulation of heart contraction	2	0	2	241	0.1389	0.467995	ENSG00000184185(KCNJ12),ENSG00000198336(MYL4)	-
BP	GO:0010823	negative regulation of mitochondrion organization	0	1	1	55	0.139	0.467995	-	ENSG00000109819(PPARGC1A)
BP	GO:0043525	positive regulation of neuron apoptotic process	0	1	1	55	0.139	0.467995	-	ENSG00000213949(ITGA1)
CC	GO:0030286	dynein complex	1	0	1	51	0.13993	0.469669	ENSG00000162643(WDR63)	-
BP	GO:0000768	syncytium formation by plasma membrane fusion	0	1	1	56	0.1413	0.469669	-	ENSG00000130513(GDF15)
BP	GO:0050879	multicellular organismal movement	0	1	1	56	0.1413	0.469669	-	ENSG00000007314(SCN4A)
BP	GO:0050881	musculoskeletal movement	0	1	1	56	0.1413	0.469669	-	ENSG00000007314(SCN4A)
BP	GO:0050922	negative regulation of chemotaxis	1	0	1	56	0.1413	0.469669	ENSG00000112902(SEMA5A)	-
BP	GO:0007420	brain development	1	3	4	743	0.1414	0.469669	ENSG00000112902(SEMA5A)	ENSG00000041515(MYO16),ENSG00000109819(PPARGC1A),ENSG00000157423(HYDIN)
BP	GO:0043491	protein kinase B signaling	1	1	2	244	0.1417	0.469669	ENSG00000112902(SEMA5A)	ENSG00000130513(GDF15)
CC	GO:0043195	terminal bouton	1	0	1	52	0.14247	0.469669	ENSG00000101188(NTSR1)	-
BP	GO:0045926	negative regulation of growth	1	1	2	245	0.1426	0.469669	ENSG00000112902(SEMA5A)	ENSG00000130513(GDF15)
BP	GO:0006949	syncytium formation	0	1	1	57	0.1436	0.469669	-	ENSG00000130513(GDF15)
BP	GO:0007062	sister chromatid cohesion	0	1	1	57	0.1436	0.469669	-	ENSG00000013573(DDX11)
BP	GO:0010830	regulation of myotube differentiation	0	1	1	57	0.1436	0.469669	-	ENSG00000130513(GDF15)
BP	GO:0019320	hexose catabolic process	1	0	1	57	0.1436	0.469669	ENSG00000007350(TKTL1)	-
BP	GO:0032781	positive regulation of ATPase activity	1	0	1	57	0.1436	0.469669	ENSG00000198336(MYL4)	-
BP	GO:0032890	regulation of organic acid transport	1	0	1	57	0.1436	0.469669	ENSG00000101188(NTSR1)	-
BP	GO:0035306	positive regulation of dephosphorylation	0	1	1	57	0.1436	0.469669	-	ENSG00000213949(ITGA1)
BP	GO:0051155	positive regulation of striated muscle cell differentiation	0	1	1	57	0.1436	0.469669	-	ENSG00000130513(GDF15)
BP	GO:0071398	cellular response to fatty acid	0	1	1	57	0.1436	0.469669	-	ENSG00000109819(PPARGC1A)
BP	GO:0097755	positive regulation of blood vessel diameter	0	1	1	57	0.1436	0.469669	-	ENSG00000213949(ITGA1)
CC	GO:0099061	integral component of postsynaptic density membrane	1	0	1	53	0.145	0.473249	ENSG00000091129(NRCAM)	-
BP	GO:0098662	inorganic cation transmembrane transport	2	2	4	751	0.1454	0.473249	ENSG00000101188(NTSR1),ENSG00000184185(KCNJ12)	ENSG00000007314(SCN4A),ENSG00000164949(GEM)
BP	GO:0032732	positive regulation of interleukin-1 production	0	1	1	58	0.146	0.473249	-	ENSG00000170236(USP50)
BP	GO:0045576	mast cell activation	1	0	1	58	0.146	0.473249	ENSG00000205755(CRLF2)	-
BP	GO:0051310	metaphase plate congression	0	1	1	58	0.146	0.473249	-	ENSG00000164949(GEM)
BP	GO:0060395	SMAD protein signal transduction	0	1	1	58	0.146	0.473249	-	ENSG00000130513(GDF15)
BP	GO:0071822	protein complex subunit organization	4	3	7	1624	0.1467	0.47397	ENSG00000036448(MYOM2),ENSG00000112902(SEMA5A),ENSG00000162643(WDR63),ENSG00000184185(KCNJ12)	ENSG00000102837(OLFM4),ENSG00000152284(TCF7L1),ENSG00000170236(USP50)
BP	GO:0009991	response to extracellular stimulus	0	3	3	490	0.1471	0.47397	-	ENSG00000109819(PPARGC1A),ENSG00000129226(CD68),ENSG00000130513(GDF15)
BP	GO:0019318	hexose metabolic process	1	1	2	250	0.1473	0.47397	ENSG00000007350(TKTL1)	ENSG00000109819(PPARGC1A)
CC	GO:0032154	cleavage furrow	1	0	1	54	0.14753	0.47397	ENSG00000143341(HMCN1)	-
CC	GO:0045178	basal part of cell	0	1	1	54	0.14753	0.47397	-	ENSG00000213949(ITGA1)
CC	GO:0097610	cell surface furrow	1	0	1	54	0.14753	0.47397	ENSG00000143341(HMCN1)	-
BP	GO:0032370	positive regulation of lipid transport	1	0	1	59	0.1483	0.475041	ENSG00000101188(NTSR1)	-
BP	GO:0050701	interleukin-1 secretion	0	1	1	59	0.1483	0.475041	-	ENSG00000170236(USP50)
CC	GO:1904724	tertiary granule lumen	0	1	1	55	0.15005	0.479583	-	ENSG00000102837(OLFM4)
BP	GO:0014910	regulation of smooth muscle cell migration	0	1	1	60	0.1506	0.479583	-	ENSG00000109819(PPARGC1A)
BP	GO:0060393	regulation of pathway-restricted SMAD protein phosphorylation	0	1	1	60	0.1506	0.479583	-	ENSG00000130513(GDF15)
BP	GO:2000756	regulation of peptidyl-lysine acetylation	0	1	1	60	0.1506	0.479583	-	ENSG00000109819(PPARGC1A)
BP	GO:0051345	positive regulation of hydrolase activity	1	3	4	764	0.1519	0.483015	ENSG00000198336(MYL4)	ENSG00000013573(DDX11),ENSG00000170236(USP50),ENSG00000213949(ITGA1)
CC	GO:0045334	clathrin-coated endocytic vesicle	0	1	1	56	0.15256	0.483368	-	ENSG00000196735(HLA-DQA1)
BP	GO:0110053	regulation of actin filament organization	1	1	2	256	0.1529	0.483368	ENSG00000112902(SEMA5A)	ENSG00000103647(CORO2B)
BP	GO:0030521	androgen receptor signaling pathway	0	1	1	61	0.1529	0.483368	-	ENSG00000109819(PPARGC1A)
BP	GO:0034113	heterotypic cell-cell adhesion	1	0	1	61	0.1529	0.483368	ENSG00000091129(NRCAM)	-
CC	GO:0071944	cell periphery	9	11	20	5454	0.15365	0.484545	ENSG00000091129(NRCAM),ENSG00000101188(NTSR1),ENSG00000112902(SEMA5A),ENSG00000137878(GCOM1),ENSG00000143341(HMCN1),ENSG00000165633(VSTM4),ENSG00000184185(KCNJ12),ENSG00000205755(CRLF2),ENSG00000263155(MYZAP)	ENSG00000007314(SCN4A),ENSG00000041515(MYO16),ENSG00000102128(RAB40AL),ENSG00000102837(OLFM4),ENSG00000120645(IQSEC3),ENSG00000129226(CD68),ENSG00000160963(COL26A1),ENSG00000164949(GEM),ENSG00000179344(HLA-DQB1),ENSG00000196735(HLA-DQA1),ENSG00000213949(ITGA1)
BP	GO:0051924	regulation of calcium ion transport	1	1	2	257	0.1539	0.484545	ENSG00000101188(NTSR1)	ENSG00000164949(GEM)
BP	GO:0043406	positive regulation of MAP kinase activity	0	2	2	258	0.1548	0.484545	-	ENSG00000130513(GDF15),ENSG00000213949(ITGA1)
CC	GO:0035577	azurophil granule membrane	0	1	1	57	0.15507	0.484545	-	ENSG00000129226(CD68)
CC	GO:0099146	intrinsic component of postsynaptic density membrane	1	0	1	57	0.15507	0.484545	ENSG00000091129(NRCAM)	-
BP	GO:0009206	purine ribonucleoside triphosphate biosynthetic process	0	1	1	62	0.1552	0.484545	-	ENSG00000109819(PPARGC1A)
BP	GO:0010812	negative regulation of cell-substrate adhesion	0	1	1	62	0.1552	0.484545	-	ENSG00000103647(CORO2B)
BP	GO:0032922	circadian regulation of gene expression	0	1	1	62	0.1552	0.484545	-	ENSG00000109819(PPARGC1A)
MF	GO:0051536	iron-sulfur cluster binding	0	1	1	65	0.1555	0.484545	-	ENSG00000013573(DDX11)
MF	GO:0051540	metal cluster binding	0	1	1	65	0.1555	0.484545	-	ENSG00000013573(DDX11)
BP	GO:0007585	respiratory gaseous exchange	1	0	1	63	0.1575	0.486903	ENSG00000101188(NTSR1)	-
BP	GO:0009145	purine nucleoside triphosphate biosynthetic process	0	1	1	63	0.1575	0.486903	-	ENSG00000109819(PPARGC1A)
BP	GO:0051784	negative regulation of nuclear division	1	0	1	63	0.1575	0.486903	ENSG00000156509(FBXO43)	-
BP	GO:1900449	regulation of glutamate receptor signaling pathway	0	1	1	63	0.1575	0.486903	-	ENSG00000109819(PPARGC1A)
CC	GO:0012507	ER to Golgi transport vesicle membrane	0	1	1	58	0.15757	0.486903	-	ENSG00000196735(HLA-DQA1)
BP	GO:0098813	nuclear chromosome segregation	0	2	2	261	0.1576	0.486903	-	ENSG00000013573(DDX11),ENSG00000164949(GEM)
BP	GO:0003333	amino acid transmembrane transport	1	0	1	64	0.1598	0.489835	ENSG00000101188(NTSR1)	-
BP	GO:0045123	cellular extravasation	0	1	1	64	0.1598	0.489835	-	ENSG00000213949(ITGA1)
BP	GO:0055008	cardiac muscle tissue morphogenesis	1	0	1	64	0.1598	0.489835	ENSG00000036448(MYOM2)	-
BP	GO:0060389	pathway-restricted SMAD protein phosphorylation	0	1	1	64	0.1598	0.489835	-	ENSG00000130513(GDF15)
BP	GO:0006461	protein complex assembly	3	3	6	1359	0.1599	0.489835	ENSG00000036448(MYOM2),ENSG00000162643(WDR63),ENSG00000184185(KCNJ12)	ENSG00000102837(OLFM4),ENSG00000152284(TCF7L1),ENSG00000170236(USP50)
BP	GO:0070271	protein complex biogenesis	3	3	6	1359	0.1599	0.489835	ENSG00000036448(MYOM2),ENSG00000162643(WDR63),ENSG00000184185(KCNJ12)	ENSG00000102837(OLFM4),ENSG00000152284(TCF7L1),ENSG00000170236(USP50)
MF	GO:0030246	carbohydrate binding	1	1	2	276	0.1603	0.490369	ENSG00000164946(FREM1)	ENSG00000152672(CLEC4F)
BP	GO:0016055	Wnt signaling pathway	1	2	3	512	0.1614	0.491041	ENSG00000112902(SEMA5A)	ENSG00000101282(RSPO4),ENSG00000152284(TCF7L1)
MF	GO:0030374	ligand-dependent nuclear receptor transcription coactivator activity	0	1	1	68	0.1621	0.491041	-	ENSG00000109819(PPARGC1A)
BP	GO:0006360	transcription from RNA polymerase I promoter	0	1	1	65	0.1621	0.491041	-	ENSG00000013573(DDX11)
BP	GO:0036498	IRE1-mediated unfolded protein response	0	1	1	65	0.1621	0.491041	-	ENSG00000013573(DDX11)
BP	GO:0045739	positive regulation of DNA repair	0	1	1	65	0.1621	0.491041	-	ENSG00000013573(DDX11)
BP	GO:0048747	muscle fiber development	1	0	1	65	0.1621	0.491041	ENSG00000036448(MYOM2)	-
BP	GO:1904888	cranial skeletal system development	1	0	1	65	0.1621	0.491041	ENSG00000164946(FREM1)	-
BP	GO:0198738	cell-cell signaling by wnt	1	2	3	514	0.1627	0.491843	ENSG00000112902(SEMA5A)	ENSG00000101282(RSPO4),ENSG00000152284(TCF7L1)
MF	GO:0030545	receptor regulator activity	1	2	3	539	0.1633	0.491843	ENSG00000170293(CMTM8)	ENSG00000130513(GDF15),ENSG00000188958(UTS2B)
BP	GO:0060322	head development	1	3	4	787	0.1638	0.491843	ENSG00000112902(SEMA5A)	ENSG00000041515(MYO16),ENSG00000109819(PPARGC1A),ENSG00000157423(HYDIN)
MF	GO:0005518	collagen binding	0	1	1	69	0.1643	0.491843	-	ENSG00000213949(ITGA1)
MF	GO:0008094	DNA-dependent ATPase activity	0	1	1	69	0.1643	0.491843	-	ENSG00000013573(DDX11)
BP	GO:0014823	response to activity	0	1	1	66	0.1644	0.491843	-	ENSG00000109819(PPARGC1A)
BP	GO:0030239	myofibril assembly	1	0	1	66	0.1644	0.491843	ENSG00000036448(MYOM2)	-
BP	GO:0050909	sensory perception of taste	1	0	1	66	0.1644	0.491843	ENSG00000131686(CA6)	-
BP	GO:1902930	regulation of alcohol biosynthetic process	1	0	1	66	0.1644	0.491843	ENSG00000101188(NTSR1)	-
MF	GO:0044877	macromolecular complex binding	2	3	5	1125	0.1647	0.492064	ENSG00000036448(MYOM2),ENSG00000198336(MYL4)	ENSG00000041515(MYO16),ENSG00000103647(CORO2B),ENSG00000213949(ITGA1)
CC	GO:0035580	specific granule lumen	0	1	1	61	0.16502	0.492344	-	ENSG00000102837(OLFM4)
MF	GO:0005488	binding	17	26	43	15564	0.1663	0.494776	ENSG00000007350(TKTL1),ENSG00000036448(MYOM2),ENSG00000091129(NRCAM),ENSG00000101188(NTSR1),ENSG00000112902(SEMA5A),ENSG00000131686(CA6),ENSG00000143341(HMCN1),ENSG00000156509(FBXO43),ENSG00000162643(WDR63),ENSG00000164946(FREM1),ENSG00000169291(SHE),ENSG00000170293(CMTM8),ENSG00000184185(KCNJ12),ENSG00000198336(MYL4),ENSG00000205755(CRLF2),ENSG00000253250(C8orf88),ENSG00000263155(MYZAP)	ENSG00000007314(SCN4A),ENSG00000013573(DDX11),ENSG00000041515(MYO16),ENSG00000101282(RSPO4),ENSG00000102128(RAB40AL),ENSG00000102837(OLFM4),ENSG00000103647(CORO2B),ENSG00000109819(PPARGC1A),ENSG00000120645(IQSEC3),ENSG00000130513(GDF15),ENSG00000132972(RNF17),ENSG00000146530(VWDE),ENSG00000152284(TCF7L1),ENSG00000152672(CLEC4F),ENSG00000160321(ZNF208),ENSG00000160963(COL26A1),ENSG00000164949(GEM)…
BP	GO:0015807	L-amino acid transport	1	0	1	67	0.1667	0.494776	ENSG00000101188(NTSR1)	-
BP	GO:0046365	monosaccharide catabolic process	1	0	1	67	0.1667	0.494776	ENSG00000007350(TKTL1)	-
MF	GO:0003682	chromatin binding	0	3	3	545	0.1671	0.494776	-	ENSG00000013573(DDX11),ENSG00000109819(PPARGC1A),ENSG00000152284(TCF7L1)
BP	GO:0007162	negative regulation of cell adhesion	1	1	2	271	0.1672	0.494776	ENSG00000112902(SEMA5A)	ENSG00000103647(CORO2B)
BP	GO:0050714	positive regulation of protein secretion	1	1	2	271	0.1672	0.494776	ENSG00000205755(CRLF2)	ENSG00000170236(USP50)
CC	GO:0032155	cell division site part	1	0	1	62	0.16749	0.49496	ENSG00000143341(HMCN1)	-
BP	GO:0051146	striated muscle cell differentiation	1	1	2	272	0.1682	0.495091	ENSG00000036448(MYOM2)	ENSG00000130513(GDF15)
MF	GO:0017022	myosin binding	1	0	1	71	0.1686	0.495091	ENSG00000198336(MYL4)	-
BP	GO:0009201	ribonucleoside triphosphate biosynthetic process	0	1	1	68	0.1689	0.495091	-	ENSG00000109819(PPARGC1A)
BP	GO:0014909	smooth muscle cell migration	0	1	1	68	0.1689	0.495091	-	ENSG00000109819(PPARGC1A)
BP	GO:0015909	long-chain fatty acid transport	1	0	1	68	0.1689	0.495091	ENSG00000101188(NTSR1)	-
BP	GO:1901863	positive regulation of muscle tissue development	0	1	1	68	0.1689	0.495091	-	ENSG00000109819(PPARGC1A)
BP	GO:0060047	heart contraction	2	0	2	274	0.1701	0.497937	ENSG00000184185(KCNJ12),ENSG00000198336(MYL4)	-
BP	GO:0042446	hormone biosynthetic process	0	1	1	69	0.1712	0.499812	-	ENSG00000109819(PPARGC1A)
BP	GO:0050771	negative regulation of axonogenesis	1	0	1	69	0.1712	0.499812	ENSG00000112902(SEMA5A)	-
MF	GO:0003678	DNA helicase activity	0	1	1	73	0.1729	0.503332	-	ENSG00000013573(DDX11)
MF	GO:0019003	GDP binding	0	1	1	73	0.1729	0.503332	-	ENSG00000164949(GEM)
MF	GO:0042623	ATPase activity, coupled	1	1	2	290	0.1731	0.503332	ENSG00000162643(WDR63)	ENSG00000013573(DDX11)
BP	GO:0040014	regulation of multicellular organism growth	0	1	1	70	0.1735	0.503822	-	ENSG00000130513(GDF15)
BP	GO:0030810	positive regulation of nucleotide biosynthetic process	0	1	1	71	0.1757	0.506156	-	ENSG00000109819(PPARGC1A)
BP	GO:0043647	inositol phosphate metabolic process	1	0	1	71	0.1757	0.506156	ENSG00000101188(NTSR1)	-
BP	GO:0050918	positive chemotaxis	1	0	1	71	0.1757	0.506156	ENSG00000112902(SEMA5A)	-
BP	GO:1900373	positive regulation of purine nucleotide biosynthetic process	0	1	1	71	0.1757	0.506156	-	ENSG00000109819(PPARGC1A)
BP	GO:1904427	positive regulation of calcium ion transmembrane transport	1	0	1	71	0.1757	0.506156	ENSG00000101188(NTSR1)	-
BP	GO:2000272	negative regulation of receptor activity	0	1	1	71	0.1757	0.506156	-	ENSG00000109819(PPARGC1A)
BP	GO:0044262	cellular carbohydrate metabolic process	1	1	2	282	0.1778	0.510079	ENSG00000101188(NTSR1)	ENSG00000109819(PPARGC1A)
BP	GO:1901616	organic hydroxy compound catabolic process	1	0	1	72	0.178	0.510079	ENSG00000101188(NTSR1)	-
BP	GO:1901983	regulation of protein acetylation	0	1	1	72	0.178	0.510079	-	ENSG00000109819(PPARGC1A)
BP	GO:2001259	positive regulation of cation channel activity	1	0	1	72	0.178	0.510079	ENSG00000101188(NTSR1)	-
BP	GO:0003015	heart process	2	0	2	283	0.1788	0.511025	ENSG00000184185(KCNJ12),ENSG00000198336(MYL4)	-
BP	GO:0007411	axon guidance	2	0	2	283	0.1788	0.511025	ENSG00000091129(NRCAM),ENSG00000112902(SEMA5A)	-
BP	GO:0007018	microtubule-based movement	1	1	2	284	0.1798	0.513209	ENSG00000162643(WDR63)	ENSG00000157423(HYDIN)
BP	GO:0042440	pigment metabolic process	0	1	1	73	0.1802	0.513676	-	ENSG00000109819(PPARGC1A)
BP	GO:0097485	neuron projection guidance	2	0	2	285	0.1808	0.514553	ENSG00000091129(NRCAM),ENSG00000112902(SEMA5A)	-
BP	GO:0010720	positive regulation of cell development	2	1	3	542	0.1814	0.514553	ENSG00000091129(NRCAM),ENSG00000112902(SEMA5A)	ENSG00000102837(OLFM4)
MF	GO:0016835	carbon-oxygen lyase activity	1	0	1	77	0.1815	0.514553	ENSG00000131686(CA6)	-
CC	GO:0044304	main axon	1	0	1	68	0.18215	0.514553	ENSG00000091129(NRCAM)	-
BP	GO:0000422	autophagy of mitochondrion	0	1	1	74	0.1824	0.514553	-	ENSG00000109819(PPARGC1A)
BP	GO:0009127	purine nucleoside monophosphate biosynthetic process	0	1	1	74	0.1824	0.514553	-	ENSG00000109819(PPARGC1A)
BP	GO:0009168	purine ribonucleoside monophosphate biosynthetic process	0	1	1	74	0.1824	0.514553	-	ENSG00000109819(PPARGC1A)
BP	GO:0061726	mitochondrion disassembly	0	1	1	74	0.1824	0.514553	-	ENSG00000109819(PPARGC1A)
BP	GO:1903522	regulation of blood circulation	2	0	2	288	0.1837	0.517549	ENSG00000184185(KCNJ12),ENSG00000198336(MYL4)	-
BP	GO:0046173	polyol biosynthetic process	1	0	1	75	0.1847	0.517684	ENSG00000101188(NTSR1)	-
BP	GO:0055013	cardiac muscle cell development	1	0	1	75	0.1847	0.517684	ENSG00000036448(MYOM2)	-
BP	GO:0060415	muscle tissue morphogenesis	1	0	1	75	0.1847	0.517684	ENSG00000036448(MYOM2)	-
BP	GO:0099601	regulation of neurotransmitter receptor activity	0	1	1	75	0.1847	0.517684	-	ENSG00000109819(PPARGC1A)
CC	GO:0043025	neuronal cell body	1	2	3	505	0.18622	0.520053	ENSG00000101188(NTSR1)	ENSG00000109819(PPARGC1A),ENSG00000213949(ITGA1)
BP	GO:0021536	diencephalon development	1	0	1	76	0.1869	0.520053	ENSG00000112902(SEMA5A)	-
BP	GO:0032413	negative regulation of ion transmembrane transporter activity	0	1	1	76	0.1869	0.520053	-	ENSG00000164949(GEM)
BP	GO:0032482	Rab protein signal transduction	0	1	1	76	0.1869	0.520053	-	ENSG00000102128(RAB40AL)
BP	GO:0051303	establishment of chromosome localization	0	1	1	76	0.1869	0.520053	-	ENSG00000164949(GEM)
CC	GO:0032153	cell division site	1	0	1	70	0.18698	0.520053	ENSG00000143341(HMCN1)	-
BP	GO:0002793	positive regulation of peptide secretion	1	1	2	292	0.1876	0.521111	ENSG00000205755(CRLF2)	ENSG00000170236(USP50)
BP	GO:0005996	monosaccharide metabolic process	1	1	2	293	0.1886	0.522608	ENSG00000007350(TKTL1)	ENSG00000109819(PPARGC1A)
BP	GO:0050000	chromosome localization	0	1	1	77	0.1891	0.522608	-	ENSG00000164949(GEM)
BP	GO:0098659	inorganic cation import across plasma membrane	1	0	1	77	0.1891	0.522608	ENSG00000184185(KCNJ12)	-
BP	GO:0099587	inorganic ion import across plasma membrane	1	0	1	77	0.1891	0.522608	ENSG00000184185(KCNJ12)	-
BP	GO:0034220	ion transmembrane transport	2	3	5	1129	0.1895	0.522662	ENSG00000101188(NTSR1),ENSG00000184185(KCNJ12)	ENSG00000007314(SCN4A),ENSG00000109819(PPARGC1A),ENSG00000164949(GEM)
BP	GO:0098660	inorganic ion transmembrane transport	2	2	4	835	0.1896	0.522662	ENSG00000101188(NTSR1),ENSG00000184185(KCNJ12)	ENSG00000007314(SCN4A),ENSG00000164949(GEM)
BP	GO:2000779	regulation of double-strand break repair	0	1	1	78	0.1913	0.52668	-	ENSG00000013573(DDX11)
MF	GO:0003727	single-stranded RNA binding	0	1	1	82	0.1921	0.527397	-	ENSG00000013573(DDX11)
CC	GO:0030424	axon	2	1	3	513	0.19219	0.527397	ENSG00000091129(NRCAM),ENSG00000101188(NTSR1)	ENSG00000007314(SCN4A)
BP	GO:0051239	regulation of multicellular organismal process	6	5	11	3048	0.1926	0.527397	ENSG00000091129(NRCAM),ENSG00000101188(NTSR1),ENSG00000112902(SEMA5A),ENSG00000184185(KCNJ12),ENSG00000198336(MYL4),ENSG00000205755(CRLF2)	ENSG00000007314(SCN4A),ENSG00000103647(CORO2B),ENSG00000109819(PPARGC1A),ENSG00000130513(GDF15),ENSG00000170236(USP50)
BP	GO:0006110	regulation of glycolytic process	0	1	1	79	0.1935	0.527397	-	ENSG00000109819(PPARGC1A)
BP	GO:0006446	regulation of translational initiation	1	0	1	79	0.1935	0.527397	ENSG00000253250(C8orf88)	-
BP	GO:0009142	nucleoside triphosphate biosynthetic process	0	1	1	79	0.1935	0.527397	-	ENSG00000109819(PPARGC1A)
BP	GO:0032651	regulation of interleukin-1 beta production	0	1	1	79	0.1935	0.527397	-	ENSG00000170236(USP50)
BP	GO:1905954	positive regulation of lipid localization	1	0	1	79	0.1935	0.527397	ENSG00000101188(NTSR1)	-
MF	GO:0051219	phosphoprotein binding	1	0	1	83	0.1942	0.528642	ENSG00000169291(SHE)	-
BP	GO:0032501	multicellular organismal process	11	13	24	7588	0.1949	0.528755	ENSG00000036448(MYOM2),ENSG00000091129(NRCAM),ENSG00000101188(NTSR1),ENSG00000112902(SEMA5A),ENSG00000131686(CA6),ENSG00000143341(HMCN1),ENSG00000164946(FREM1),ENSG00000170293(CMTM8),ENSG00000184185(KCNJ12),ENSG00000198336(MYL4),ENSG00000205755(CRLF2)	ENSG00000007314(SCN4A),ENSG00000013573(DDX11),ENSG00000041515(MYO16),ENSG00000101282(RSPO4),ENSG00000103647(CORO2B),ENSG00000109819(PPARGC1A),ENSG00000130513(GDF15),ENSG00000132972(RNF17),ENSG00000157423(HYDIN),ENSG00000170236(USP50),ENSG00000188958(UTS2B),ENSG00000213949(ITGA1),ENSG00000253293(HOXA10)
BP	GO:0060326	cell chemotaxis	1	1	2	300	0.1955	0.528755	ENSG00000112902(SEMA5A)	ENSG00000213949(ITGA1)
BP	GO:0043462	regulation of ATPase activity	1	0	1	80	0.1957	0.528755	ENSG00000198336(MYL4)	-
BP	GO:0046889	positive regulation of lipid biosynthetic process	0	1	1	80	0.1957	0.528755	-	ENSG00000109819(PPARGC1A)
BP	GO:0051279	regulation of release of sequestered calcium ion into cytosol	1	0	1	80	0.1957	0.528755	ENSG00000101188(NTSR1)	-
BP	GO:0055006	cardiac cell development	1	0	1	80	0.1957	0.528755	ENSG00000036448(MYOM2)	-
MF	GO:0008013	beta-catenin binding	0	1	1	84	0.1963	0.529718	-	ENSG00000152284(TCF7L1)
BP	GO:0014812	muscle cell migration	0	1	1	81	0.1979	0.532055	-	ENSG00000109819(PPARGC1A)
BP	GO:0048644	muscle organ morphogenesis	1	0	1	81	0.1979	0.532055	ENSG00000036448(MYOM2)	-
BP	GO:0051492	regulation of stress fiber assembly	0	1	1	81	0.1979	0.532055	-	ENSG00000103647(CORO2B)
MF	GO:0003777	microtubule motor activity	1	0	1	85	0.1984	0.532084	ENSG00000162643(WDR63)	-
MF	GO:0099094	ligand-gated cation channel activity	1	0	1	85	0.1984	0.532084	ENSG00000184185(KCNJ12)	-
CC	GO:0098982	GABA-ergic synapse	0	1	1	75	0.19894	0.532875	-	ENSG00000120645(IQSEC3)
BP	GO:0007045	cell-substrate adherens junction assembly	0	1	1	82	0.2001	0.533355	-	ENSG00000103647(CORO2B)
BP	GO:0008344	adult locomotory behavior	1	0	1	82	0.2001	0.533355	ENSG00000101188(NTSR1)	-
BP	GO:0033045	regulation of sister chromatid segregation	0	1	1	82	0.2001	0.533355	-	ENSG00000013573(DDX11)
BP	GO:0048041	focal adhesion assembly	0	1	1	82	0.2001	0.533355	-	ENSG00000103647(CORO2B)
BP	GO:0006767	water-soluble vitamin metabolic process	1	0	1	83	0.2023	0.538559	ENSG00000007350(TKTL1)	-
BP	GO:0051271	negative regulation of cellular component movement	1	1	2	308	0.2034	0.540825	ENSG00000112902(SEMA5A)	ENSG00000109819(PPARGC1A)
BP	GO:0031644	regulation of neurological system process	1	0	1	84	0.2044	0.541498	ENSG00000101188(NTSR1)	-
BP	GO:0042058	regulation of epidermal growth factor receptor signaling pathway	0	1	1	84	0.2044	0.541498	-	ENSG00000213949(ITGA1)
BP	GO:1901879	regulation of protein depolymerization	1	0	1	84	0.2044	0.541498	ENSG00000112902(SEMA5A)	-
MF	GO:0005261	cation channel activity	1	1	2	325	0.2059	0.543619	ENSG00000184185(KCNJ12)	ENSG00000007314(SCN4A)
CC	GO:0099060	integral component of postsynaptic specialization membrane	1	0	1	78	0.20603	0.543619	ENSG00000091129(NRCAM)	-
BP	GO:0032410	negative regulation of transporter activity	0	1	1	85	0.2066	0.543619	-	ENSG00000164949(GEM)
BP	GO:0048661	positive regulation of smooth muscle cell proliferation	0	1	1	85	0.2066	0.543619	-	ENSG00000109819(PPARGC1A)
BP	GO:0072527	pyrimidine-containing compound metabolic process	1	0	1	85	0.2066	0.543619	ENSG00000007350(TKTL1)	-
MF	GO:0005249	voltage-gated potassium channel activity	1	0	1	89	0.2067	0.543619	ENSG00000184185(KCNJ12)	-
BP	GO:0044093	positive regulation of molecular function	2	5	7	1789	0.2071	0.544013	ENSG00000101188(NTSR1),ENSG00000198336(MYL4)	ENSG00000013573(DDX11),ENSG00000109819(PPARGC1A),ENSG00000130513(GDF15),ENSG00000170236(USP50),ENSG00000213949(ITGA1)
BP	GO:0006812	cation transport	2	3	5	1168	0.2082	0.545183	ENSG00000101188(NTSR1),ENSG00000184185(KCNJ12)	ENSG00000007314(SCN4A),ENSG00000109819(PPARGC1A),ENSG00000164949(GEM)
BP	GO:1901214	regulation of neuron death	0	2	2	313	0.2083	0.545183	-	ENSG00000109819(PPARGC1A),ENSG00000213949(ITGA1)
MF	GO:0003924	GTPase activity	0	2	2	328	0.2088	0.545183	-	ENSG00000102128(RAB40AL),ENSG00000164949(GEM)
BP	GO:0043502	regulation of muscle adaptation	0	1	1	86	0.2088	0.545183	-	ENSG00000109819(PPARGC1A)
BP	GO:0051289	protein homotetramerization	1	0	1	86	0.2088	0.545183	ENSG00000184185(KCNJ12)	-
BP	GO:0071417	cellular response to organonitrogen compound	0	3	3	582	0.2091	0.545183	-	ENSG00000013573(DDX11),ENSG00000109819(PPARGC1A),ENSG00000130513(GDF15)
BP	GO:0007568	aging	0	2	2	314	0.2093	0.545183	-	ENSG00000109819(PPARGC1A),ENSG00000129226(CD68)
BP	GO:0051260	protein homooligomerization	1	1	2	315	0.2103	0.545431	ENSG00000184185(KCNJ12)	ENSG00000102837(OLFM4)
BP	GO:0006094	gluconeogenesis	0	1	1	87	0.2109	0.545431	-	ENSG00000109819(PPARGC1A)
BP	GO:0019217	regulation of fatty acid metabolic process	0	1	1	87	0.2109	0.545431	-	ENSG00000109819(PPARGC1A)
BP	GO:0043470	regulation of carbohydrate catabolic process	0	1	1	87	0.2109	0.545431	-	ENSG00000109819(PPARGC1A)
BP	GO:0050810	regulation of steroid biosynthetic process	0	1	1	87	0.2109	0.545431	-	ENSG00000109819(PPARGC1A)
BP	GO:0060333	interferon-gamma-mediated signaling pathway	0	1	1	87	0.2109	0.545431	-	ENSG00000196735(HLA-DQA1)
BP	GO:0009156	ribonucleoside monophosphate biosynthetic process	0	1	1	88	0.2131	0.549813	-	ENSG00000109819(PPARGC1A)
BP	GO:0070542	response to fatty acid	0	1	1	88	0.2131	0.549813	-	ENSG00000109819(PPARGC1A)
MF	GO:0035258	steroid hormone receptor binding	0	1	1	93	0.215	0.553683	-	ENSG00000109819(PPARGC1A)
BP	GO:0050772	positive regulation of axonogenesis	1	0	1	89	0.2152	0.553683	ENSG00000112902(SEMA5A)	-
CC	GO:0098948	intrinsic component of postsynaptic specialization membrane	1	0	1	82	0.21539	0.553683	ENSG00000091129(NRCAM)	-
BP	GO:0007059	chromosome segregation	0	2	2	321	0.2163	0.553683	-	ENSG00000013573(DDX11),ENSG00000164949(GEM)
BP	GO:0040013	negative regulation of locomotion	1	1	2	321	0.2163	0.553683	ENSG00000112902(SEMA5A)	ENSG00000109819(PPARGC1A)
CC	GO:0005912	adherens junction	1	2	3	546	0.2173	0.553683	ENSG00000143341(HMCN1)	ENSG00000103647(CORO2B),ENSG00000213949(ITGA1)
BP	GO:0019319	hexose biosynthetic process	0	1	1	90	0.2174	0.553683	-	ENSG00000109819(PPARGC1A)
BP	GO:0032611	interleukin-1 beta production	0	1	1	90	0.2174	0.553683	-	ENSG00000170236(USP50)
BP	GO:0110020	regulation of actomyosin structure organization	0	1	1	90	0.2174	0.553683	-	ENSG00000103647(CORO2B)
BP	GO:1901184	regulation of ERBB signaling pathway	0	1	1	90	0.2174	0.553683	-	ENSG00000213949(ITGA1)
BP	GO:1904894	positive regulation of STAT cascade	1	0	1	90	0.2174	0.553683	ENSG00000205755(CRLF2)	-
BP	GO:0006942	regulation of striated muscle contraction	0	1	1	91	0.2195	0.558377	-	ENSG00000007314(SCN4A)
BP	GO:0032652	regulation of interleukin-1 production	0	1	1	92	0.2216	0.562313	-	ENSG00000170236(USP50)
BP	GO:0034333	adherens junction assembly	0	1	1	92	0.2216	0.562313	-	ENSG00000103647(CORO2B)
BP	GO:0030001	metal ion transport	2	2	4	892	0.2219	0.562313	ENSG00000101188(NTSR1),ENSG00000184185(KCNJ12)	ENSG00000007314(SCN4A),ENSG00000164949(GEM)
BP	GO:0120036	plasma membrane bounded cell projection organization	3	3	6	1508	0.2221	0.562313	ENSG00000091129(NRCAM),ENSG00000112902(SEMA5A),ENSG00000162643(WDR63)	ENSG00000041515(MYO16),ENSG00000157423(HYDIN),ENSG00000213949(ITGA1)
CC	GO:0098839	postsynaptic density membrane	1	0	1	85	0.22234	0.562313	ENSG00000091129(NRCAM)	-
BP	GO:0070588	calcium ion transmembrane transport	1	1	2	328	0.2233	0.564038	ENSG00000101188(NTSR1)	ENSG00000164949(GEM)
BP	GO:0001938	positive regulation of endothelial cell proliferation	1	0	1	93	0.2238	0.564038	ENSG00000112902(SEMA5A)	-
BP	GO:0032231	regulation of actin filament bundle assembly	0	1	1	93	0.2238	0.564038	-	ENSG00000103647(CORO2B)
BP	GO:0010948	negative regulation of cell cycle process	1	1	2	330	0.2253	0.56475	ENSG00000156509(FBXO43)	ENSG00000041515(MYO16)
BP	GO:0031058	positive regulation of histone modification	0	1	1	94	0.2259	0.56475	-	ENSG00000109819(PPARGC1A)
BP	GO:0044070	regulation of anion transport	1	0	1	94	0.2259	0.56475	ENSG00000101188(NTSR1)	-
BP	GO:0051149	positive regulation of muscle cell differentiation	0	1	1	94	0.2259	0.56475	-	ENSG00000130513(GDF15)
BP	GO:0051196	regulation of coenzyme metabolic process	0	1	1	94	0.2259	0.56475	-	ENSG00000109819(PPARGC1A)
BP	GO:0051952	regulation of amine transport	1	0	1	94	0.2259	0.56475	ENSG00000101188(NTSR1)	-
BP	GO:1901019	regulation of calcium ion transmembrane transporter activity	0	1	1	94	0.2259	0.56475	-	ENSG00000164949(GEM)
BP	GO:0060070	canonical Wnt signaling pathway	1	1	2	331	0.2263	0.564806	ENSG00000112902(SEMA5A)	ENSG00000152284(TCF7L1)
CC	GO:0032580	Golgi cisterna membrane	0	1	1	87	0.22694	0.564806	-	ENSG00000139044(B4GALNT3)
MF	GO:0004896	cytokine receptor activity	1	0	1	99	0.2271	0.564806	ENSG00000205755(CRLF2)	-
MF	GO:0022836	gated channel activity	1	1	2	348	0.2278	0.564806	ENSG00000184185(KCNJ12)	ENSG00000007314(SCN4A)
BP	GO:0019886	antigen processing and presentation of exogenous peptide antigen via MHC class II	0	1	1	95	0.228	0.564806	-	ENSG00000196735(HLA-DQA1)
BP	GO:0030038	contractile actin filament bundle assembly	0	1	1	95	0.228	0.564806	-	ENSG00000103647(CORO2B)
BP	GO:0043149	stress fiber assembly	0	1	1	95	0.228	0.564806	-	ENSG00000103647(CORO2B)
BP	GO:1901216	positive regulation of neuron death	0	1	1	95	0.228	0.564806	-	ENSG00000213949(ITGA1)
CC	GO:0070161	anchoring junction	1	2	3	561	0.22894	0.565353	ENSG00000143341(HMCN1)	ENSG00000103647(CORO2B),ENSG00000213949(ITGA1)
BP	GO:0032147	activation of protein kinase activity	0	2	2	334	0.2293	0.565353	-	ENSG00000130513(GDF15),ENSG00000213949(ITGA1)
BP	GO:0010595	positive regulation of endothelial cell migration	1	0	1	96	0.2301	0.565353	ENSG00000112902(SEMA5A)	-
BP	GO:0046364	monosaccharide biosynthetic process	0	1	1	96	0.2301	0.565353	-	ENSG00000109819(PPARGC1A)
BP	GO:0051193	regulation of cofactor metabolic process	0	1	1	96	0.2301	0.565353	-	ENSG00000109819(PPARGC1A)
CC	GO:0043234	protein complex	3	8	11	2910	0.23029	0.565353	ENSG00000036448(MYOM2),ENSG00000162643(WDR63),ENSG00000198336(MYL4)	ENSG00000013573(DDX11),ENSG00000041515(MYO16),ENSG00000152284(TCF7L1),ENSG00000160963(COL26A1),ENSG00000179344(HLA-DQB1),ENSG00000196735(HLA-DQA1),ENSG00000213949(ITGA1),ENSG00000253293(HOXA10)
BP	GO:0032496	response to lipopolysaccharide	0	2	2	335	0.2303	0.565353	-	ENSG00000109819(PPARGC1A),ENSG00000129226(CD68)
BP	GO:0043405	regulation of MAP kinase activity	0	2	2	335	0.2303	0.565353	-	ENSG00000130513(GDF15),ENSG00000213949(ITGA1)
MF	GO:0004497	monooxygenase activity	0	1	1	101	0.2312	0.566922	-	ENSG00000197446(CYP2F1)
BP	GO:0010771	negative regulation of cell morphogenesis involved in differentiation	1	0	1	97	0.2322	0.568093	ENSG00000112902(SEMA5A)	-
BP	GO:0015908	fatty acid transport	1	0	1	97	0.2322	0.568093	ENSG00000101188(NTSR1)	-
CC	GO:0032588	trans-Golgi network membrane	0	1	1	90	0.23379	0.570663	-	ENSG00000196735(HLA-DQA1)
BP	GO:0002495	antigen processing and presentation of peptide antigen via MHC class II	0	1	1	98	0.2343	0.570663	-	ENSG00000196735(HLA-DQA1)
BP	GO:0007044	cell-substrate junction assembly	0	1	1	98	0.2343	0.570663	-	ENSG00000103647(CORO2B)
BP	GO:0034446	substrate adhesion-dependent cell spreading	0	1	1	98	0.2343	0.570663	-	ENSG00000102837(OLFM4)
BP	GO:0032956	regulation of actin cytoskeleton organization	1	1	2	340	0.2353	0.571935	ENSG00000112902(SEMA5A)	ENSG00000103647(CORO2B)
BP	GO:0006835	dicarboxylic acid transport	1	0	1	99	0.2364	0.571935	ENSG00000101188(NTSR1)	-
BP	GO:0007631	feeding behavior	0	1	1	99	0.2364	0.571935	-	ENSG00000130513(GDF15)
BP	GO:0009124	nucleoside monophosphate biosynthetic process	0	1	1	99	0.2364	0.571935	-	ENSG00000109819(PPARGC1A)
BP	GO:0051153	regulation of striated muscle cell differentiation	0	1	1	99	0.2364	0.571935	-	ENSG00000130513(GDF15)
BP	GO:1903008	organelle disassembly	0	1	1	99	0.2364	0.571935	-	ENSG00000109819(PPARGC1A)
BP	GO:0043623	cellular protein complex assembly	2	1	3	622	0.2377	0.573002	ENSG00000036448(MYOM2),ENSG00000162643(WDR63)	ENSG00000170236(USP50)
BP	GO:0043933	macromolecular complex subunit organization	4	4	8	2192	0.2381	0.573002	ENSG00000036448(MYOM2),ENSG00000112902(SEMA5A),ENSG00000162643(WDR63),ENSG00000184185(KCNJ12)	ENSG00000102837(OLFM4),ENSG00000109819(PPARGC1A),ENSG00000152284(TCF7L1),ENSG00000170236(USP50)
CC	GO:0031234	extrinsic component of cytoplasmic side of plasma membrane	1	0	1	92	0.23832	0.573002	ENSG00000263155(MYZAP)	-
BP	GO:2001022	positive regulation of response to DNA damage stimulus	0	1	1	100	0.2385	0.573002	-	ENSG00000013573(DDX11)
BP	GO:0030030	cell projection organization	3	3	6	1545	0.2387	0.573002	ENSG00000091129(NRCAM),ENSG00000112902(SEMA5A),ENSG00000162643(WDR63)	ENSG00000041515(MYO16),ENSG00000157423(HYDIN),ENSG00000213949(ITGA1)
BP	GO:1902903	regulation of supramolecular fiber organization	1	1	2	344	0.2393	0.573002	ENSG00000112902(SEMA5A)	ENSG00000103647(CORO2B)
BP	GO:0065003	macromolecular complex assembly	3	4	7	1869	0.2396	0.573002	ENSG00000036448(MYOM2),ENSG00000162643(WDR63),ENSG00000184185(KCNJ12)	ENSG00000102837(OLFM4),ENSG00000109819(PPARGC1A),ENSG00000152284(TCF7L1),ENSG00000170236(USP50)
CC	GO:0045121	membrane raft	1	1	2	317	0.23982	0.573002	ENSG00000101188(NTSR1)	ENSG00000213949(ITGA1)
CC	GO:0044297	cell body	1	2	3	575	0.23992	0.573002	ENSG00000101188(NTSR1)	ENSG00000109819(PPARGC1A),ENSG00000213949(ITGA1)
BP	GO:0007215	glutamate receptor signaling pathway	0	1	1	101	0.2405	0.573002	-	ENSG00000109819(PPARGC1A)
BP	GO:0010522	regulation of calcium ion transport into cytosol	1	0	1	101	0.2405	0.573002	ENSG00000101188(NTSR1)	-
BP	GO:0015837	amine transport	1	0	1	101	0.2405	0.573002	ENSG00000101188(NTSR1)	-
BP	GO:0019395	fatty acid oxidation	0	1	1	101	0.2405	0.573002	-	ENSG00000109819(PPARGC1A)
BP	GO:0010638	positive regulation of organelle organization	1	2	3	626	0.2406	0.573002	ENSG00000112902(SEMA5A)	ENSG00000013573(DDX11),ENSG00000109819(PPARGC1A)
CC	GO:0098857	membrane microdomain	1	1	2	318	0.24091	0.573002	ENSG00000101188(NTSR1)	ENSG00000213949(ITGA1)
MF	GO:0031490	chromatin DNA binding	0	1	1	106	0.2411	0.573002	-	ENSG00000109819(PPARGC1A)
BP	GO:0005975	carbohydrate metabolic process	2	1	3	628	0.2421	0.573002	ENSG00000007350(TKTL1),ENSG00000101188(NTSR1)	ENSG00000109819(PPARGC1A)
BP	GO:0050896	response to stimulus	9	18	27	8886	0.2423	0.573002	ENSG00000091129(NRCAM),ENSG00000101188(NTSR1),ENSG00000112902(SEMA5A),ENSG00000131686(CA6),ENSG00000137878(GCOM1),ENSG00000143341(HMCN1),ENSG00000170293(CMTM8),ENSG00000205755(CRLF2),ENSG00000263155(MYZAP)	ENSG00000013573(DDX11),ENSG00000041515(MYO16),ENSG00000101282(RSPO4),ENSG00000102128(RAB40AL),ENSG00000102837(OLFM4),ENSG00000103647(CORO2B),ENSG00000109819(PPARGC1A),ENSG00000120645(IQSEC3),ENSG00000125355(TMEM255A),ENSG00000129226(CD68),ENSG00000130513(GDF15),ENSG00000152284(TCF7L1),ENSG00000164949(GEM),ENSG00000179344(HLA-DQB1),ENSG00000188958(UTS2B),ENSG00000196735(HLA-DQA1),ENSG00000197446(C…
BP	GO:0071902	positive regulation of protein serine/threonine kinase activity	0	2	2	347	0.2424	0.573002	-	ENSG00000130513(GDF15),ENSG00000213949(ITGA1)
BP	GO:0007218	neuropeptide signaling pathway	1	0	1	102	0.2426	0.573002	ENSG00000101188(NTSR1)	-
BP	GO:2000134	negative regulation of G1/S transition of mitotic cell cycle	0	1	1	102	0.2426	0.573002	-	ENSG00000041515(MYO16)
CC	GO:0030134	COPII-coated ER to Golgi transport vesicle	0	1	1	94	0.24282	0.573002	-	ENSG00000196735(HLA-DQA1)
BP	GO:0051049	regulation of transport	3	4	7	1877	0.2429	0.573002	ENSG00000101188(NTSR1),ENSG00000184185(KCNJ12),ENSG00000205755(CRLF2)	ENSG00000007314(SCN4A),ENSG00000109819(PPARGC1A),ENSG00000164949(GEM),ENSG00000170236(USP50)
BP	GO:0002237	response to molecule of bacterial origin	0	2	2	349	0.2444	0.573874	-	ENSG00000109819(PPARGC1A),ENSG00000129226(CD68)
BP	GO:0070997	neuron death	0	2	2	349	0.2444	0.573874	-	ENSG00000109819(PPARGC1A),ENSG00000213949(ITGA1)
BP	GO:0032091	negative regulation of protein binding	0	1	1	103	0.2447	0.573874	-	ENSG00000013573(DDX11)
BP	GO:0034440	lipid oxidation	0	1	1	103	0.2447	0.573874	-	ENSG00000109819(PPARGC1A)
BP	GO:0090100	positive regulation of transmembrane receptor protein serine/threonine kinase signaling pathway	0	1	1	103	0.2447	0.573874	-	ENSG00000130513(GDF15)
BP	GO:0033044	regulation of chromosome organization	0	2	2	350	0.2454	0.573874	-	ENSG00000013573(DDX11),ENSG00000109819(PPARGC1A)
BP	GO:0019233	sensory perception of pain	1	0	1	104	0.2467	0.573874	ENSG00000101188(NTSR1)	-
BP	GO:0030593	neutrophil chemotaxis	0	1	1	104	0.2467	0.573874	-	ENSG00000213949(ITGA1)
BP	GO:0032612	interleukin-1 production	0	1	1	104	0.2467	0.573874	-	ENSG00000170236(USP50)
BP	GO:0045981	positive regulation of nucleotide metabolic process	0	1	1	104	0.2467	0.573874	-	ENSG00000109819(PPARGC1A)
BP	GO:0051983	regulation of chromosome segregation	0	1	1	104	0.2467	0.573874	-	ENSG00000013573(DDX11)
BP	GO:1900371	regulation of purine nucleotide biosynthetic process	0	1	1	104	0.2467	0.573874	-	ENSG00000109819(PPARGC1A)
BP	GO:1900544	positive regulation of purine nucleotide metabolic process	0	1	1	104	0.2467	0.573874	-	ENSG00000109819(PPARGC1A)
BP	GO:0030808	regulation of nucleotide biosynthetic process	0	1	1	105	0.2488	0.576144	-	ENSG00000109819(PPARGC1A)
BP	GO:0032368	regulation of lipid transport	1	0	1	105	0.2488	0.576144	ENSG00000101188(NTSR1)	-
BP	GO:0032508	DNA duplex unwinding	0	1	1	105	0.2488	0.576144	-	ENSG00000013573(DDX11)
BP	GO:1902807	negative regulation of cell cycle G1/S phase transition	0	1	1	105	0.2488	0.576144	-	ENSG00000041515(MYO16)
MF	GO:0047485	protein N-terminus binding	1	0	1	110	0.249	0.576144	ENSG00000101188(NTSR1)	-
CC	GO:0005581	collagen trimer	0	1	1	97	0.24953	0.576756	-	ENSG00000160963(COL26A1)
BP	GO:0001676	long-chain fatty acid metabolic process	0	1	1	106	0.2508	0.578693	-	ENSG00000197446(CYP2F1)
MF	GO:0015077	monovalent inorganic cation transmembrane transporter activity	1	1	2	372	0.2509	0.578693	ENSG00000184185(KCNJ12)	ENSG00000007314(SCN4A)
CC	GO:0016605	PML body	0	1	1	98	0.25176	0.579618	-	ENSG00000109819(PPARGC1A)
BP	GO:0032414	positive regulation of ion transmembrane transporter activity	1	0	1	107	0.2529	0.579618	ENSG00000101188(NTSR1)	-
BP	GO:0033559	unsaturated fatty acid metabolic process	0	1	1	107	0.2529	0.579618	-	ENSG00000197446(CYP2F1)
BP	GO:1903825	organic acid transmembrane transport	1	0	1	107	0.2529	0.579618	ENSG00000101188(NTSR1)	-
BP	GO:1905039	carboxylic acid transmembrane transport	1	0	1	107	0.2529	0.579618	ENSG00000101188(NTSR1)	-
BP	GO:1905269	positive regulation of chromatin organization	0	1	1	107	0.2529	0.579618	-	ENSG00000109819(PPARGC1A)
BP	GO:0002274	myeloid leukocyte activation	1	2	3	645	0.2545	0.58114	ENSG00000205755(CRLF2)	ENSG00000102837(OLFM4),ENSG00000129226(CD68)
MF	GO:0042826	histone deacetylase binding	0	1	1	113	0.2549	0.58114	-	ENSG00000253293(HOXA10)
BP	GO:0007229	integrin-mediated signaling pathway	0	1	1	108	0.2549	0.58114	-	ENSG00000213949(ITGA1)
BP	GO:0098781	ncRNA transcription	0	1	1	108	0.2549	0.58114	-	ENSG00000013573(DDX11)
BP	GO:0099565	chemical synaptic transmission, postsynaptic	1	0	1	108	0.2549	0.58114	ENSG00000101188(NTSR1)	-
BP	GO:0043065	positive regulation of apoptotic process	1	2	3	646	0.2552	0.581215	ENSG00000101188(NTSR1)	ENSG00000109819(PPARGC1A),ENSG00000213949(ITGA1)
BP	GO:0051707	response to other organism	1	3	4	951	0.2568	0.583295	ENSG00000143341(HMCN1)	ENSG00000109819(PPARGC1A),ENSG00000125355(TMEM255A),ENSG00000129226(CD68)
BP	GO:0010927	cellular component assembly involved in morphogenesis	1	0	1	109	0.257	0.583295	ENSG00000036448(MYOM2)	-
BP	GO:0043500	muscle adaptation	0	1	1	109	0.257	0.583295	-	ENSG00000109819(PPARGC1A)
BP	GO:0043207	response to external biotic stimulus	1	3	4	953	0.258	0.583295	ENSG00000143341(HMCN1)	ENSG00000109819(PPARGC1A),ENSG00000125355(TMEM255A),ENSG00000129226(CD68)
CC	GO:0045211	postsynaptic membrane	1	1	2	334	0.25842	0.583295	ENSG00000091129(NRCAM)	ENSG00000120645(IQSEC3)
MF	GO:0003697	single-stranded DNA binding	0	1	1	115	0.2588	0.583295	-	ENSG00000013573(DDX11)
BP	GO:0043068	positive regulation of programmed cell death	1	2	3	651	0.2589	0.583295	ENSG00000101188(NTSR1)	ENSG00000109819(PPARGC1A),ENSG00000213949(ITGA1)
BP	GO:0006690	icosanoid metabolic process	0	1	1	110	0.259	0.583295	-	ENSG00000197446(CYP2F1)
BP	GO:0014902	myotube differentiation	0	1	1	110	0.259	0.583295	-	ENSG00000130513(GDF15)
BP	GO:0051261	protein depolymerization	1	0	1	110	0.259	0.583295	ENSG00000112902(SEMA5A)	-
BP	GO:0045597	positive regulation of cell differentiation	2	2	4	955	0.2592	0.583295	ENSG00000091129(NRCAM),ENSG00000112902(SEMA5A)	ENSG00000102837(OLFM4),ENSG00000130513(GDF15)
BP	GO:0048871	multicellular organismal homeostasis	1	1	2	364	0.2595	0.583295	ENSG00000101188(NTSR1)	ENSG00000109819(PPARGC1A)
MF	GO:0005525	GTP binding	0	2	2	381	0.2596	0.583295	-	ENSG00000102128(RAB40AL),ENSG00000164949(GEM)
BP	GO:0055007	cardiac muscle cell differentiation	1	0	1	111	0.261	0.585836	ENSG00000036448(MYOM2)	-
BP	GO:0045666	positive regulation of neuron differentiation	2	0	2	366	0.2615	0.586353	ENSG00000091129(NRCAM),ENSG00000112902(SEMA5A)	-
BP	GO:0007166	cell surface receptor signaling pathway	3	7	10	2926	0.2623	0.587205	ENSG00000101188(NTSR1),ENSG00000112902(SEMA5A),ENSG00000205755(CRLF2)	ENSG00000101282(RSPO4),ENSG00000109819(PPARGC1A),ENSG00000130513(GDF15),ENSG00000152284(TCF7L1),ENSG00000164949(GEM),ENSG00000196735(HLA-DQA1),ENSG00000213949(ITGA1)
CC	GO:0097458	neuron part	2	5	7	1768	0.26266	0.587205	ENSG00000091129(NRCAM),ENSG00000101188(NTSR1)	ENSG00000007314(SCN4A),ENSG00000102128(RAB40AL),ENSG00000109819(PPARGC1A),ENSG00000120645(IQSEC3),ENSG00000213949(ITGA1)
BP	GO:0002040	sprouting angiogenesis	1	0	1	112	0.263	0.587205	ENSG00000112902(SEMA5A)	-
BP	GO:0033043	regulation of organelle organization	2	3	5	1276	0.263	0.587205	ENSG00000112902(SEMA5A),ENSG00000156509(FBXO43)	ENSG00000013573(DDX11),ENSG00000103647(CORO2B),ENSG00000109819(PPARGC1A)
MF	GO:0032550	purine ribonucleoside binding	0	2	2	385	0.2635	0.587205	-	ENSG00000102128(RAB40AL),ENSG00000164949(GEM)
BP	GO:0060271	cilium assembly	1	1	2	368	0.2635	0.587205	ENSG00000162643(WDR63)	ENSG00000157423(HYDIN)
BP	GO:0097435	supramolecular fiber organization	2	1	3	658	0.2641	0.587538	ENSG00000036448(MYOM2),ENSG00000112902(SEMA5A)	ENSG00000103647(CORO2B)
MF	GO:0016887	ATPase activity	1	1	2	386	0.2644	0.587538	ENSG00000162643(WDR63)	ENSG00000013573(DDX11)
BP	GO:0006631	fatty acid metabolic process	0	2	2	369	0.2646	0.587538	-	ENSG00000109819(PPARGC1A),ENSG00000197446(CYP2F1)
CC	GO:0014069	postsynaptic density	1	1	2	340	0.26499	0.587538	ENSG00000091129(NRCAM)	ENSG00000120645(IQSEC3)
BP	GO:0043279	response to alkaloid	0	1	1	113	0.265	0.587538	-	ENSG00000109819(PPARGC1A)
BP	GO:0032535	regulation of cellular component size	2	0	2	370	0.2656	0.587778	ENSG00000091129(NRCAM),ENSG00000112902(SEMA5A)	-
MF	GO:0001883	purine nucleoside binding	0	2	2	388	0.2664	0.587778	-	ENSG00000102128(RAB40AL),ENSG00000164949(GEM)
MF	GO:0046983	protein dimerization activity	2	3	5	1343	0.2668	0.587778	ENSG00000101188(NTSR1),ENSG00000143341(HMCN1)	ENSG00000102837(OLFM4),ENSG00000130513(GDF15),ENSG00000132972(RNF17)
BP	GO:0048589	developmental growth	2	1	3	662	0.267	0.587778	ENSG00000091129(NRCAM),ENSG00000112902(SEMA5A)	ENSG00000130513(GDF15)
BP	GO:0010906	regulation of glucose metabolic process	0	1	1	114	0.267	0.587778	-	ENSG00000109819(PPARGC1A)
BP	GO:0032392	DNA geometric change	0	1	1	114	0.267	0.587778	-	ENSG00000013573(DDX11)
BP	GO:0042752	regulation of circadian rhythm	0	1	1	114	0.267	0.587778	-	ENSG00000109819(PPARGC1A)
MF	GO:0032549	ribonucleoside binding	0	2	2	389	0.2673	0.587844	-	ENSG00000102128(RAB40AL),ENSG00000164949(GEM)
MF	GO:0099106	ion channel regulator activity	0	1	1	120	0.2684	0.589334	-	ENSG00000164949(GEM)
BP	GO:0019218	regulation of steroid metabolic process	0	1	1	115	0.269	0.589334	-	ENSG00000109819(PPARGC1A)
BP	GO:0070252	actin-mediated cell contraction	1	0	1	115	0.269	0.589334	ENSG00000198336(MYL4)	-
CC	GO:0032279	asymmetric synapse	1	1	2	344	0.26938	0.589334	ENSG00000091129(NRCAM)	ENSG00000120645(IQSEC3)
CC	GO:0070062	extracellular exosome	3	5	8	2089	0.27008	0.589334	ENSG00000112902(SEMA5A),ENSG00000131686(CA6),ENSG00000143341(HMCN1)	ENSG00000013573(DDX11),ENSG00000099974(DDTL),ENSG00000102837(OLFM4),ENSG00000130513(GDF15),ENSG00000213949(ITGA1)
MF	GO:0036459	thiol-dependent ubiquitinyl hydrolase activity	0	1	1	121	0.2703	0.589334	-	ENSG00000170236(USP50)
BP	GO:0006805	xenobiotic metabolic process	0	1	1	116	0.271	0.589334	-	ENSG00000197446(CYP2F1)
BP	GO:0007173	epidermal growth factor receptor signaling pathway	0	1	1	116	0.271	0.589334	-	ENSG00000213949(ITGA1)
BP	GO:0043200	response to amino acid	0	1	1	116	0.271	0.589334	-	ENSG00000109819(PPARGC1A)
BP	GO:0043244	regulation of protein complex disassembly	1	0	1	116	0.271	0.589334	ENSG00000112902(SEMA5A)	-
BP	GO:0060349	bone morphogenesis	1	0	1	116	0.271	0.589334	ENSG00000164946(FREM1)	-
CC	GO:0022626	cytosolic ribosome	0	1	1	107	0.27148	0.589334	-	ENSG00000109819(PPARGC1A)
BP	GO:0040008	regulation of growth	2	1	3	668	0.2715	0.589334	ENSG00000091129(NRCAM),ENSG00000112902(SEMA5A)	ENSG00000130513(GDF15)
MF	GO:0101005	ubiquitinyl hydrolase activity	0	1	1	122	0.2722	0.589647	-	ENSG00000170236(USP50)
BP	GO:0006096	glycolytic process	0	1	1	117	0.273	0.589647	-	ENSG00000109819(PPARGC1A)
BP	GO:0022904	respiratory electron transport chain	0	1	1	117	0.273	0.589647	-	ENSG00000109819(PPARGC1A)
BP	GO:0032411	positive regulation of transporter activity	1	0	1	117	0.273	0.589647	ENSG00000101188(NTSR1)	-
BP	GO:0043666	regulation of phosphoprotein phosphatase activity	0	1	1	117	0.273	0.589647	-	ENSG00000213949(ITGA1)
MF	GO:0001882	nucleoside binding	0	2	2	396	0.2741	0.591033	-	ENSG00000102128(RAB40AL),ENSG00000164949(GEM)
BP	GO:1901653	cellular response to peptide	0	2	2	379	0.2747	0.591033	-	ENSG00000013573(DDX11),ENSG00000130513(GDF15)
BP	GO:0006757	ATP generation from ADP	0	1	1	118	0.275	0.591033	-	ENSG00000109819(PPARGC1A)
BP	GO:0010822	positive regulation of mitochondrion organization	0	1	1	118	0.275	0.591033	-	ENSG00000109819(PPARGC1A)
BP	GO:1903578	regulation of ATP metabolic process	0	1	1	118	0.275	0.591033	-	ENSG00000109819(PPARGC1A)
MF	GO:0005198	structural molecule activity	3	0	3	705	0.2757	0.591952	ENSG00000036448(MYOM2),ENSG00000143341(HMCN1),ENSG00000170293(CMTM8)	-
BP	GO:0008285	negative regulation of cell proliferation	0	3	3	675	0.2767	0.592086	-	ENSG00000041515(MYO16),ENSG00000109819(PPARGC1A),ENSG00000213949(ITGA1)
BP	GO:0009607	response to biotic stimulus	1	3	4	984	0.2768	0.592086	ENSG00000143341(HMCN1)	ENSG00000109819(PPARGC1A),ENSG00000125355(TMEM255A),ENSG00000129226(CD68)
BP	GO:0003014	renal system process	0	1	1	119	0.277	0.592086	-	ENSG00000103647(CORO2B)
BP	GO:1990266	neutrophil migration	0	1	1	119	0.277	0.592086	-	ENSG00000213949(ITGA1)
BP	GO:0032970	regulation of actin filament-based process	1	1	2	382	0.2777	0.592086	ENSG00000112902(SEMA5A)	ENSG00000103647(CORO2B)
CC	GO:0001669	acrosomal vesicle	0	1	1	110	0.27794	0.592086	-	ENSG00000213949(ITGA1)
CC	GO:0030660	Golgi-associated vesicle membrane	0	1	1	110	0.27794	0.592086	-	ENSG00000196735(HLA-DQA1)
CC	GO:0030665	clathrin-coated vesicle membrane	0	1	1	110	0.27794	0.592086	-	ENSG00000196735(HLA-DQA1)
CC	GO:0005819	spindle	0	2	2	353	0.27924	0.592211	-	ENSG00000013573(DDX11),ENSG00000164949(GEM)
CC	GO:1903561	extracellular vesicle	3	5	8	2111	0.2797	0.592211	ENSG00000112902(SEMA5A),ENSG00000131686(CA6),ENSG00000143341(HMCN1)	ENSG00000013573(DDX11),ENSG00000099974(DDTL),ENSG00000102837(OLFM4),ENSG00000130513(GDF15),ENSG00000213949(ITGA1)
MF	GO:0005179	hormone activity	0	1	1	126	0.2798	0.592211	-	ENSG00000188958(UTS2B)
MF	GO:0019001	guanyl nucleotide binding	0	2	2	402	0.2799	0.592211	-	ENSG00000102128(RAB40AL),ENSG00000164949(GEM)
MF	GO:0032561	guanyl ribonucleotide binding	0	2	2	402	0.2799	0.592211	-	ENSG00000102128(RAB40AL),ENSG00000164949(GEM)
CC	GO:0031985	Golgi cisterna	0	1	1	111	0.28008	0.592211	-	ENSG00000139044(B4GALNT3)
CC	GO:0072686	mitotic spindle	0	1	1	111	0.28008	0.592211	-	ENSG00000164949(GEM)
BP	GO:0060537	muscle tissue development	1	1	2	385	0.2807	0.592211	ENSG00000036448(MYOM2)	ENSG00000109819(PPARGC1A)
BP	GO:0071466	cellular response to xenobiotic stimulus	0	1	1	121	0.2809	0.592211	-	ENSG00000197446(CYP2F1)
CC	GO:0098794	postsynapse	2	1	3	627	0.28142	0.592211	ENSG00000091129(NRCAM),ENSG00000101188(NTSR1)	ENSG00000120645(IQSEC3)
MF	GO:0005267	potassium channel activity	1	0	1	127	0.2817	0.592211	ENSG00000184185(KCNJ12)	-
BP	GO:0031175	neuron projection development	2	2	4	992	0.2817	0.592211	ENSG00000091129(NRCAM),ENSG00000112902(SEMA5A)	ENSG00000041515(MYO16),ENSG00000213949(ITGA1)
BP	GO:0044782	cilium organization	1	1	2	386	0.2817	0.592211	ENSG00000162643(WDR63)	ENSG00000157423(HYDIN)
CC	GO:0043230	extracellular organelle	3	5	8	2116	0.2819	0.592211	ENSG00000112902(SEMA5A),ENSG00000131686(CA6),ENSG00000143341(HMCN1)	ENSG00000013573(DDX11),ENSG00000099974(DDTL),ENSG00000102837(OLFM4),ENSG00000130513(GDF15),ENSG00000213949(ITGA1)
MF	GO:0005509	calcium ion binding	2	1	3	714	0.2821	0.592211	ENSG00000143341(HMCN1),ENSG00000198336(MYL4)	ENSG00000146530(VWDE)
BP	GO:0006282	regulation of DNA repair	0	1	1	122	0.2829	0.592211	-	ENSG00000013573(DDX11)
BP	GO:0030968	endoplasmic reticulum unfolded protein response	0	1	1	122	0.2829	0.592211	-	ENSG00000013573(DDX11)
BP	GO:0051928	positive regulation of calcium ion transport	1	0	1	122	0.2829	0.592211	ENSG00000101188(NTSR1)	-
BP	GO:0010243	response to organonitrogen compound	0	4	4	995	0.2835	0.592897	-	ENSG00000013573(DDX11),ENSG00000109819(PPARGC1A),ENSG00000129226(CD68),ENSG00000130513(GDF15)
CC	GO:0099634	postsynaptic specialization membrane	1	0	1	113	0.28435	0.594103	ENSG00000091129(NRCAM)	-
BP	GO:0044236	multicellular organism metabolic process	0	1	1	123	0.2849	0.594111	-	ENSG00000109819(PPARGC1A)
BP	GO:0071621	granulocyte chemotaxis	0	1	1	123	0.2849	0.594111	-	ENSG00000213949(ITGA1)
BP	GO:0007267	cell-cell signaling	2	4	6	1647	0.2866	0.595689	ENSG00000101188(NTSR1),ENSG00000112902(SEMA5A)	ENSG00000101282(RSPO4),ENSG00000129226(CD68),ENSG00000130513(GDF15),ENSG00000152284(TCF7L1)
BP	GO:0010959	regulation of metal ion transport	1	1	2	391	0.2868	0.595689	ENSG00000101188(NTSR1)	ENSG00000164949(GEM)
CC	GO:0005765	lysosomal membrane	0	2	2	360	0.28691	0.595689	-	ENSG00000129226(CD68),ENSG00000196735(HLA-DQA1)
CC	GO:0098852	lytic vacuole membrane	0	2	2	360	0.28691	0.595689	-	ENSG00000129226(CD68),ENSG00000196735(HLA-DQA1)
MF	GO:0019783	ubiquitin-like protein-specific protease activity	0	1	1	130	0.2873	0.595689	-	ENSG00000170236(USP50)
MF	GO:0019955	cytokine binding	1	0	1	130	0.2873	0.595689	ENSG00000205755(CRLF2)	-
BP	GO:0030900	forebrain development	1	1	2	392	0.2878	0.596157	ENSG00000112902(SEMA5A)	ENSG00000109819(PPARGC1A)
BP	GO:0001936	regulation of endothelial cell proliferation	1	0	1	125	0.2888	0.596731	ENSG00000112902(SEMA5A)	-
BP	GO:0019751	polyol metabolic process	1	0	1	125	0.2888	0.596731	ENSG00000101188(NTSR1)	-
BP	GO:0048584	positive regulation of response to stimulus	3	5	8	2319	0.2889	0.596731	ENSG00000101188(NTSR1),ENSG00000112902(SEMA5A),ENSG00000205755(CRLF2)	ENSG00000013573(DDX11),ENSG00000101282(RSPO4),ENSG00000130513(GDF15),ENSG00000196735(HLA-DQA1),ENSG00000213949(ITGA1)
CC	GO:0005886	plasma membrane	7	11	18	5329	0.29026	0.597817	ENSG00000091129(NRCAM),ENSG00000101188(NTSR1),ENSG00000112902(SEMA5A),ENSG00000165633(VSTM4),ENSG00000184185(KCNJ12),ENSG00000205755(CRLF2),ENSG00000263155(MYZAP)	ENSG00000007314(SCN4A),ENSG00000041515(MYO16),ENSG00000102128(RAB40AL),ENSG00000102837(OLFM4),ENSG00000120645(IQSEC3),ENSG00000129226(CD68),ENSG00000160963(COL26A1),ENSG00000164949(GEM),ENSG00000179344(HLA-DQB1),ENSG00000196735(HLA-DQA1),ENSG00000213949(ITGA1)
BP	GO:0030326	embryonic limb morphogenesis	0	1	1	126	0.2907	0.597817	-	ENSG00000253293(HOXA10)
BP	GO:0035113	embryonic appendage morphogenesis	0	1	1	126	0.2907	0.597817	-	ENSG00000253293(HOXA10)
BP	GO:0046434	organophosphate catabolic process	1	0	1	126	0.2907	0.597817	ENSG00000101188(NTSR1)	-
BP	GO:1901699	cellular response to nitrogen compound	0	3	3	694	0.2908	0.597817	-	ENSG00000013573(DDX11),ENSG00000109819(PPARGC1A),ENSG00000130513(GDF15)
BP	GO:0042692	muscle cell differentiation	1	1	2	396	0.2918	0.597972	ENSG00000036448(MYOM2)	ENSG00000130513(GDF15)
CC	GO:0099572	postsynaptic specialization	1	1	2	365	0.29238	0.597972	ENSG00000091129(NRCAM)	ENSG00000120645(IQSEC3)
BP	GO:0009410	response to xenobiotic stimulus	0	1	1	127	0.2926	0.597972	-	ENSG00000197446(CYP2F1)
BP	GO:0046031	ADP metabolic process	0	1	1	127	0.2926	0.597972	-	ENSG00000109819(PPARGC1A)
BP	GO:0046717	acid secretion	1	0	1	127	0.2926	0.597972	ENSG00000101188(NTSR1)	-
BP	GO:0045785	positive regulation of cell adhesion	0	2	2	397	0.2928	0.597972	-	ENSG00000102837(OLFM4),ENSG00000160963(COL26A1)
CC	GO:0005913	cell-cell adherens junction	1	0	1	117	0.2928	0.597972	ENSG00000143341(HMCN1)	-
BP	GO:0009967	positive regulation of signal transduction	3	3	6	1663	0.2943	0.600471	ENSG00000101188(NTSR1),ENSG00000112902(SEMA5A),ENSG00000205755(CRLF2)	ENSG00000101282(RSPO4),ENSG00000130513(GDF15),ENSG00000213949(ITGA1)
CC	GO:0016021	integral component of membrane	9	10	19	5674	0.29569	0.602339	ENSG00000091129(NRCAM),ENSG00000101188(NTSR1),ENSG00000112902(SEMA5A),ENSG00000164946(FREM1),ENSG00000165633(VSTM4),ENSG00000170293(CMTM8),ENSG00000184185(KCNJ12),ENSG00000205755(CRLF2),ENSG00000261115(TMEM178B)	ENSG00000007314(SCN4A),ENSG00000125355(TMEM255A),ENSG00000129226(CD68),ENSG00000139044(B4GALNT3),ENSG00000152672(CLEC4F),ENSG00000164659(KIAA1324L),ENSG00000179344(HLA-DQB1),ENSG00000196735(HLA-DQA1),ENSG00000198892(SHISA4),ENSG00000213949(ITGA1)
BP	GO:0006766	vitamin metabolic process	1	0	1	129	0.2965	0.602339	ENSG00000007350(TKTL1)	-
BP	GO:0034754	cellular hormone metabolic process	0	1	1	129	0.2965	0.602339	-	ENSG00000109819(PPARGC1A)
BP	GO:0071333	cellular response to glucose stimulus	0	1	1	129	0.2965	0.602339	-	ENSG00000109819(PPARGC1A)
BP	GO:0022607	cellular component assembly	4	6	10	3020	0.2966	0.602339	ENSG00000036448(MYOM2),ENSG00000091129(NRCAM),ENSG00000162643(WDR63),ENSG00000184185(KCNJ12)	ENSG00000102837(OLFM4),ENSG00000103647(CORO2B),ENSG00000109819(PPARGC1A),ENSG00000152284(TCF7L1),ENSG00000157423(HYDIN),ENSG00000170236(USP50)
CC	GO:0044425	membrane part	10	13	23	7002	0.29806	0.604662	ENSG00000091129(NRCAM),ENSG00000101188(NTSR1),ENSG00000112902(SEMA5A),ENSG00000164946(FREM1),ENSG00000165633(VSTM4),ENSG00000170293(CMTM8),ENSG00000184185(KCNJ12),ENSG00000205755(CRLF2),ENSG00000261115(TMEM178B),ENSG00000263155(MYZAP)	ENSG00000007314(SCN4A),ENSG00000120645(IQSEC3),ENSG00000125355(TMEM255A),ENSG00000129226(CD68),ENSG00000139044(B4GALNT3),ENSG00000152672(CLEC4F),ENSG00000164659(KIAA1324L),ENSG00000164949(GEM),ENSG00000179344(HLA-DQB1),ENSG00000196735(HLA-DQA1),ENSG00000197446(CYP2F1),ENSG00000198892(SHISA4),ENSG00000213949(ITGA1)
BP	GO:0010942	positive regulation of cell death	1	2	3	704	0.2983	0.604662	ENSG00000101188(NTSR1)	ENSG00000109819(PPARGC1A),ENSG00000213949(ITGA1)
CC	GO:0043679	axon terminus	1	0	1	120	0.29907	0.605659	ENSG00000101188(NTSR1)	-
BP	GO:0051094	positive regulation of developmental process	2	3	5	1345	0.2998	0.605893	ENSG00000091129(NRCAM),ENSG00000112902(SEMA5A)	ENSG00000102837(OLFM4),ENSG00000109819(PPARGC1A),ENSG00000130513(GDF15)
MF	GO:0005216	ion channel activity	1	1	2	423	0.3001	0.605893	ENSG00000184185(KCNJ12)	ENSG00000007314(SCN4A)
BP	GO:0051209	release of sequestered calcium ion into cytosol	1	0	1	131	0.3003	0.605893	ENSG00000101188(NTSR1)	-
BP	GO:0071331	cellular response to hexose stimulus	0	1	1	131	0.3003	0.605893	-	ENSG00000109819(PPARGC1A)
BP	GO:0006811	ion transport	3	3	6	1677	0.3011	0.606944	ENSG00000101188(NTSR1),ENSG00000131686(CA6),ENSG00000184185(KCNJ12)	ENSG00000007314(SCN4A),ENSG00000109819(PPARGC1A),ENSG00000164949(GEM)
BP	GO:0002250	adaptive immune response	0	2	2	406	0.3019	0.607112	-	ENSG00000179344(HLA-DQB1),ENSG00000196735(HLA-DQA1)
MF	GO:0020037	heme binding	0	1	1	138	0.302	0.607112	-	ENSG00000197446(CYP2F1)
BP	GO:0048660	regulation of smooth muscle cell proliferation	0	1	1	132	0.3023	0.607112	-	ENSG00000109819(PPARGC1A)
BP	GO:0071326	cellular response to monosaccharide stimulus	0	1	1	132	0.3023	0.607112	-	ENSG00000109819(PPARGC1A)
CC	GO:0099055	integral component of postsynaptic membrane	1	0	1	122	0.30323	0.607321	ENSG00000091129(NRCAM)	-
MF	GO:0015276	ligand-gated ion channel activity	1	0	1	139	0.3038	0.607321	ENSG00000184185(KCNJ12)	-
MF	GO:0019838	growth factor binding	1	0	1	139	0.3038	0.607321	ENSG00000205755(CRLF2)	-
MF	GO:0022834	ligand-gated channel activity	1	0	1	139	0.3038	0.607321	ENSG00000184185(KCNJ12)	-
MF	GO:0022843	voltage-gated cation channel activity	1	0	1	139	0.3038	0.607321	ENSG00000184185(KCNJ12)	-
BP	GO:0051283	negative regulation of sequestering of calcium ion	1	0	1	133	0.3042	0.607562	ENSG00000101188(NTSR1)	-
BP	GO:0030518	intracellular steroid hormone receptor signaling pathway	0	1	1	134	0.3061	0.608333	-	ENSG00000109819(PPARGC1A)
BP	GO:0042552	myelination	1	0	1	134	0.3061	0.608333	ENSG00000170293(CMTM8)	-
BP	GO:0048659	smooth muscle cell proliferation	0	1	1	134	0.3061	0.608333	-	ENSG00000109819(PPARGC1A)
BP	GO:0050921	positive regulation of chemotaxis	1	0	1	134	0.3061	0.608333	ENSG00000112902(SEMA5A)	-
BP	GO:0044282	small molecule catabolic process	2	0	2	411	0.3069	0.608333	ENSG00000007350(TKTL1),ENSG00000101188(NTSR1)	-
MF	GO:0019903	protein phosphatase binding	0	1	1	141	0.3075	0.608333	-	ENSG00000213949(ITGA1)
BP	GO:0001558	regulation of cell growth	2	0	2	412	0.3079	0.608333	ENSG00000091129(NRCAM),ENSG00000112902(SEMA5A)	-
BP	GO:0009581	detection of external stimulus	1	0	1	135	0.308	0.608333	ENSG00000101188(NTSR1)	-
BP	GO:0051282	regulation of sequestering of calcium ion	1	0	1	135	0.308	0.608333	ENSG00000101188(NTSR1)	-
BP	GO:0060048	cardiac muscle contraction	1	0	1	135	0.308	0.608333	ENSG00000198336(MYL4)	-
BP	GO:1905952	regulation of lipid localization	1	0	1	135	0.308	0.608333	ENSG00000101188(NTSR1)	-
CC	GO:0005667	transcription factor complex	0	2	2	380	0.30878	0.608333	-	ENSG00000152284(TCF7L1),ENSG00000253293(HOXA10)
BP	GO:0006165	nucleoside diphosphate phosphorylation	0	1	1	136	0.3099	0.608333	-	ENSG00000109819(PPARGC1A)
BP	GO:0007272	ensheathment of neurons	1	0	1	136	0.3099	0.608333	ENSG00000170293(CMTM8)	-
BP	GO:0007586	digestion	0	1	1	136	0.3099	0.608333	-	ENSG00000109819(PPARGC1A)
BP	GO:0008366	axon ensheathment	1	0	1	136	0.3099	0.608333	ENSG00000170293(CMTM8)	-
BP	GO:0032355	response to estradiol	0	1	1	136	0.3099	0.608333	-	ENSG00000109819(PPARGC1A)
BP	GO:1901861	regulation of muscle tissue development	0	1	1	136	0.3099	0.608333	-	ENSG00000109819(PPARGC1A)
BP	GO:1904892	regulation of STAT cascade	1	0	1	136	0.3099	0.608333	ENSG00000205755(CRLF2)	-
MF	GO:0016247	channel regulator activity	0	1	1	143	0.3111	0.609	-	ENSG00000164949(GEM)
MF	GO:0022838	substrate-specific channel activity	1	1	2	435	0.3117	0.609	ENSG00000184185(KCNJ12)	ENSG00000007314(SCN4A)
BP	GO:0030048	actin filament-based movement	1	0	1	137	0.3117	0.609	ENSG00000198336(MYL4)	-
BP	GO:1902904	negative regulation of supramolecular fiber organization	0	1	1	137	0.3117	0.609	-	ENSG00000103647(CORO2B)
BP	GO:0042493	response to drug	0	2	2	416	0.312	0.609	-	ENSG00000109819(PPARGC1A),ENSG00000197446(CYP2F1)
CC	GO:0044459	plasma membrane part	4	6	10	2814	0.31207	0.609	ENSG00000091129(NRCAM),ENSG00000101188(NTSR1),ENSG00000205755(CRLF2),ENSG00000263155(MYZAP)	ENSG00000007314(SCN4A),ENSG00000120645(IQSEC3),ENSG00000164949(GEM),ENSG00000179344(HLA-DQB1),ENSG00000196735(HLA-DQA1),ENSG00000213949(ITGA1)
MF	GO:0035257	nuclear hormone receptor binding	0	1	1	144	0.3129	0.609	-	ENSG00000109819(PPARGC1A)
BP	GO:0009582	detection of abiotic stimulus	1	0	1	138	0.3136	0.609	ENSG00000101188(NTSR1)	-
BP	GO:0035304	regulation of protein dephosphorylation	0	1	1	138	0.3136	0.609	-	ENSG00000213949(ITGA1)
BP	GO:0038127	ERBB signaling pathway	0	1	1	138	0.3136	0.609	-	ENSG00000213949(ITGA1)
BP	GO:0046939	nucleotide phosphorylation	0	1	1	138	0.3136	0.609	-	ENSG00000109819(PPARGC1A)
BP	GO:0051208	sequestering of calcium ion	1	0	1	138	0.3136	0.609	ENSG00000101188(NTSR1)	-
BP	GO:0050877	nervous system process	4	1	5	1373	0.315	0.609502	ENSG00000091129(NRCAM),ENSG00000101188(NTSR1),ENSG00000131686(CA6),ENSG00000143341(HMCN1)	ENSG00000007314(SCN4A)
BP	GO:0008584	male gonad development	0	1	1	139	0.3155	0.609502	-	ENSG00000253293(HOXA10)
BP	GO:0009135	purine nucleoside diphosphate metabolic process	0	1	1	139	0.3155	0.609502	-	ENSG00000109819(PPARGC1A)
BP	GO:0009179	purine ribonucleoside diphosphate metabolic process	0	1	1	139	0.3155	0.609502	-	ENSG00000109819(PPARGC1A)
BP	GO:0010634	positive regulation of epithelial cell migration	1	0	1	139	0.3155	0.609502	ENSG00000112902(SEMA5A)	-
CC	GO:0098936	intrinsic component of postsynaptic membrane	1	0	1	128	0.31554	0.609502	ENSG00000091129(NRCAM)	-
BP	GO:0006928	movement of cell or subcellular component	4	3	7	2045	0.3164	0.609732	ENSG00000091129(NRCAM),ENSG00000112902(SEMA5A),ENSG00000162643(WDR63),ENSG00000198336(MYL4)	ENSG00000109819(PPARGC1A),ENSG00000157423(HYDIN),ENSG00000213949(ITGA1)
MF	GO:0008528	G-protein coupled peptide receptor activity	1	0	1	146	0.3165	0.609732	ENSG00000101188(NTSR1)	-
MF	GO:0140030	modification-dependent protein binding	0	1	1	146	0.3165	0.609732	-	ENSG00000175518(UBQLNL)
BP	GO:0046546	development of primary male sexual characteristics	0	1	1	140	0.3174	0.610607	-	ENSG00000253293(HOXA10)
MF	GO:0046914	transition metal ion binding	1	3	4	1101	0.3189	0.610607	ENSG00000131686(CA6)	ENSG00000160321(ZNF208),ENSG00000189253(TRIM64B),ENSG00000197446(CYP2F1)
BP	GO:0051052	regulation of DNA metabolic process	0	2	2	423	0.319	0.610607	-	ENSG00000013573(DDX11),ENSG00000109819(PPARGC1A)
BP	GO:0001935	endothelial cell proliferation	1	0	1	141	0.3192	0.610607	ENSG00000112902(SEMA5A)	-
BP	GO:0009185	ribonucleoside diphosphate metabolic process	0	1	1	141	0.3192	0.610607	-	ENSG00000109819(PPARGC1A)
BP	GO:0034332	adherens junction organization	0	1	1	141	0.3192	0.610607	-	ENSG00000103647(CORO2B)
BP	GO:0034620	cellular response to unfolded protein	0	1	1	141	0.3192	0.610607	-	ENSG00000013573(DDX11)
BP	GO:0071322	cellular response to carbohydrate stimulus	0	1	1	141	0.3192	0.610607	-	ENSG00000109819(PPARGC1A)
MF	GO:0046906	tetrapyrrole binding	0	1	1	148	0.32	0.611398	-	ENSG00000197446(CYP2F1)
CC	GO:0044456	synapse part	2	2	4	971	0.32087	0.611398	ENSG00000091129(NRCAM),ENSG00000101188(NTSR1)	ENSG00000102128(RAB40AL),ENSG00000120645(IQSEC3)
BP	GO:0050789	regulation of biological process	11	22	33	11409	0.321	0.611398	ENSG00000091129(NRCAM),ENSG00000101188(NTSR1),ENSG00000112902(SEMA5A),ENSG00000137878(GCOM1),ENSG00000156509(FBXO43),ENSG00000170293(CMTM8),ENSG00000184185(KCNJ12),ENSG00000198336(MYL4),ENSG00000205755(CRLF2),ENSG00000253250(C8orf88),ENSG00000263155(MYZAP)	ENSG00000007314(SCN4A),ENSG00000013573(DDX11),ENSG00000041515(MYO16),ENSG00000101282(RSPO4),ENSG00000102128(RAB40AL),ENSG00000102837(OLFM4),ENSG00000103647(CORO2B),ENSG00000109819(PPARGC1A),ENSG00000120645(IQSEC3),ENSG00000129226(CD68),ENSG00000130513(GDF15),ENSG00000152284(TCF7L1),ENSG00000160321(ZNF208),ENSG00000160963(COL26A1),ENSG00000164949(GEM),ENSG00000170236(USP50),ENSG00000176293(ZNF135)…
BP	GO:0061337	cardiac conduction	1	0	1	142	0.3211	0.611398	ENSG00000184185(KCNJ12)	-
BP	GO:0097530	granulocyte migration	0	1	1	142	0.3211	0.611398	-	ENSG00000213949(ITGA1)
MF	GO:0046873	metal ion transmembrane transporter activity	1	1	2	445	0.3213	0.611398	ENSG00000184185(KCNJ12)	ENSG00000007314(SCN4A)
CC	GO:0099512	supramolecular fiber	4	0	4	973	0.32222	0.611423	ENSG00000036448(MYOM2),ENSG00000137878(GCOM1),ENSG00000198336(MYL4),ENSG00000263155(MYZAP)	-
BP	GO:0035051	cardiocyte differentiation	1	0	1	143	0.323	0.611423	ENSG00000036448(MYOM2)	-
BP	GO:0035725	sodium ion transmembrane transport	0	1	1	143	0.323	0.611423	-	ENSG00000007314(SCN4A)
BP	GO:0060078	regulation of postsynaptic membrane potential	1	0	1	143	0.323	0.611423	ENSG00000101188(NTSR1)	-
BP	GO:0090263	positive regulation of canonical Wnt signaling pathway	1	0	1	143	0.323	0.611423	ENSG00000112902(SEMA5A)	-
BP	GO:1904064	positive regulation of cation transmembrane transport	1	0	1	143	0.323	0.611423	ENSG00000101188(NTSR1)	-
CC	GO:0001650	fibrillar center	0	1	1	132	0.32363	0.612083	-	ENSG00000013573(DDX11)
CC	GO:0098589	membrane region	1	1	2	394	0.32402	0.612288	ENSG00000101188(NTSR1)	ENSG00000213949(ITGA1)
BP	GO:1902533	positive regulation of intracellular signal transduction	2	2	4	1061	0.3244	0.612474	ENSG00000112902(SEMA5A),ENSG00000205755(CRLF2)	ENSG00000130513(GDF15),ENSG00000213949(ITGA1)
BP	GO:0045834	positive regulation of lipid metabolic process	0	1	1	144	0.3248	0.612697	-	ENSG00000109819(PPARGC1A)
BP	GO:0051494	negative regulation of cytoskeleton organization	0	1	1	145	0.3267	0.614903	-	ENSG00000103647(CORO2B)
BP	GO:2000241	regulation of reproductive process	1	0	1	145	0.3267	0.614903	ENSG00000156509(FBXO43)	-
BP	GO:0051222	positive regulation of protein transport	1	1	2	431	0.327	0.614903	ENSG00000205755(CRLF2)	ENSG00000170236(USP50)
MF	GO:0001653	peptide receptor activity	1	0	1	152	0.3271	0.614903	ENSG00000101188(NTSR1)	-
CC	GO:0099081	supramolecular polymer	4	0	4	981	0.32763	0.615146	ENSG00000036448(MYOM2),ENSG00000137878(GCOM1),ENSG00000198336(MYL4),ENSG00000263155(MYZAP)	-
CC	GO:0099080	supramolecular complex	4	0	4	982	0.32831	0.615146	ENSG00000036448(MYOM2),ENSG00000137878(GCOM1),ENSG00000198336(MYL4),ENSG00000263155(MYZAP)	-
BP	GO:0007612	learning	1	0	1	146	0.3285	0.615146	ENSG00000101188(NTSR1)	-
MF	GO:0008194	UDP-glycosyltransferase activity	0	1	1	153	0.3289	0.615146	-	ENSG00000139044(B4GALNT3)
CC	GO:0043235	receptor complex	1	1	2	399	0.32945	0.615146	ENSG00000205755(CRLF2)	ENSG00000213949(ITGA1)
CC	GO:0016591	DNA-directed RNA polymerase II, holoenzyme	1	0	1	135	0.32964	0.615146	ENSG00000137878(GCOM1)	-
BP	GO:0030534	adult behavior	1	0	1	147	0.3303	0.615146	ENSG00000101188(NTSR1)	-
BP	GO:0043524	negative regulation of neuron apoptotic process	0	1	1	147	0.3303	0.615146	-	ENSG00000109819(PPARGC1A)
BP	GO:0097553	calcium ion transmembrane import into cytosol	1	0	1	147	0.3303	0.615146	ENSG00000101188(NTSR1)	-
BP	GO:1903530	regulation of secretion by cell	2	1	3	747	0.3305	0.615146	ENSG00000101188(NTSR1),ENSG00000205755(CRLF2)	ENSG00000170236(USP50)
MF	GO:0005506	iron ion binding	0	1	1	154	0.3306	0.615146	-	ENSG00000197446(CYP2F1)
CC	GO:0031902	late endosome membrane	0	1	1	136	0.33163	0.615146	-	ENSG00000129226(CD68)
BP	GO:0001678	cellular glucose homeostasis	0	1	1	148	0.3322	0.615146	-	ENSG00000109819(PPARGC1A)
BP	GO:0014065	phosphatidylinositol 3-kinase signaling	0	1	1	148	0.3322	0.615146	-	ENSG00000041515(MYO16)
MF	GO:0015079	potassium ion transmembrane transporter activity	1	0	1	155	0.3324	0.615146	ENSG00000184185(KCNJ12)	-
BP	GO:0032879	regulation of localization	4	5	9	2770	0.3333	0.615146	ENSG00000101188(NTSR1),ENSG00000112902(SEMA5A),ENSG00000184185(KCNJ12),ENSG00000205755(CRLF2)	ENSG00000007314(SCN4A),ENSG00000103647(CORO2B),ENSG00000109819(PPARGC1A),ENSG00000164949(GEM),ENSG00000170236(USP50)
CC	GO:0005925	focal adhesion	0	2	2	403	0.33378	0.615146	-	ENSG00000103647(CORO2B),ENSG00000213949(ITGA1)
BP	GO:0006865	amino acid transport	1	0	1	149	0.334	0.615146	ENSG00000101188(NTSR1)	-
BP	GO:0007286	spermatid development	0	1	1	149	0.334	0.615146	-	ENSG00000132972(RNF17)
BP	GO:0031056	regulation of histone modification	0	1	1	149	0.334	0.615146	-	ENSG00000109819(PPARGC1A)
BP	GO:0035107	appendage morphogenesis	0	1	1	149	0.334	0.615146	-	ENSG00000253293(HOXA10)
BP	GO:0035108	limb morphogenesis	0	1	1	149	0.334	0.615146	-	ENSG00000253293(HOXA10)
BP	GO:2000045	regulation of G1/S transition of mitotic cell cycle	0	1	1	149	0.334	0.615146	-	ENSG00000041515(MYO16)
MF	GO:0015081	sodium ion transmembrane transporter activity	0	1	1	156	0.3341	0.615146	-	ENSG00000007314(SCN4A)
BP	GO:0010564	regulation of cell cycle process	1	2	3	752	0.3343	0.615146	ENSG00000156509(FBXO43)	ENSG00000013573(DDX11),ENSG00000041515(MYO16)
BP	GO:0007338	single fertilization	0	1	1	150	0.3358	0.616862	-	ENSG00000253293(HOXA10)
BP	GO:2001056	positive regulation of cysteine-type endopeptidase activity	0	1	1	150	0.3358	0.616862	-	ENSG00000170236(USP50)
MF	GO:0015267	channel activity	1	1	2	461	0.3366	0.617042	ENSG00000184185(KCNJ12)	ENSG00000007314(SCN4A)
CC	GO:0005924	cell-substrate adherens junction	0	2	2	406	0.33702	0.617042	-	ENSG00000103647(CORO2B),ENSG00000213949(ITGA1)
MF	GO:0022803	passive transmembrane transporter activity	1	1	2	462	0.3375	0.617042	ENSG00000184185(KCNJ12)	ENSG00000007314(SCN4A)
CC	GO:0044306	neuron projection terminus	1	0	1	139	0.33756	0.617042	ENSG00000101188(NTSR1)	-
BP	GO:0014074	response to purine-containing compound	0	1	1	151	0.3376	0.617042	-	ENSG00000109819(PPARGC1A)
BP	GO:0030509	BMP signaling pathway	0	1	1	151	0.3376	0.617042	-	ENSG00000130513(GDF15)
CC	GO:0030133	transport vesicle	0	2	2	407	0.3381	0.617064	-	ENSG00000102128(RAB40AL),ENSG00000196735(HLA-DQA1)
BP	GO:0000904	cell morphogenesis involved in differentiation	2	1	3	758	0.3388	0.617064	ENSG00000091129(NRCAM),ENSG00000112902(SEMA5A)	ENSG00000102837(OLFM4)
BP	GO:0048646	anatomical structure formation involved in morphogenesis	3	1	4	1084	0.3389	0.617064	ENSG00000036448(MYOM2),ENSG00000091129(NRCAM),ENSG00000112902(SEMA5A)	ENSG00000130513(GDF15)
MF	GO:0004386	helicase activity	0	1	1	159	0.3394	0.617064	-	ENSG00000013573(DDX11)
BP	GO:0006261	DNA-dependent DNA replication	0	1	1	152	0.3394	0.617064	-	ENSG00000013573(DDX11)
BP	GO:0035264	multicellular organism growth	0	1	1	152	0.3394	0.617064	-	ENSG00000130513(GDF15)
CC	GO:0098796	membrane protein complex	0	3	3	699	0.33989	0.617064	-	ENSG00000179344(HLA-DQB1),ENSG00000196735(HLA-DQA1),ENSG00000213949(ITGA1)
BP	GO:0006816	calcium ion transport	1	1	2	445	0.341	0.617064	ENSG00000101188(NTSR1)	ENSG00000164949(GEM)
MF	GO:0016705	oxidoreductase activity, acting on paired donors, with incorporation or reduction of molecular oxygen	0	1	1	160	0.3411	0.617064	-	ENSG00000197446(CYP2F1)
CC	GO:0099503	secretory vesicle	0	4	4	1001	0.3412	0.617064	-	ENSG00000102128(RAB40AL),ENSG00000102837(OLFM4),ENSG00000129226(CD68),ENSG00000213949(ITGA1)
BP	GO:0010977	negative regulation of neuron projection development	1	0	1	153	0.3413	0.617064	ENSG00000112902(SEMA5A)	-
BP	GO:0034767	positive regulation of ion transmembrane transport	1	0	1	153	0.3413	0.617064	ENSG00000101188(NTSR1)	-
BP	GO:0051017	actin filament bundle assembly	0	1	1	153	0.3413	0.617064	-	ENSG00000103647(CORO2B)
CC	GO:0031224	intrinsic component of membrane	9	10	19	5823	0.34232	0.618061	ENSG00000091129(NRCAM),ENSG00000101188(NTSR1),ENSG00000112902(SEMA5A),ENSG00000164946(FREM1),ENSG00000165633(VSTM4),ENSG00000170293(CMTM8),ENSG00000184185(KCNJ12),ENSG00000205755(CRLF2),ENSG00000261115(TMEM178B)	ENSG00000007314(SCN4A),ENSG00000125355(TMEM255A),ENSG00000129226(CD68),ENSG00000139044(B4GALNT3),ENSG00000152672(CLEC4F),ENSG00000164659(KIAA1324L),ENSG00000179344(HLA-DQB1),ENSG00000196735(HLA-DQA1),ENSG00000198892(SHISA4),ENSG00000213949(ITGA1)
CC	GO:0030055	cell-substrate junction	0	2	2	411	0.34242	0.618061	-	ENSG00000103647(CORO2B),ENSG00000213949(ITGA1)
BP	GO:0010594	regulation of endothelial cell migration	1	0	1	154	0.3431	0.618262	ENSG00000112902(SEMA5A)	-
BP	GO:0043467	regulation of generation of precursor metabolites and energy	0	1	1	154	0.3431	0.618262	-	ENSG00000109819(PPARGC1A)
BP	GO:0007165	signal transduction	6	12	18	5985	0.344	0.618913	ENSG00000101188(NTSR1),ENSG00000112902(SEMA5A),ENSG00000137878(GCOM1),ENSG00000170293(CMTM8),ENSG00000205755(CRLF2),ENSG00000263155(MYZAP)	ENSG00000013573(DDX11),ENSG00000041515(MYO16),ENSG00000101282(RSPO4),ENSG00000102128(RAB40AL),ENSG00000109819(PPARGC1A),ENSG00000120645(IQSEC3),ENSG00000130513(GDF15),ENSG00000152284(TCF7L1),ENSG00000164949(GEM),ENSG00000188958(UTS2B),ENSG00000196735(HLA-DQA1),ENSG00000213949(ITGA1)
CC	GO:0030054	cell junction	2	3	5	1312	0.34403	0.618913	ENSG00000143341(HMCN1),ENSG00000263155(MYZAP)	ENSG00000103647(CORO2B),ENSG00000120645(IQSEC3),ENSG00000213949(ITGA1)
BP	GO:0006090	pyruvate metabolic process	0	1	1	155	0.3449	0.619453	-	ENSG00000109819(PPARGC1A)
BP	GO:0048515	spermatid differentiation	0	1	1	155	0.3449	0.619453	-	ENSG00000132972(RNF17)
MF	GO:0008083	growth factor activity	0	1	1	163	0.3462	0.621275	-	ENSG00000130513(GDF15)
BP	GO:0061572	actin filament bundle organization	0	1	1	156	0.3466	0.62148	-	ENSG00000103647(CORO2B)
BP	GO:0070201	regulation of establishment of protein localization	1	2	3	769	0.3471	0.621864	ENSG00000205755(CRLF2)	ENSG00000103647(CORO2B),ENSG00000170236(USP50)
CC	GO:0005774	vacuolar membrane	0	2	2	416	0.34781	0.622623	-	ENSG00000129226(CD68),ENSG00000196735(HLA-DQA1)
CC	GO:0005795	Golgi stack	0	1	1	145	0.34928	0.623961	-	ENSG00000139044(B4GALNT3)
MF	GO:0005201	extracellular matrix structural constituent	1	0	1	165	0.3497	0.623961	ENSG00000143341(HMCN1)	-
BP	GO:0007265	Ras protein signal transduction	0	2	2	454	0.3499	0.623961	-	ENSG00000102128(RAB40AL),ENSG00000120645(IQSEC3)
BP	GO:0051262	protein tetramerization	1	0	1	158	0.3502	0.623961	ENSG00000184185(KCNJ12)	-
BP	GO:0016043	cellular component organization	6	13	19	6366	0.3504	0.623961	ENSG00000036448(MYOM2),ENSG00000091129(NRCAM),ENSG00000112902(SEMA5A),ENSG00000156509(FBXO43),ENSG00000162643(WDR63),ENSG00000184185(KCNJ12)	ENSG00000013573(DDX11),ENSG00000041515(MYO16),ENSG00000102837(OLFM4),ENSG00000103647(CORO2B),ENSG00000109819(PPARGC1A),ENSG00000120645(IQSEC3),ENSG00000130513(GDF15),ENSG00000152284(TCF7L1),ENSG00000157423(HYDIN),ENSG00000164949(GEM),ENSG00000170236(USP50),ENSG00000176293(ZNF135),ENSG00000213949(ITGA1)
BP	GO:0043085	positive regulation of catalytic activity	1	4	5	1439	0.3513	0.623961	ENSG00000198336(MYL4)	ENSG00000013573(DDX11),ENSG00000130513(GDF15),ENSG00000170236(USP50),ENSG00000213949(ITGA1)
BP	GO:0001764	neuron migration	1	0	1	159	0.352	0.623961	ENSG00000091129(NRCAM)	-
BP	GO:0009132	nucleoside diphosphate metabolic process	0	1	1	159	0.352	0.623961	-	ENSG00000109819(PPARGC1A)
BP	GO:0034764	positive regulation of transmembrane transport	1	0	1	159	0.352	0.623961	ENSG00000101188(NTSR1)	-
BP	GO:0046165	alcohol biosynthetic process	1	0	1	159	0.352	0.623961	ENSG00000101188(NTSR1)	-
BP	GO:0055002	striated muscle cell development	1	0	1	159	0.352	0.623961	ENSG00000036448(MYOM2)	-
BP	GO:0097696	STAT cascade	1	0	1	159	0.352	0.623961	ENSG00000205755(CRLF2)	-
BP	GO:0006937	regulation of muscle contraction	0	1	1	160	0.3538	0.626131	-	ENSG00000007314(SCN4A)
BP	GO:0016573	histone acetylation	0	1	1	160	0.3538	0.626131	-	ENSG00000109819(PPARGC1A)
BP	GO:0048285	organelle fission	1	1	2	459	0.3549	0.627099	ENSG00000156509(FBXO43)	ENSG00000109819(PPARGC1A)
BP	GO:0035967	cellular response to topologically incorrect protein	0	1	1	161	0.3555	0.627099	-	ENSG00000013573(DDX11)
BP	GO:0046661	male sex differentiation	0	1	1	161	0.3555	0.627099	-	ENSG00000253293(HOXA10)
BP	GO:0050806	positive regulation of synaptic transmission	1	0	1	161	0.3555	0.627099	ENSG00000101188(NTSR1)	-
BP	GO:0001819	positive regulation of cytokine production	1	1	2	461	0.3568	0.628744	ENSG00000205755(CRLF2)	ENSG00000170236(USP50)
CC	GO:0043005	neuron projection	2	3	5	1334	0.35716	0.628744	ENSG00000091129(NRCAM),ENSG00000101188(NTSR1)	ENSG00000007314(SCN4A),ENSG00000109819(PPARGC1A),ENSG00000213949(ITGA1)
BP	GO:0007519	skeletal muscle tissue development	1	0	1	162	0.3573	0.628744	ENSG00000036448(MYOM2)	-
MF	GO:0008201	heparin binding	0	1	1	170	0.3581	0.629642	-	ENSG00000101282(RSPO4)
BP	GO:0050708	regulation of protein secretion	1	1	2	463	0.3588	0.630363	ENSG00000205755(CRLF2)	ENSG00000170236(USP50)
BP	GO:1901568	fatty acid derivative metabolic process	0	1	1	163	0.3591	0.630381	-	ENSG00000197446(CYP2F1)
BP	GO:0018393	internal peptidyl-lysine acetylation	0	1	1	164	0.3608	0.630995	-	ENSG00000109819(PPARGC1A)
BP	GO:0071772	response to BMP	0	1	1	164	0.3608	0.630995	-	ENSG00000130513(GDF15)
BP	GO:0071773	cellular response to BMP stimulus	0	1	1	164	0.3608	0.630995	-	ENSG00000130513(GDF15)
BP	GO:0048666	neuron development	2	2	4	1119	0.3609	0.630995	ENSG00000091129(NRCAM),ENSG00000112902(SEMA5A)	ENSG00000041515(MYO16),ENSG00000213949(ITGA1)
BP	GO:1901701	cellular response to oxygen-containing compound	0	4	4	1119	0.3609	0.630995	-	ENSG00000013573(DDX11),ENSG00000109819(PPARGC1A),ENSG00000129226(CD68),ENSG00000130513(GDF15)
BP	GO:0030307	positive regulation of cell growth	1	0	1	165	0.3626	0.632442	ENSG00000112902(SEMA5A)	-
BP	GO:0045766	positive regulation of angiogenesis	1	0	1	165	0.3626	0.632442	ENSG00000112902(SEMA5A)	-
BP	GO:1902806	regulation of cell cycle G1/S phase transition	0	1	1	165	0.3626	0.632442	-	ENSG00000041515(MYO16)
BP	GO:0060402	calcium ion transport into cytosol	1	0	1	166	0.3643	0.633564	ENSG00000101188(NTSR1)	-
BP	GO:0071695	anatomical structure maturation	1	0	1	166	0.3643	0.633564	ENSG00000091129(NRCAM)	-
MF	GO:0008270	zinc ion binding	1	2	3	829	0.3645	0.633564	ENSG00000131686(CA6)	ENSG00000160321(ZNF208),ENSG00000189253(TRIM64B)
CC	GO:0005875	microtubule associated complex	1	0	1	153	0.36459	0.633564	ENSG00000162643(WDR63)	-
BP	GO:0050769	positive regulation of neurogenesis	2	0	2	469	0.3647	0.633564	ENSG00000091129(NRCAM),ENSG00000112902(SEMA5A)	-
BP	GO:0006996	organelle organization	4	8	12	3908	0.3659	0.634629	ENSG00000036448(MYOM2),ENSG00000112902(SEMA5A),ENSG00000156509(FBXO43),ENSG00000162643(WDR63)	ENSG00000013573(DDX11),ENSG00000103647(CORO2B),ENSG00000109819(PPARGC1A),ENSG00000120645(IQSEC3),ENSG00000152284(TCF7L1),ENSG00000157423(HYDIN),ENSG00000164949(GEM),ENSG00000176293(ZNF135)
BP	GO:0007156	homophilic cell adhesion via plasma membrane adhesion molecules	1	0	1	167	0.3661	0.634629	ENSG00000143341(HMCN1)	-
CC	GO:0005766	primary lysosome	0	1	1	154	0.36648	0.634629	-	ENSG00000129226(CD68)
CC	GO:0042582	azurophil granule	0	1	1	154	0.36648	0.634629	-	ENSG00000129226(CD68)
BP	GO:0040011	locomotion	4	2	6	1811	0.3676	0.635902	ENSG00000091129(NRCAM),ENSG00000112902(SEMA5A),ENSG00000162643(WDR63),ENSG00000170293(CMTM8)	ENSG00000109819(PPARGC1A),ENSG00000213949(ITGA1)
BP	GO:0051100	negative regulation of binding	0	1	1	168	0.3678	0.635902	-	ENSG00000013573(DDX11)
CC	GO:0030176	integral component of endoplasmic reticulum membrane	0	1	1	155	0.36836	0.636365	-	ENSG00000196735(HLA-DQA1)
BP	GO:0006475	internal protein amino acid acetylation	0	1	1	169	0.3695	0.636829	-	ENSG00000109819(PPARGC1A)
BP	GO:0015718	monocarboxylic acid transport	1	0	1	169	0.3695	0.636829	ENSG00000101188(NTSR1)	-
BP	GO:1901698	response to nitrogen compound	0	4	4	1133	0.3697	0.636829	-	ENSG00000013573(DDX11),ENSG00000109819(PPARGC1A),ENSG00000129226(CD68),ENSG00000130513(GDF15)
MF	GO:0051427	hormone receptor binding	0	1	1	177	0.3698	0.636829	-	ENSG00000109819(PPARGC1A)
BP	GO:0010647	positive regulation of cell communication	3	3	6	1820	0.3721	0.639787	ENSG00000101188(NTSR1),ENSG00000112902(SEMA5A),ENSG00000205755(CRLF2)	ENSG00000101282(RSPO4),ENSG00000130513(GDF15),ENSG00000213949(ITGA1)
CC	GO:0099699	integral component of synaptic membrane	1	0	1	157	0.37211	0.639787	ENSG00000091129(NRCAM)	-
CC	GO:0097060	synaptic membrane	1	1	2	439	0.3724	0.639787	ENSG00000091129(NRCAM)	ENSG00000120645(IQSEC3)
BP	GO:0060538	skeletal muscle organ development	1	0	1	171	0.373	0.640135	ENSG00000036448(MYOM2)	-
CC	GO:0042581	specific granule	0	1	1	158	0.37398	0.640135	-	ENSG00000102837(OLFM4)
MF	GO:0043565	sequence-specific DNA binding	0	4	4	1194	0.3747	0.640135	-	ENSG00000013573(DDX11),ENSG00000109819(PPARGC1A),ENSG00000152284(TCF7L1),ENSG00000253293(HOXA10)
BP	GO:0002478	antigen processing and presentation of exogenous peptide antigen	0	1	1	172	0.3747	0.640135	-	ENSG00000196735(HLA-DQA1)
BP	GO:0010950	positive regulation of endopeptidase activity	0	1	1	172	0.3747	0.640135	-	ENSG00000170236(USP50)
BP	GO:0018394	peptidyl-lysine acetylation	0	1	1	172	0.3747	0.640135	-	ENSG00000109819(PPARGC1A)
BP	GO:0055001	muscle cell development	1	0	1	172	0.3747	0.640135	ENSG00000036448(MYOM2)	-
MF	GO:0050839	cell adhesion molecule binding	1	1	2	502	0.3753	0.640135	ENSG00000143341(HMCN1)	ENSG00000102837(OLFM4)
BP	GO:0015711	organic anion transport	2	0	2	480	0.3755	0.640135	ENSG00000101188(NTSR1),ENSG00000131686(CA6)	-
BP	GO:0023056	positive regulation of signaling	3	3	6	1827	0.3756	0.640135	ENSG00000101188(NTSR1),ENSG00000112902(SEMA5A),ENSG00000205755(CRLF2)	ENSG00000101282(RSPO4),ENSG00000130513(GDF15),ENSG00000213949(ITGA1)
CC	GO:0030666	endocytic vesicle membrane	0	1	1	159	0.37584	0.640135	-	ENSG00000196735(HLA-DQA1)
BP	GO:0010565	regulation of cellular ketone metabolic process	0	1	1	173	0.3764	0.64036	-	ENSG00000109819(PPARGC1A)
CC	GO:0055029	nuclear DNA-directed RNA polymerase complex	1	0	1	160	0.37769	0.64036	ENSG00000137878(GCOM1)	-
BP	GO:0006325	chromatin organization	0	3	3	810	0.3778	0.64036	-	ENSG00000013573(DDX11),ENSG00000109819(PPARGC1A),ENSG00000152284(TCF7L1)
BP	GO:0051046	regulation of secretion	2	1	3	810	0.3778	0.64036	ENSG00000101188(NTSR1),ENSG00000205755(CRLF2)	ENSG00000170236(USP50)
BP	GO:0035556	intracellular signal transduction	4	5	9	2882	0.3791	0.64036	ENSG00000112902(SEMA5A),ENSG00000137878(GCOM1),ENSG00000205755(CRLF2),ENSG00000263155(MYZAP)	ENSG00000041515(MYO16),ENSG00000102128(RAB40AL),ENSG00000120645(IQSEC3),ENSG00000130513(GDF15),ENSG00000213949(ITGA1)
BP	GO:0016049	cell growth	2	0	2	484	0.3794	0.64036	ENSG00000091129(NRCAM),ENSG00000112902(SEMA5A)	-
BP	GO:0043312	neutrophil degranulation	0	2	2	484	0.3794	0.64036	-	ENSG00000102837(OLFM4),ENSG00000129226(CD68)
CC	GO:0000428	DNA-directed RNA polymerase complex	1	0	1	161	0.37955	0.64036	ENSG00000137878(GCOM1)	-
CC	GO:0019897	extrinsic component of plasma membrane	1	0	1	161	0.37955	0.64036	ENSG00000263155(MYZAP)	-
BP	GO:0010562	positive regulation of phosphorus metabolic process	1	3	4	1149	0.3797	0.64036	ENSG00000101188(NTSR1)	ENSG00000109819(PPARGC1A),ENSG00000130513(GDF15),ENSG00000213949(ITGA1)
BP	GO:0045937	positive regulation of phosphate metabolic process	1	3	4	1149	0.3797	0.64036	ENSG00000101188(NTSR1)	ENSG00000109819(PPARGC1A),ENSG00000130513(GDF15),ENSG00000213949(ITGA1)
BP	GO:0010921	regulation of phosphatase activity	0	1	1	175	0.3798	0.64036	-	ENSG00000213949(ITGA1)
BP	GO:0048639	positive regulation of developmental growth	1	0	1	175	0.3798	0.64036	ENSG00000112902(SEMA5A)	-
BP	GO:0007409	axonogenesis	2	0	2	485	0.3804	0.640875	ENSG00000091129(NRCAM),ENSG00000112902(SEMA5A)	-
BP	GO:0048469	cell maturation	1	0	1	176	0.3815	0.641173	ENSG00000091129(NRCAM)	-
BP	GO:0002283	neutrophil activation involved in immune response	0	2	2	487	0.3823	0.641173	-	ENSG00000102837(OLFM4),ENSG00000129226(CD68)
BP	GO:0006986	response to unfolded protein	0	1	1	177	0.3832	0.641173	-	ENSG00000013573(DDX11)
BP	GO:0007416	synapse assembly	1	0	1	177	0.3832	0.641173	ENSG00000091129(NRCAM)	-
BP	GO:0050821	protein stabilization	0	1	1	177	0.3832	0.641173	-	ENSG00000109819(PPARGC1A)
BP	GO:0071346	cellular response to interferon-gamma	0	1	1	177	0.3832	0.641173	-	ENSG00000196735(HLA-DQA1)
BP	GO:0140013	meiotic nuclear division	1	0	1	177	0.3832	0.641173	ENSG00000156509(FBXO43)	-
CC	GO:0031227	intrinsic component of endoplasmic reticulum membrane	0	1	1	163	0.38323	0.641173	-	ENSG00000196735(HLA-DQA1)
CC	GO:0070820	tertiary granule	0	1	1	163	0.38323	0.641173	-	ENSG00000102837(OLFM4)
CC	GO:0044421	extracellular region part	5	6	11	3313	0.38391	0.641817	ENSG00000112902(SEMA5A),ENSG00000131686(CA6),ENSG00000143341(HMCN1),ENSG00000164946(FREM1),ENSG00000170293(CMTM8)	ENSG00000013573(DDX11),ENSG00000099974(DDTL),ENSG00000102837(OLFM4),ENSG00000130513(GDF15),ENSG00000160963(COL26A1),ENSG00000213949(ITGA1)
MF	GO:0019902	phosphatase binding	0	1	1	186	0.3845	0.641992	-	ENSG00000213949(ITGA1)
BP	GO:0008064	regulation of actin polymerization or depolymerization	1	0	1	178	0.3849	0.641992	ENSG00000112902(SEMA5A)	-
BP	GO:0060401	cytosolic calcium ion transport	1	0	1	178	0.3849	0.641992	ENSG00000101188(NTSR1)	-
BP	GO:0007179	transforming growth factor beta receptor signaling pathway	0	1	1	179	0.3866	0.642878	-	ENSG00000130513(GDF15)
BP	GO:0019884	antigen processing and presentation of exogenous antigen	0	1	1	179	0.3866	0.642878	-	ENSG00000196735(HLA-DQA1)
BP	GO:0030832	regulation of actin filament length	1	0	1	179	0.3866	0.642878	ENSG00000112902(SEMA5A)	-
CC	GO:0030880	RNA polymerase complex	1	0	1	165	0.38689	0.642878	ENSG00000137878(GCOM1)	-
BP	GO:0002791	regulation of peptide secretion	1	1	2	492	0.3872	0.642878	ENSG00000205755(CRLF2)	ENSG00000170236(USP50)
MF	GO:0004872	receptor activity	4	1	5	1574	0.3874	0.642878	ENSG00000101188(NTSR1),ENSG00000143341(HMCN1),ENSG00000184185(KCNJ12),ENSG00000205755(CRLF2)	ENSG00000196735(HLA-DQA1)
BP	GO:0044085	cellular component biogenesis	4	6	10	3256	0.3875	0.642878	ENSG00000036448(MYOM2),ENSG00000091129(NRCAM),ENSG00000162643(WDR63),ENSG00000184185(KCNJ12)	ENSG00000102837(OLFM4),ENSG00000103647(CORO2B),ENSG00000109819(PPARGC1A),ENSG00000152284(TCF7L1),ENSG00000157423(HYDIN),ENSG00000170236(USP50)
BP	GO:0001525	angiogenesis	2	0	2	493	0.3882	0.643058	ENSG00000091129(NRCAM),ENSG00000112902(SEMA5A)	-
BP	GO:0070838	divalent metal ion transport	1	1	2	493	0.3882	0.643058	ENSG00000101188(NTSR1)	ENSG00000164949(GEM)
CC	GO:0000922	spindle pole	0	1	1	166	0.38872	0.643429	-	ENSG00000013573(DDX11)
BP	GO:0010975	regulation of neuron projection development	2	0	2	495	0.3901	0.645222	ENSG00000091129(NRCAM),ENSG00000112902(SEMA5A)	-
BP	GO:0031345	negative regulation of cell projection organization	1	0	1	182	0.3916	0.646445	ENSG00000112902(SEMA5A)	-
BP	GO:0051099	positive regulation of binding	0	1	1	182	0.3916	0.646445	-	ENSG00000013573(DDX11)
BP	GO:0042119	neutrophil activation	0	2	2	497	0.3921	0.646445	-	ENSG00000102837(OLFM4),ENSG00000129226(CD68)
BP	GO:0050906	detection of stimulus involved in sensory perception	2	0	2	497	0.3921	0.646445	ENSG00000101188(NTSR1),ENSG00000131686(CA6)	-
BP	GO:0098657	import into cell	2	1	3	830	0.3927	0.646445	ENSG00000101188(NTSR1),ENSG00000184185(KCNJ12)	ENSG00000152672(CLEC4F)
BP	GO:0002446	neutrophil mediated immunity	0	2	2	498	0.393	0.646445	-	ENSG00000102837(OLFM4),ENSG00000129226(CD68)
BP	GO:0051147	regulation of muscle cell differentiation	0	1	1	183	0.3933	0.646445	-	ENSG00000130513(GDF15)
BP	GO:0051259	protein oligomerization	1	1	2	499	0.394	0.646445	ENSG00000184185(KCNJ12)	ENSG00000102837(OLFM4)
BP	GO:0072511	divalent inorganic cation transport	1	1	2	499	0.394	0.646445	ENSG00000101188(NTSR1)	ENSG00000164949(GEM)
MF	GO:0008234	cysteine-type peptidase activity	0	1	1	192	0.3941	0.646445	-	ENSG00000170236(USP50)
BP	GO:0009566	fertilization	0	1	1	184	0.395	0.646445	-	ENSG00000253293(HOXA10)
BP	GO:0010821	regulation of mitochondrion organization	0	1	1	184	0.395	0.646445	-	ENSG00000109819(PPARGC1A)
BP	GO:0030308	negative regulation of cell growth	1	0	1	184	0.395	0.646445	ENSG00000112902(SEMA5A)	-
BP	GO:1904018	positive regulation of vasculature development	1	0	1	184	0.395	0.646445	ENSG00000112902(SEMA5A)	-
CC	GO:0099240	intrinsic component of synaptic membrane	1	0	1	170	0.39596	0.647529	ENSG00000091129(NRCAM)	-
BP	GO:0000819	sister chromatid segregation	0	1	1	185	0.3966	0.647765	-	ENSG00000013573(DDX11)
BP	GO:0032940	secretion by cell	2	3	5	1521	0.3967	0.647765	ENSG00000101188(NTSR1),ENSG00000205755(CRLF2)	ENSG00000102837(OLFM4),ENSG00000129226(CD68),ENSG00000170236(USP50)
BP	GO:0036230	granulocyte activation	0	2	2	503	0.3978	0.648274	-	ENSG00000102837(OLFM4),ENSG00000129226(CD68)
BP	GO:0070925	organelle assembly	2	1	3	837	0.3979	0.648274	ENSG00000036448(MYOM2),ENSG00000162643(WDR63)	ENSG00000157423(HYDIN)
BP	GO:0043401	steroid hormone mediated signaling pathway	0	1	1	186	0.3983	0.648274	-	ENSG00000109819(PPARGC1A)
BP	GO:0048015	phosphatidylinositol-mediated signaling	0	1	1	186	0.3983	0.648274	-	ENSG00000041515(MYO16)
CC	GO:0044441	ciliary part	1	1	2	464	0.39872	0.648274	ENSG00000162643(WDR63)	ENSG00000157423(HYDIN)
BP	GO:0051051	negative regulation of transport	1	1	2	504	0.3988	0.648274	ENSG00000101188(NTSR1)	ENSG00000164949(GEM)
BP	GO:0022900	electron transport chain	0	1	1	187	0.3999	0.648607	-	ENSG00000109819(PPARGC1A)
BP	GO:0033002	muscle cell proliferation	0	1	1	187	0.3999	0.648607	-	ENSG00000109819(PPARGC1A)
BP	GO:0046890	regulation of lipid biosynthetic process	0	1	1	187	0.3999	0.648607	-	ENSG00000109819(PPARGC1A)
BP	GO:0042594	response to starvation	0	1	1	189	0.4032	0.652338	-	ENSG00000109819(PPARGC1A)
BP	GO:0048017	inositol lipid-mediated signaling	0	1	1	189	0.4032	0.652338	-	ENSG00000041515(MYO16)
BP	GO:1903046	meiotic cell cycle process	1	0	1	189	0.4032	0.652338	ENSG00000156509(FBXO43)	-
BP	GO:0055085	transmembrane transport	2	3	5	1533	0.4034	0.652338	ENSG00000101188(NTSR1),ENSG00000184185(KCNJ12)	ENSG00000007314(SCN4A),ENSG00000109819(PPARGC1A),ENSG00000164949(GEM)
BP	GO:0010952	positive regulation of peptidase activity	0	1	1	190	0.4048	0.652661	-	ENSG00000170236(USP50)
BP	GO:0045333	cellular respiration	0	1	1	190	0.4048	0.652661	-	ENSG00000109819(PPARGC1A)
BP	GO:0048002	antigen processing and presentation of peptide antigen	0	1	1	190	0.4048	0.652661	-	ENSG00000196735(HLA-DQA1)
BP	GO:1902275	regulation of chromatin organization	0	1	1	190	0.4048	0.652661	-	ENSG00000109819(PPARGC1A)
BP	GO:0050679	positive regulation of epithelial cell proliferation	1	0	1	191	0.4065	0.653781	ENSG00000112902(SEMA5A)	-
CC	GO:0030662	coated vesicle membrane	0	1	1	176	0.40666	0.653781	-	ENSG00000196735(HLA-DQA1)
CC	GO:0043197	dendritic spine	1	0	1	176	0.40666	0.653781	ENSG00000101188(NTSR1)	-
BP	GO:0071840	cellular component organization or biogenesis	6	13	19	6547	0.4073	0.653781	ENSG00000036448(MYOM2),ENSG00000091129(NRCAM),ENSG00000112902(SEMA5A),ENSG00000156509(FBXO43),ENSG00000162643(WDR63),ENSG00000184185(KCNJ12)	ENSG00000013573(DDX11),ENSG00000041515(MYO16),ENSG00000102837(OLFM4),ENSG00000103647(CORO2B),ENSG00000109819(PPARGC1A),ENSG00000120645(IQSEC3),ENSG00000130513(GDF15),ENSG00000152284(TCF7L1),ENSG00000157423(HYDIN),ENSG00000164949(GEM),ENSG00000170236(USP50),ENSG00000176293(ZNF135),ENSG00000213949(ITGA1)
BP	GO:0042981	regulation of apoptotic process	2	3	5	1541	0.4078	0.653781	ENSG00000101188(NTSR1),ENSG00000112902(SEMA5A)	ENSG00000109819(PPARGC1A),ENSG00000130513(GDF15),ENSG00000213949(ITGA1)
BP	GO:0019362	pyridine nucleotide metabolic process	0	1	1	192	0.4081	0.653781	-	ENSG00000109819(PPARGC1A)
BP	GO:0046496	nicotinamide nucleotide metabolic process	0	1	1	192	0.4081	0.653781	-	ENSG00000109819(PPARGC1A)
BP	GO:0071248	cellular response to metal ion	0	1	1	192	0.4081	0.653781	-	ENSG00000109819(PPARGC1A)
MF	GO:0005516	calmodulin binding	0	1	1	201	0.4082	0.653781	-	ENSG00000164949(GEM)
BP	GO:0050852	T cell receptor signaling pathway	0	1	1	193	0.4097	0.655215	-	ENSG00000196735(HLA-DQA1)
CC	GO:0044309	neuron spine	1	0	1	178	0.41019	0.655215	ENSG00000101188(NTSR1)	-
CC	GO:0044452	nucleolar part	0	1	1	178	0.41019	0.655215	-	ENSG00000013573(DDX11)
BP	GO:0071900	regulation of protein serine/threonine kinase activity	0	2	2	516	0.4103	0.655215	-	ENSG00000130513(GDF15),ENSG00000213949(ITGA1)
MF	GO:0060089	molecular transducer activity	4	1	5	1619	0.4113	0.655368	ENSG00000101188(NTSR1),ENSG00000143341(HMCN1),ENSG00000184185(KCNJ12),ENSG00000205755(CRLF2)	ENSG00000196735(HLA-DQA1)
BP	GO:0006694	steroid biosynthetic process	0	1	1	194	0.4113	0.655368	-	ENSG00000109819(PPARGC1A)
BP	GO:0009749	response to glucose	0	1	1	194	0.4113	0.655368	-	ENSG00000109819(PPARGC1A)
BP	GO:1901652	response to peptide	0	2	2	518	0.4122	0.655873	-	ENSG00000013573(DDX11),ENSG00000130513(GDF15)
CC	GO:0010008	endosome membrane	0	2	2	477	0.41222	0.655873	-	ENSG00000129226(CD68),ENSG00000196735(HLA-DQA1)
BP	GO:0006413	translational initiation	1	0	1	196	0.4146	0.657735	ENSG00000253250(C8orf88)	-
BP	GO:0009152	purine ribonucleotide biosynthetic process	0	1	1	196	0.4146	0.657735	-	ENSG00000109819(PPARGC1A)
BP	GO:0034341	response to interferon-gamma	0	1	1	196	0.4146	0.657735	-	ENSG00000196735(HLA-DQA1)
BP	GO:0051783	regulation of nuclear division	1	0	1	196	0.4146	0.657735	ENSG00000156509(FBXO43)	-
CC	GO:0005798	Golgi-associated vesicle	0	1	1	181	0.41544	0.658587	-	ENSG00000196735(HLA-DQA1)
MF	GO:0005515	protein binding	15	19	34	12646	0.4159	0.658836	ENSG00000036448(MYOM2),ENSG00000091129(NRCAM),ENSG00000101188(NTSR1),ENSG00000112902(SEMA5A),ENSG00000131686(CA6),ENSG00000143341(HMCN1),ENSG00000162643(WDR63),ENSG00000164946(FREM1),ENSG00000169291(SHE),ENSG00000170293(CMTM8),ENSG00000184185(KCNJ12),ENSG00000198336(MYL4),ENSG00000205755(CRLF2),ENSG00000253250(C8orf88),ENSG00000263155(MYZAP)	ENSG00000007314(SCN4A),ENSG00000013573(DDX11),ENSG00000041515(MYO16),ENSG00000102837(OLFM4),ENSG00000103647(CORO2B),ENSG00000109819(PPARGC1A),ENSG00000120645(IQSEC3),ENSG00000130513(GDF15),ENSG00000132972(RNF17),ENSG00000146530(VWDE),ENSG00000152284(TCF7L1),ENSG00000160963(COL26A1),ENSG00000164949(GEM),ENSG00000175518(UBQLNL),ENSG00000188958(UTS2B),ENSG00000189253(TRIM64B),ENSG00000196735(HLA-DQA…
BP	GO:0001501	skeletal system development	1	1	2	523	0.417	0.659445	ENSG00000164946(FREM1)	ENSG00000253293(HOXA10)
BP	GO:0043067	regulation of programmed cell death	2	3	5	1558	0.4173	0.659445	ENSG00000101188(NTSR1),ENSG00000112902(SEMA5A)	ENSG00000109819(PPARGC1A),ENSG00000130513(GDF15),ENSG00000213949(ITGA1)
MF	GO:0140097	catalytic activity, acting on DNA	0	1	1	207	0.4175	0.659445	-	ENSG00000013573(DDX11)
BP	GO:0071456	cellular response to hypoxia	0	1	1	198	0.4178	0.659445	-	ENSG00000109819(PPARGC1A)
BP	GO:0072524	pyridine-containing compound metabolic process	0	1	1	198	0.4178	0.659445	-	ENSG00000109819(PPARGC1A)
BP	GO:0009746	response to hexose	0	1	1	199	0.4194	0.661011	-	ENSG00000109819(PPARGC1A)
BP	GO:0043542	endothelial cell migration	1	0	1	199	0.4194	0.661011	ENSG00000112902(SEMA5A)	-
BP	GO:0061564	axon development	2	0	2	526	0.4198	0.661162	ENSG00000091129(NRCAM),ENSG00000112902(SEMA5A)	-
BP	GO:0035966	response to topologically incorrect protein	0	1	1	200	0.421	0.661615	-	ENSG00000013573(DDX11)
BP	GO:1902905	positive regulation of supramolecular fiber organization	1	0	1	200	0.421	0.661615	ENSG00000112902(SEMA5A)	-
BP	GO:1904950	negative regulation of establishment of protein localization	0	1	1	200	0.421	0.661615	-	ENSG00000103647(CORO2B)
BP	GO:0006367	transcription initiation from RNA polymerase II promoter	0	1	1	201	0.4226	0.662372	-	ENSG00000109819(PPARGC1A)
BP	GO:0031669	cellular response to nutrient levels	0	1	1	201	0.4226	0.662372	-	ENSG00000129226(CD68)
BP	GO:0060541	respiratory system development	0	1	1	201	0.4226	0.662372	-	ENSG00000157423(HYDIN)
BP	GO:0045860	positive regulation of protein kinase activity	0	2	2	529	0.4227	0.662372	-	ENSG00000130513(GDF15),ENSG00000213949(ITGA1)
BP	GO:0043299	leukocyte degranulation	0	2	2	531	0.4245	0.664714	-	ENSG00000102837(OLFM4),ENSG00000129226(CD68)
BP	GO:0002064	epithelial cell development	0	1	1	203	0.4257	0.66473	-	ENSG00000157423(HYDIN)
BP	GO:0006473	protein acetylation	0	1	1	204	0.4273	0.66473	-	ENSG00000109819(PPARGC1A)
BP	GO:0034284	response to monosaccharide	0	1	1	204	0.4273	0.66473	-	ENSG00000109819(PPARGC1A)
BP	GO:1900542	regulation of purine nucleotide metabolic process	0	1	1	204	0.4273	0.66473	-	ENSG00000109819(PPARGC1A)
BP	GO:0043410	positive regulation of MAPK cascade	0	2	2	534	0.4274	0.66473	-	ENSG00000130513(GDF15),ENSG00000213949(ITGA1)
CC	GO:0030136	clathrin-coated vesicle	0	1	1	188	0.42751	0.66473	-	ENSG00000196735(HLA-DQA1)
MF	GO:0022890	inorganic cation transmembrane transporter activity	1	1	2	559	0.4276	0.66473	ENSG00000184185(KCNJ12)	ENSG00000007314(SCN4A)
BP	GO:0015672	monovalent inorganic cation transport	1	1	2	535	0.4283	0.66473	ENSG00000184185(KCNJ12)	ENSG00000007314(SCN4A)
BP	GO:0051962	positive regulation of nervous system development	2	0	2	535	0.4283	0.66473	ENSG00000091129(NRCAM),ENSG00000112902(SEMA5A)	-
BP	GO:0048856	anatomical structure development	5	12	17	5887	0.4287	0.66473	ENSG00000036448(MYOM2),ENSG00000091129(NRCAM),ENSG00000112902(SEMA5A),ENSG00000164946(FREM1),ENSG00000170293(CMTM8)	ENSG00000013573(DDX11),ENSG00000041515(MYO16),ENSG00000101282(RSPO4),ENSG00000102837(OLFM4),ENSG00000109819(PPARGC1A),ENSG00000130513(GDF15),ENSG00000132972(RNF17),ENSG00000146530(VWDE),ENSG00000157423(HYDIN),ENSG00000176293(ZNF135),ENSG00000213949(ITGA1),ENSG00000253293(HOXA10)
BP	GO:0006164	purine nucleotide biosynthetic process	0	1	1	205	0.4289	0.66473	-	ENSG00000109819(PPARGC1A)
BP	GO:0007626	locomotory behavior	1	0	1	205	0.4289	0.66473	ENSG00000101188(NTSR1)	-
BP	GO:0008154	actin polymerization or depolymerization	1	0	1	205	0.4289	0.66473	ENSG00000112902(SEMA5A)	-
CC	GO:0098802	plasma membrane receptor complex	0	1	1	189	0.42922	0.66473	-	ENSG00000213949(ITGA1)
BP	GO:0048870	cell motility	3	2	5	1580	0.4294	0.66473	ENSG00000091129(NRCAM),ENSG00000112902(SEMA5A),ENSG00000162643(WDR63)	ENSG00000109819(PPARGC1A),ENSG00000213949(ITGA1)
BP	GO:0051674	localization of cell	3	2	5	1580	0.4294	0.66473	ENSG00000091129(NRCAM),ENSG00000112902(SEMA5A),ENSG00000162643(WDR63)	ENSG00000109819(PPARGC1A),ENSG00000213949(ITGA1)
BP	GO:0051493	regulation of cytoskeleton organization	1	1	2	537	0.4302	0.665375	ENSG00000112902(SEMA5A)	ENSG00000103647(CORO2B)
BP	GO:0043066	negative regulation of apoptotic process	2	1	3	882	0.4311	0.665375	ENSG00000101188(NTSR1),ENSG00000112902(SEMA5A)	ENSG00000109819(PPARGC1A)
BP	GO:0048583	regulation of response to stimulus	3	9	12	4087	0.4317	0.665375	ENSG00000101188(NTSR1),ENSG00000112902(SEMA5A),ENSG00000205755(CRLF2)	ENSG00000013573(DDX11),ENSG00000101282(RSPO4),ENSG00000103647(CORO2B),ENSG00000109819(PPARGC1A),ENSG00000120645(IQSEC3),ENSG00000130513(GDF15),ENSG00000152284(TCF7L1),ENSG00000196735(HLA-DQA1),ENSG00000213949(ITGA1)
BP	GO:0050920	regulation of chemotaxis	1	0	1	207	0.432	0.665375	ENSG00000112902(SEMA5A)	-
BP	GO:1901215	negative regulation of neuron death	0	1	1	207	0.432	0.665375	-	ENSG00000109819(PPARGC1A)
BP	GO:0007283	spermatogenesis	0	2	2	539	0.4321	0.665375	-	ENSG00000132972(RNF17),ENSG00000253293(HOXA10)
BP	GO:0022411	cellular component disassembly	1	1	2	540	0.433	0.665375	ENSG00000112902(SEMA5A)	ENSG00000109819(PPARGC1A)
BP	GO:0006140	regulation of nucleotide metabolic process	0	1	1	208	0.4336	0.665375	-	ENSG00000109819(PPARGC1A)
BP	GO:0035303	regulation of dephosphorylation	0	1	1	208	0.4336	0.665375	-	ENSG00000213949(ITGA1)
BP	GO:0036294	cellular response to decreased oxygen levels	0	1	1	208	0.4336	0.665375	-	ENSG00000109819(PPARGC1A)
BP	GO:0048738	cardiac muscle tissue development	1	0	1	208	0.4336	0.665375	ENSG00000036448(MYOM2)	-
BP	GO:0097529	myeloid leukocyte migration	0	1	1	208	0.4336	0.665375	-	ENSG00000213949(ITGA1)
BP	GO:0002275	myeloid cell activation involved in immune response	0	2	2	541	0.4339	0.665375	-	ENSG00000102837(OLFM4),ENSG00000129226(CD68)
MF	GO:0000287	magnesium ion binding	0	1	1	218	0.4341	0.665375	-	ENSG00000164949(GEM)
BP	GO:0051276	chromosome organization	0	4	4	1237	0.4348	0.665501	-	ENSG00000013573(DDX11),ENSG00000109819(PPARGC1A),ENSG00000152284(TCF7L1),ENSG00000164949(GEM)
BP	GO:0007623	circadian rhythm	0	1	1	209	0.4351	0.665501	-	ENSG00000109819(PPARGC1A)
BP	GO:0009260	ribonucleotide biosynthetic process	0	1	1	209	0.4351	0.665501	-	ENSG00000109819(PPARGC1A)
MF	GO:0016758	transferase activity, transferring hexosyl groups	0	1	1	219	0.4356	0.665798	-	ENSG00000139044(B4GALNT3)
BP	GO:0071804	cellular potassium ion transport	1	0	1	210	0.4367	0.666542	ENSG00000184185(KCNJ12)	-
BP	GO:0071805	potassium ion transmembrane transport	1	0	1	210	0.4367	0.666542	ENSG00000184185(KCNJ12)	-
BP	GO:0006733	oxidoreduction coenzyme metabolic process	0	1	1	211	0.4382	0.667426	-	ENSG00000109819(PPARGC1A)
BP	GO:0010469	regulation of receptor activity	0	1	1	211	0.4382	0.667426	-	ENSG00000109819(PPARGC1A)
BP	GO:0071229	cellular response to acid chemical	0	1	1	211	0.4382	0.667426	-	ENSG00000109819(PPARGC1A)
MF	GO:0005085	guanyl-nucleotide exchange factor activity	0	1	1	222	0.44	0.669699	-	ENSG00000120645(IQSEC3)
BP	GO:0002444	myeloid leukocyte mediated immunity	0	2	2	548	0.4405	0.669803	-	ENSG00000102837(OLFM4),ENSG00000129226(CD68)
BP	GO:0042127	regulation of cell proliferation	2	3	5	1601	0.441	0.669803	ENSG00000112902(SEMA5A),ENSG00000205755(CRLF2)	ENSG00000041515(MYO16),ENSG00000109819(PPARGC1A),ENSG00000213949(ITGA1)
CC	GO:0097223	sperm part	0	1	1	196	0.44101	0.669803	-	ENSG00000213949(ITGA1)
BP	GO:0045444	fat cell differentiation	0	1	1	213	0.4413	0.669803	-	ENSG00000109819(PPARGC1A)
BP	GO:0043069	negative regulation of programmed cell death	2	1	3	897	0.442	0.670397	ENSG00000101188(NTSR1),ENSG00000112902(SEMA5A)	ENSG00000109819(PPARGC1A)
BP	GO:0042445	hormone metabolic process	0	1	1	214	0.4428	0.671143	-	ENSG00000109819(PPARGC1A)
BP	GO:0032502	developmental process	5	13	18	6296	0.4437	0.672039	ENSG00000036448(MYOM2),ENSG00000091129(NRCAM),ENSG00000112902(SEMA5A),ENSG00000164946(FREM1),ENSG00000170293(CMTM8)	ENSG00000013573(DDX11),ENSG00000041515(MYO16),ENSG00000101282(RSPO4),ENSG00000102837(OLFM4),ENSG00000109819(PPARGC1A),ENSG00000129226(CD68),ENSG00000130513(GDF15),ENSG00000132972(RNF17),ENSG00000146530(VWDE),ENSG00000157423(HYDIN),ENSG00000176293(ZNF135),ENSG00000213949(ITGA1),ENSG00000253293(HOXA10)
BP	GO:0010632	regulation of epithelial cell migration	1	0	1	216	0.4459	0.673963	ENSG00000112902(SEMA5A)	-
BP	GO:0046390	ribose phosphate biosynthetic process	0	1	1	216	0.4459	0.673963	-	ENSG00000109819(PPARGC1A)
BP	GO:2001020	regulation of response to DNA damage stimulus	0	1	1	216	0.4459	0.673963	-	ENSG00000013573(DDX11)
CC	GO:0120025	plasma membrane bounded cell projection	3	4	7	2142	0.4469	0.67407	ENSG00000091129(NRCAM),ENSG00000101188(NTSR1),ENSG00000162643(WDR63)	ENSG00000007314(SCN4A),ENSG00000109819(PPARGC1A),ENSG00000157423(HYDIN),ENSG00000213949(ITGA1)
BP	GO:0008284	positive regulation of cell proliferation	2	1	3	904	0.4471	0.67407	ENSG00000112902(SEMA5A),ENSG00000205755(CRLF2)	ENSG00000109819(PPARGC1A)
BP	GO:0032845	negative regulation of homeostatic process	1	0	1	217	0.4474	0.67407	ENSG00000101188(NTSR1)	-
BP	GO:0072522	purine-containing compound biosynthetic process	0	1	1	217	0.4474	0.67407	-	ENSG00000109819(PPARGC1A)
BP	GO:0010035	response to inorganic substance	0	2	2	557	0.4488	0.67407	-	ENSG00000013573(DDX11),ENSG00000109819(PPARGC1A)
BP	GO:0048232	male gamete generation	0	2	2	557	0.4488	0.67407	-	ENSG00000132972(RNF17),ENSG00000253293(HOXA10)
BP	GO:0120031	plasma membrane bounded cell projection assembly	1	1	2	557	0.4488	0.67407	ENSG00000162643(WDR63)	ENSG00000157423(HYDIN)
BP	GO:0008406	gonad development	0	1	1	218	0.4489	0.67407	-	ENSG00000253293(HOXA10)
BP	GO:0043624	cellular protein complex disassembly	1	0	1	218	0.4489	0.67407	ENSG00000112902(SEMA5A)	-
CC	GO:0030141	secretory granule	0	3	3	835	0.44907	0.67407	-	ENSG00000102837(OLFM4),ENSG00000129226(CD68),ENSG00000213949(ITGA1)
MF	GO:0099600	transmembrane receptor activity	3	1	4	1319	0.4494	0.6741	ENSG00000101188(NTSR1),ENSG00000184185(KCNJ12),ENSG00000205755(CRLF2)	ENSG00000196735(HLA-DQA1)
CC	GO:0098793	presynapse	1	1	2	515	0.45083	0.675779	ENSG00000101188(NTSR1)	ENSG00000102128(RAB40AL)
BP	GO:0009952	anterior/posterior pattern specification	0	1	1	220	0.4519	0.67645	-	ENSG00000253293(HOXA10)
BP	GO:0060348	bone development	1	0	1	220	0.4519	0.67645	ENSG00000164946(FREM1)	-
BP	GO:0000302	response to reactive oxygen species	0	1	1	221	0.4535	0.677912	-	ENSG00000109819(PPARGC1A)
BP	GO:0007601	visual perception	1	0	1	221	0.4535	0.677912	ENSG00000143341(HMCN1)	-
BP	GO:0000226	microtubule cytoskeleton organization	1	1	2	563	0.4543	0.67829	ENSG00000162643(WDR63)	ENSG00000157423(HYDIN)
BP	GO:0006814	sodium ion transport	0	1	1	222	0.455	0.67829	-	ENSG00000007314(SCN4A)
BP	GO:0030595	leukocyte chemotaxis	0	1	1	222	0.455	0.67829	-	ENSG00000213949(ITGA1)
BP	GO:2000021	regulation of ion homeostasis	1	0	1	222	0.455	0.67829	ENSG00000101188(NTSR1)	-
BP	GO:0051716	cellular response to stimulus	6	15	21	7428	0.456	0.679315	ENSG00000101188(NTSR1),ENSG00000112902(SEMA5A),ENSG00000137878(GCOM1),ENSG00000170293(CMTM8),ENSG00000205755(CRLF2),ENSG00000263155(MYZAP)	ENSG00000013573(DDX11),ENSG00000041515(MYO16),ENSG00000101282(RSPO4),ENSG00000102128(RAB40AL),ENSG00000103647(CORO2B),ENSG00000109819(PPARGC1A),ENSG00000120645(IQSEC3),ENSG00000129226(CD68),ENSG00000130513(GDF15),ENSG00000152284(TCF7L1),ENSG00000164949(GEM),ENSG00000188958(UTS2B),ENSG00000196735(HLA-DQA1),ENSG00000197446(CYP2F1),ENSG00000213949(ITGA1)
BP	GO:0051495	positive regulation of cytoskeleton organization	1	0	1	223	0.4565	0.679594	ENSG00000112902(SEMA5A)	-
CC	GO:0008021	synaptic vesicle	0	1	1	206	0.45745	0.680282	-	ENSG00000102128(RAB40AL)
BP	GO:0045137	development of primary sexual characteristics	0	1	1	224	0.4579	0.680282	-	ENSG00000253293(HOXA10)
BP	GO:0050953	sensory perception of light stimulus	1	0	1	224	0.4579	0.680282	ENSG00000143341(HMCN1)	-
BP	GO:0043393	regulation of protein binding	0	1	1	225	0.4594	0.681263	-	ENSG00000013573(DDX11)
BP	GO:0045665	negative regulation of neuron differentiation	1	0	1	225	0.4594	0.681263	ENSG00000112902(SEMA5A)	-
BP	GO:0051336	regulation of hydrolase activity	1	3	4	1277	0.4595	0.681263	ENSG00000198336(MYL4)	ENSG00000013573(DDX11),ENSG00000170236(USP50),ENSG00000213949(ITGA1)
BP	GO:0030031	cell projection assembly	1	1	2	570	0.4607	0.681944	ENSG00000162643(WDR63)	ENSG00000157423(HYDIN)
BP	GO:0071453	cellular response to oxygen levels	0	1	1	226	0.4609	0.681944	-	ENSG00000109819(PPARGC1A)
BP	GO:1901991	negative regulation of mitotic cell cycle phase transition	0	1	1	226	0.4609	0.681944	-	ENSG00000041515(MYO16)
CC	GO:0044440	endosomal part	0	2	2	526	0.46175	0.682737	-	ENSG00000129226(CD68),ENSG00000196735(HLA-DQA1)
BP	GO:0032846	positive regulation of homeostatic process	1	0	1	227	0.4624	0.683234	ENSG00000101188(NTSR1)	-
BP	GO:0033674	positive regulation of kinase activity	0	2	2	573	0.4635	0.684394	-	ENSG00000130513(GDF15),ENSG00000213949(ITGA1)
CC	GO:0036477	somatodendritic compartment	1	2	3	855	0.46464	0.685612	ENSG00000101188(NTSR1)	ENSG00000109819(PPARGC1A),ENSG00000213949(ITGA1)
BP	GO:0009743	response to carbohydrate	0	1	1	229	0.4654	0.686268	-	ENSG00000109819(PPARGC1A)
BP	GO:0033993	response to lipid	1	2	3	931	0.4665	0.6874	ENSG00000101188(NTSR1)	ENSG00000109819(PPARGC1A),ENSG00000129226(CD68)
BP	GO:0090092	regulation of transmembrane receptor protein serine/threonine kinase signaling pathway	0	1	1	230	0.4668	0.6874	-	ENSG00000130513(GDF15)
CC	GO:0030658	transport vesicle membrane	0	1	1	213	0.46867	0.689559	-	ENSG00000196735(HLA-DQA1)
BP	GO:0007264	small GTPase mediated signal transduction	0	2	2	579	0.4689	0.689559	-	ENSG00000102128(RAB40AL),ENSG00000120645(IQSEC3)
BP	GO:0060284	regulation of cell development	2	1	3	935	0.4694	0.689828	ENSG00000091129(NRCAM),ENSG00000112902(SEMA5A)	ENSG00000102837(OLFM4)
BP	GO:0007399	nervous system development	3	4	7	2376	0.47	0.690243	ENSG00000091129(NRCAM),ENSG00000112902(SEMA5A),ENSG00000170293(CMTM8)	ENSG00000041515(MYO16),ENSG00000109819(PPARGC1A),ENSG00000157423(HYDIN),ENSG00000213949(ITGA1)
BP	GO:0009966	regulation of signal transduction	3	6	9	3103	0.471	0.691072	ENSG00000101188(NTSR1),ENSG00000112902(SEMA5A),ENSG00000205755(CRLF2)	ENSG00000101282(RSPO4),ENSG00000109819(PPARGC1A),ENSG00000120645(IQSEC3),ENSG00000130513(GDF15),ENSG00000152284(TCF7L1),ENSG00000213949(ITGA1)
BP	GO:0031668	cellular response to extracellular stimulus	0	1	1	233	0.4712	0.691072	-	ENSG00000129226(CD68)
BP	GO:0048514	blood vessel morphogenesis	2	0	2	582	0.4716	0.691193	ENSG00000091129(NRCAM),ENSG00000112902(SEMA5A)	-
BP	GO:0046903	secretion	2	3	5	1661	0.4739	0.694096	ENSG00000101188(NTSR1),ENSG00000205755(CRLF2)	ENSG00000102837(OLFM4),ENSG00000129226(CD68),ENSG00000170236(USP50)
BP	GO:0009306	protein secretion	1	1	2	586	0.4752	0.695532	ENSG00000205755(CRLF2)	ENSG00000170236(USP50)
BP	GO:2000116	regulation of cysteine-type endopeptidase activity	0	1	1	237	0.477	0.697395	-	ENSG00000170236(USP50)
CC	GO:0044463	cell projection part	3	1	4	1204	0.47794	0.697395	ENSG00000091129(NRCAM),ENSG00000101188(NTSR1),ENSG00000162643(WDR63)	ENSG00000157423(HYDIN)
CC	GO:0120038	plasma membrane bounded cell projection part	3	1	4	1204	0.47794	0.697395	ENSG00000091129(NRCAM),ENSG00000101188(NTSR1),ENSG00000162643(WDR63)	ENSG00000157423(HYDIN)
BP	GO:0009755	hormone-mediated signaling pathway	0	1	1	238	0.4784	0.697395	-	ENSG00000109819(PPARGC1A)
BP	GO:0042593	glucose homeostasis	0	1	1	238	0.4784	0.697395	-	ENSG00000109819(PPARGC1A)
CC	GO:0045202	synapse	2	2	4	1206	0.47925	0.697395	ENSG00000091129(NRCAM),ENSG00000101188(NTSR1)	ENSG00000102128(RAB40AL),ENSG00000120645(IQSEC3)
BP	GO:0009636	response to toxic substance	0	1	1	239	0.4799	0.697395	-	ENSG00000197446(CYP2F1)
BP	GO:0033500	carbohydrate homeostasis	0	1	1	239	0.4799	0.697395	-	ENSG00000109819(PPARGC1A)
BP	GO:0050851	antigen receptor-mediated signaling pathway	0	1	1	239	0.4799	0.697395	-	ENSG00000196735(HLA-DQA1)
BP	GO:0007600	sensory perception	3	0	3	950	0.48	0.697395	ENSG00000101188(NTSR1),ENSG00000131686(CA6),ENSG00000143341(HMCN1)	-
BP	GO:0051093	negative regulation of developmental process	1	2	3	950	0.48	0.697395	ENSG00000112902(SEMA5A)	ENSG00000109819(PPARGC1A),ENSG00000130513(GDF15)
BP	GO:0030258	lipid modification	0	1	1	240	0.4813	0.698817	-	ENSG00000109819(PPARGC1A)
BP	GO:0048705	skeletal system morphogenesis	1	0	1	241	0.4827	0.699637	ENSG00000164946(FREM1)	-
CC	GO:0070382	exocytic vesicle	0	1	1	222	0.48276	0.699637	-	ENSG00000102128(RAB40AL)
CC	GO:0042995	cell projection	3	4	7	2214	0.48283	0.699637	ENSG00000091129(NRCAM),ENSG00000101188(NTSR1),ENSG00000162643(WDR63)	ENSG00000007314(SCN4A),ENSG00000109819(PPARGC1A),ENSG00000157423(HYDIN),ENSG00000213949(ITGA1)
MF	GO:0042802	identical protein binding	2	3	5	1757	0.4837	0.699757	ENSG00000101188(NTSR1),ENSG00000143341(HMCN1)	ENSG00000102837(OLFM4),ENSG00000130513(GDF15),ENSG00000132972(RNF17)
BP	GO:0006813	potassium ion transport	1	0	1	242	0.4842	0.699757	ENSG00000184185(KCNJ12)	-
BP	GO:0046578	regulation of Ras protein signal transduction	0	1	1	242	0.4842	0.699757	-	ENSG00000120645(IQSEC3)
BP	GO:1901988	negative regulation of cell cycle phase transition	0	1	1	242	0.4842	0.699757	-	ENSG00000041515(MYO16)
BP	GO:0010941	regulation of cell death	2	3	5	1681	0.4847	0.700015	ENSG00000101188(NTSR1),ENSG00000112902(SEMA5A)	ENSG00000109819(PPARGC1A),ENSG00000130513(GDF15),ENSG00000213949(ITGA1)
BP	GO:0034329	cell junction assembly	0	1	1	243	0.4856	0.700731	-	ENSG00000103647(CORO2B)
CC	GO:0034703	cation channel complex	0	1	1	224	0.48584	0.700731	-	ENSG00000007314(SCN4A)
MF	GO:0003677	DNA binding	0	7	7	2525	0.4872	0.702227	-	ENSG00000013573(DDX11),ENSG00000109819(PPARGC1A),ENSG00000152284(TCF7L1),ENSG00000160321(ZNF208),ENSG00000176293(ZNF135),ENSG00000198046(ZNF667),ENSG00000253293(HOXA10)
BP	GO:0000082	G1/S transition of mitotic cell cycle	0	1	1	245	0.4884	0.70256	-	ENSG00000041515(MYO16)
BP	GO:0042180	cellular ketone metabolic process	0	1	1	245	0.4884	0.70256	-	ENSG00000109819(PPARGC1A)
BP	GO:0043543	protein acylation	0	1	1	245	0.4884	0.70256	-	ENSG00000109819(PPARGC1A)
BP	GO:0007610	behavior	1	1	2	603	0.4904	0.704505	ENSG00000101188(NTSR1)	ENSG00000130513(GDF15)
BP	GO:0048667	cell morphogenesis involved in neuron differentiation	2	0	2	603	0.4904	0.704505	ENSG00000091129(NRCAM),ENSG00000112902(SEMA5A)	-
BP	GO:0017148	negative regulation of translation	1	0	1	247	0.4912	0.704723	ENSG00000253250(C8orf88)	-
BP	GO:0051321	meiotic cell cycle	1	0	1	247	0.4912	0.704723	ENSG00000156509(FBXO43)	-
BP	GO:0045786	negative regulation of cell cycle	1	1	2	605	0.4921	0.705549	ENSG00000156509(FBXO43)	ENSG00000041515(MYO16)
BP	GO:0071396	cellular response to lipid	0	2	2	606	0.493	0.706374	-	ENSG00000109819(PPARGC1A),ENSG00000129226(CD68)
BP	GO:0016072	rRNA metabolic process	0	1	1	249	0.494	0.70734	-	ENSG00000013573(DDX11)
BP	GO:0090407	organophosphate biosynthetic process	1	1	2	609	0.4956	0.709164	ENSG00000101188(NTSR1)	ENSG00000109819(PPARGC1A)
BP	GO:0006302	double-strand break repair	0	1	1	251	0.4968	0.709947	-	ENSG00000013573(DDX11)
BP	GO:0071383	cellular response to steroid hormone stimulus	0	1	1	251	0.4968	0.709947	-	ENSG00000109819(PPARGC1A)
BP	GO:0042221	response to chemical	6	7	13	4631	0.4978	0.710909	ENSG00000091129(NRCAM),ENSG00000101188(NTSR1),ENSG00000112902(SEMA5A),ENSG00000131686(CA6),ENSG00000170293(CMTM8),ENSG00000205755(CRLF2)	ENSG00000013573(DDX11),ENSG00000109819(PPARGC1A),ENSG00000129226(CD68),ENSG00000130513(GDF15),ENSG00000196735(HLA-DQA1),ENSG00000197446(CYP2F1),ENSG00000213949(ITGA1)
CC	GO:0005802	trans-Golgi network	0	1	1	233	0.49949	0.712544	-	ENSG00000196735(HLA-DQA1)
BP	GO:0003007	heart morphogenesis	1	0	1	253	0.4996	0.712544	ENSG00000036448(MYOM2)	-
BP	GO:0044283	small molecule biosynthetic process	1	1	2	614	0.5	0.712647	ENSG00000101188(NTSR1)	ENSG00000109819(PPARGC1A)
CC	GO:0005794	Golgi apparatus	1	4	5	1576	0.50073	0.713221	ENSG00000101188(NTSR1)	ENSG00000130513(GDF15),ENSG00000139044(B4GALNT3),ENSG00000160963(COL26A1),ENSG00000196735(HLA-DQA1)
BP	GO:0031334	positive regulation of protein complex assembly	0	1	1	255	0.5023	0.714663	-	ENSG00000170236(USP50)
BP	GO:0060548	negative regulation of cell death	2	1	3	982	0.5024	0.714663	ENSG00000101188(NTSR1),ENSG00000112902(SEMA5A)	ENSG00000109819(PPARGC1A)
BP	GO:0040007	growth	2	1	3	983	0.5031	0.715191	ENSG00000091129(NRCAM),ENSG00000112902(SEMA5A)	ENSG00000130513(GDF15)
CC	GO:0044437	vacuolar part	0	2	2	571	0.50511	0.71758	-	ENSG00000129226(CD68),ENSG00000196735(HLA-DQA1)
BP	GO:0022402	cell cycle process	1	3	4	1355	0.5067	0.719325	ENSG00000156509(FBXO43)	ENSG00000013573(DDX11),ENSG00000041515(MYO16),ENSG00000164949(GEM)
BP	GO:0002790	peptide secretion	1	1	2	622	0.507	0.719325	ENSG00000205755(CRLF2)	ENSG00000170236(USP50)
BP	GO:0007281	germ cell development	0	1	1	259	0.5078	0.719521	-	ENSG00000132972(RNF17)
BP	GO:0030336	negative regulation of cell migration	0	1	1	259	0.5078	0.719521	-	ENSG00000109819(PPARGC1A)
BP	GO:0007611	learning or memory	1	0	1	260	0.5091	0.719771	ENSG00000101188(NTSR1)	-
BP	GO:0045216	cell-cell junction organization	0	1	1	260	0.5091	0.719771	-	ENSG00000103647(CORO2B)
BP	GO:0051091	positive regulation of DNA binding transcription factor activity	0	1	1	260	0.5091	0.719771	-	ENSG00000109819(PPARGC1A)
BP	GO:0051050	positive regulation of transport	2	1	3	992	0.5093	0.719771	ENSG00000101188(NTSR1),ENSG00000205755(CRLF2)	ENSG00000170236(USP50)
BP	GO:0045927	positive regulation of growth	1	0	1	261	0.5105	0.72053	ENSG00000112902(SEMA5A)	-
BP	GO:0098656	anion transmembrane transport	1	0	1	261	0.5105	0.72053	ENSG00000101188(NTSR1)	-
BP	GO:0006820	anion transport	2	0	2	627	0.5113	0.720962	ENSG00000101188(NTSR1),ENSG00000131686(CA6)	-
BP	GO:0044843	cell cycle G1/S phase transition	0	1	1	262	0.5118	0.720962	-	ENSG00000041515(MYO16)
BP	GO:1901617	organic hydroxy compound biosynthetic process	1	0	1	262	0.5118	0.720962	ENSG00000101188(NTSR1)	-
BP	GO:0006352	DNA-templated transcription, initiation	0	1	1	263	0.5132	0.722466	-	ENSG00000109819(PPARGC1A)
BP	GO:0061061	muscle structure development	1	1	2	630	0.5139	0.722984	ENSG00000036448(MYOM2)	ENSG00000130513(GDF15)
CC	GO:0005840	ribosome	0	1	1	243	0.51424	0.722994	-	ENSG00000109819(PPARGC1A)
CC	GO:0005768	endosome	0	3	3	922	0.51539	0.724143	-	ENSG00000102128(RAB40AL),ENSG00000129226(CD68),ENSG00000196735(HLA-DQA1)
BP	GO:0072659	protein localization to plasma membrane	0	1	1	266	0.5172	0.726217	-	ENSG00000102128(RAB40AL)
BP	GO:0030182	neuron differentiation	2	2	4	1374	0.5179	0.726279	ENSG00000091129(NRCAM),ENSG00000112902(SEMA5A)	ENSG00000041515(MYO16),ENSG00000213949(ITGA1)
MF	GO:0098772	molecular function regulator	1	4	5	1825	0.5185	0.726279	ENSG00000170293(CMTM8)	ENSG00000120645(IQSEC3),ENSG00000130513(GDF15),ENSG00000164949(GEM),ENSG00000188958(UTS2B)
BP	GO:0034249	negative regulation of cellular amide metabolic process	1	0	1	267	0.5185	0.726279	ENSG00000253250(C8orf88)	-
CC	GO:0044445	cytosolic part	0	1	1	246	0.51858	0.726279	-	ENSG00000109819(PPARGC1A)
BP	GO:0006511	ubiquitin-dependent protein catabolic process	0	2	2	636	0.519	0.726352	-	ENSG00000170236(USP50),ENSG00000175518(UBQLNL)
MF	GO:0001664	G-protein coupled receptor binding	0	1	1	280	0.5193	0.726352	-	ENSG00000188958(UTS2B)
MF	GO:0008324	cation transmembrane transporter activity	1	1	2	667	0.5203	0.727283	ENSG00000184185(KCNJ12)	ENSG00000007314(SCN4A)
BP	GO:0032787	monocarboxylic acid metabolic process	0	2	2	639	0.5215	0.728492	-	ENSG00000109819(PPARGC1A),ENSG00000197446(CYP2F1)
CC	GO:0005739	mitochondrion	2	3	5	1614	0.52247	0.729379	ENSG00000036448(MYOM2),ENSG00000101188(NTSR1)	ENSG00000102128(RAB40AL),ENSG00000102837(OLFM4),ENSG00000109819(PPARGC1A)
BP	GO:0007548	sex differentiation	0	1	1	271	0.5238	0.730716	-	ENSG00000253293(HOXA10)
BP	GO:0019941	modification-dependent protein catabolic process	0	2	2	642	0.5241	0.730716	-	ENSG00000170236(USP50),ENSG00000175518(UBQLNL)
BP	GO:0098742	cell-cell adhesion via plasma-membrane adhesion molecules	1	0	1	272	0.5251	0.731642	ENSG00000143341(HMCN1)	-
MF	GO:0005126	cytokine receptor binding	0	1	1	285	0.5256	0.731869	-	ENSG00000130513(GDF15)
BP	GO:0070887	cellular response to chemical stimulus	2	7	9	3238	0.5266	0.732793	ENSG00000112902(SEMA5A),ENSG00000205755(CRLF2)	ENSG00000013573(DDX11),ENSG00000109819(PPARGC1A),ENSG00000129226(CD68),ENSG00000130513(GDF15),ENSG00000196735(HLA-DQA1),ENSG00000197446(CYP2F1),ENSG00000213949(ITGA1)
BP	GO:0006260	DNA replication	0	1	1	274	0.5277	0.732917	-	ENSG00000013573(DDX11)
BP	GO:0043270	positive regulation of ion transport	1	0	1	274	0.5277	0.732917	ENSG00000101188(NTSR1)	-
BP	GO:0061448	connective tissue development	0	1	1	274	0.5277	0.732917	-	ENSG00000109819(PPARGC1A)
BP	GO:2000146	negative regulation of cell motility	0	1	1	275	0.529	0.732951	-	ENSG00000109819(PPARGC1A)
BP	GO:0051347	positive regulation of transferase activity	0	2	2	648	0.5291	0.732951	-	ENSG00000130513(GDF15),ENSG00000213949(ITGA1)
MF	GO:0097367	carbohydrate derivative binding	1	5	6	2234	0.5292	0.732951	ENSG00000112902(SEMA5A)	ENSG00000013573(DDX11),ENSG00000041515(MYO16),ENSG00000101282(RSPO4),ENSG00000102128(RAB40AL),ENSG00000164949(GEM)
MF	GO:0042277	peptide binding	0	1	1	288	0.5293	0.732951	-	ENSG00000196735(HLA-DQA1)
CC	GO:0016020	membrane	10	18	28	9421	0.52941	0.732951	ENSG00000091129(NRCAM),ENSG00000101188(NTSR1),ENSG00000112902(SEMA5A),ENSG00000164946(FREM1),ENSG00000165633(VSTM4),ENSG00000170293(CMTM8),ENSG00000184185(KCNJ12),ENSG00000205755(CRLF2),ENSG00000261115(TMEM178B),ENSG00000263155(MYZAP)	ENSG00000007314(SCN4A),ENSG00000041515(MYO16),ENSG00000102128(RAB40AL),ENSG00000102837(OLFM4),ENSG00000103647(CORO2B),ENSG00000120645(IQSEC3),ENSG00000125355(TMEM255A),ENSG00000129226(CD68),ENSG00000139044(B4GALNT3),ENSG00000152672(CLEC4F),ENSG00000160963(COL26A1),ENSG00000164659(KIAA1324L),ENSG00000164949(GEM),ENSG00000179344(HLA-DQB1),ENSG00000196735(HLA-DQA1),ENSG00000197446(CYP2F1),ENSG000001…
BP	GO:0045664	regulation of neuron differentiation	2	0	2	650	0.5308	0.734408	ENSG00000091129(NRCAM),ENSG00000112902(SEMA5A)	-
BP	GO:0009165	nucleotide biosynthetic process	0	1	1	277	0.5316	0.734581	-	ENSG00000109819(PPARGC1A)
BP	GO:0010631	epithelial cell migration	1	0	1	277	0.5316	0.734581	ENSG00000112902(SEMA5A)	-
MF	GO:0016757	transferase activity, transferring glycosyl groups	0	1	1	291	0.5331	0.735528	-	ENSG00000139044(B4GALNT3)
MF	GO:0031625	ubiquitin protein ligase binding	0	1	1	291	0.5331	0.735528	-	ENSG00000109819(PPARGC1A)
BP	GO:0043632	modification-dependent macromolecule catabolic process	0	2	2	653	0.5333	0.735528	-	ENSG00000170236(USP50),ENSG00000175518(UBQLNL)
BP	GO:0010976	positive regulation of neuron projection development	1	0	1	279	0.5342	0.736302	ENSG00000112902(SEMA5A)	-
BP	GO:0065007	biological regulation	11	22	33	12059	0.5348	0.736662	ENSG00000091129(NRCAM),ENSG00000101188(NTSR1),ENSG00000112902(SEMA5A),ENSG00000137878(GCOM1),ENSG00000156509(FBXO43),ENSG00000170293(CMTM8),ENSG00000184185(KCNJ12),ENSG00000198336(MYL4),ENSG00000205755(CRLF2),ENSG00000253250(C8orf88),ENSG00000263155(MYZAP)	ENSG00000007314(SCN4A),ENSG00000013573(DDX11),ENSG00000041515(MYO16),ENSG00000101282(RSPO4),ENSG00000102128(RAB40AL),ENSG00000102837(OLFM4),ENSG00000103647(CORO2B),ENSG00000109819(PPARGC1A),ENSG00000120645(IQSEC3),ENSG00000129226(CD68),ENSG00000130513(GDF15),ENSG00000152284(TCF7L1),ENSG00000160321(ZNF208),ENSG00000160963(COL26A1),ENSG00000164949(GEM),ENSG00000170236(USP50),ENSG00000176293(ZNF135)…
BP	GO:0031647	regulation of protein stability	0	1	1	280	0.5355	0.736694	-	ENSG00000109819(PPARGC1A)
BP	GO:0090132	epithelium migration	1	0	1	280	0.5355	0.736694	ENSG00000112902(SEMA5A)	-
BP	GO:0030522	intracellular receptor signaling pathway	0	1	1	282	0.538	0.738818	-	ENSG00000109819(PPARGC1A)
BP	GO:1901293	nucleoside phosphate biosynthetic process	0	1	1	282	0.538	0.738818	-	ENSG00000109819(PPARGC1A)
BP	GO:0051606	detection of stimulus	2	0	2	659	0.5383	0.738818	ENSG00000101188(NTSR1),ENSG00000131686(CA6)	-
BP	GO:0032880	regulation of protein localization	1	2	3	1035	0.5385	0.738818	ENSG00000205755(CRLF2)	ENSG00000103647(CORO2B),ENSG00000170236(USP50)
BP	GO:0032870	cellular response to hormone stimulus	0	2	2	660	0.5392	0.738818	-	ENSG00000109819(PPARGC1A),ENSG00000130513(GDF15)
BP	GO:0090068	positive regulation of cell cycle process	0	1	1	283	0.5393	0.738818	-	ENSG00000013573(DDX11)
MF	GO:0038023	signaling receptor activity	3	1	4	1478	0.5404	0.738818	ENSG00000101188(NTSR1),ENSG00000143341(HMCN1),ENSG00000205755(CRLF2)	ENSG00000196735(HLA-DQA1)
BP	GO:0021700	developmental maturation	1	0	1	284	0.5406	0.738818	ENSG00000091129(NRCAM)	-
BP	GO:0034976	response to endoplasmic reticulum stress	0	1	1	284	0.5406	0.738818	-	ENSG00000013573(DDX11)
BP	GO:0060828	regulation of canonical Wnt signaling pathway	1	0	1	284	0.5406	0.738818	ENSG00000112902(SEMA5A)	-
CC	GO:0005770	late endosome	0	1	1	262	0.54109	0.738818	-	ENSG00000129226(CD68)
BP	GO:0001568	blood vessel development	2	0	2	663	0.5416	0.738818	ENSG00000091129(NRCAM),ENSG00000112902(SEMA5A)	-
BP	GO:0034599	cellular response to oxidative stress	0	1	1	285	0.5418	0.738818	-	ENSG00000109819(PPARGC1A)
BP	GO:0071356	cellular response to tumor necrosis factor	0	1	1	285	0.5418	0.738818	-	ENSG00000109819(PPARGC1A)
BP	GO:0015980	energy derivation by oxidation of organic compounds	0	1	1	286	0.5431	0.739473	-	ENSG00000109819(PPARGC1A)
BP	GO:0090130	tissue migration	1	0	1	286	0.5431	0.739473	ENSG00000112902(SEMA5A)	-
BP	GO:0120035	regulation of plasma membrane bounded cell projection organization	2	0	2	665	0.5433	0.739473	ENSG00000091129(NRCAM),ENSG00000112902(SEMA5A)	-
BP	GO:0045765	regulation of angiogenesis	1	0	1	288	0.5456	0.742139	ENSG00000112902(SEMA5A)	-
BP	GO:0050768	negative regulation of neurogenesis	1	0	1	289	0.5469	0.743114	ENSG00000112902(SEMA5A)	-
BP	GO:0016477	cell migration	2	2	4	1424	0.547	0.743114	ENSG00000091129(NRCAM),ENSG00000112902(SEMA5A)	ENSG00000109819(PPARGC1A),ENSG00000213949(ITGA1)
BP	GO:0071363	cellular response to growth factor stimulus	0	2	2	670	0.5474	0.743193	-	ENSG00000109819(PPARGC1A),ENSG00000130513(GDF15)
BP	GO:0016579	protein deubiquitination	0	1	1	291	0.5494	0.745443	-	ENSG00000170236(USP50)
BP	GO:0034330	cell junction organization	0	1	1	292	0.5506	0.746276	-	ENSG00000103647(CORO2B)
BP	GO:0031344	regulation of cell projection organization	2	0	2	674	0.5507	0.746276	ENSG00000091129(NRCAM),ENSG00000112902(SEMA5A)	-
CC	GO:0005887	integral component of plasma membrane	2	3	5	1667	0.55216	0.747183	ENSG00000091129(NRCAM),ENSG00000101188(NTSR1)	ENSG00000007314(SCN4A),ENSG00000196735(HLA-DQA1),ENSG00000213949(ITGA1)
MF	GO:0044389	ubiquitin-like protein ligase binding	0	1	1	307	0.5524	0.747183	-	ENSG00000109819(PPARGC1A)
BP	GO:0072359	circulatory system development	3	0	3	1056	0.5524	0.747183	ENSG00000036448(MYOM2),ENSG00000091129(NRCAM),ENSG00000112902(SEMA5A)	-
BP	GO:0003006	developmental process involved in reproduction	0	2	2	677	0.5531	0.747665	-	ENSG00000132972(RNF17),ENSG00000253293(HOXA10)
BP	GO:0043241	protein complex disassembly	1	0	1	295	0.5543	0.748821	ENSG00000112902(SEMA5A)	-
CC	GO:0005929	cilium	1	1	2	627	0.55593	0.750126	ENSG00000162643(WDR63)	ENSG00000157423(HYDIN)
BP	GO:0051704	multi-organism process	1	6	7	2566	0.5562	0.750126	ENSG00000143341(HMCN1)	ENSG00000013573(DDX11),ENSG00000109819(PPARGC1A),ENSG00000125355(TMEM255A),ENSG00000129226(CD68),ENSG00000132972(RNF17),ENSG00000253293(HOXA10)
BP	GO:0007049	cell cycle	2	3	5	1817	0.5563	0.750126	ENSG00000143341(HMCN1),ENSG00000156509(FBXO43)	ENSG00000013573(DDX11),ENSG00000041515(MYO16),ENSG00000164949(GEM)
BP	GO:0032103	positive regulation of response to external stimulus	1	0	1	297	0.5568	0.750335	ENSG00000112902(SEMA5A)	-
BP	GO:0050890	cognition	1	0	1	300	0.5604	0.754718	ENSG00000101188(NTSR1)	-
CC	GO:0030425	dendrite	1	1	2	633	0.56116	0.755274	ENSG00000101188(NTSR1)	ENSG00000109819(PPARGC1A)
BP	GO:0065009	regulation of molecular function	2	6	8	2953	0.5619	0.755802	ENSG00000101188(NTSR1),ENSG00000198336(MYL4)	ENSG00000013573(DDX11),ENSG00000109819(PPARGC1A),ENSG00000130513(GDF15),ENSG00000164949(GEM),ENSG00000170236(USP50),ENSG00000213949(ITGA1)
BP	GO:0001817	regulation of cytokine production	1	1	2	692	0.5652	0.759302	ENSG00000205755(CRLF2)	ENSG00000170236(USP50)
BP	GO:0001944	vasculature development	2	0	2	692	0.5652	0.759302	ENSG00000091129(NRCAM),ENSG00000112902(SEMA5A)	-
BP	GO:0046034	ATP metabolic process	0	1	1	305	0.5665	0.760579	-	ENSG00000109819(PPARGC1A)
BP	GO:0007276	gamete generation	0	2	2	695	0.5676	0.761585	-	ENSG00000132972(RNF17),ENSG00000253293(HOXA10)
BP	GO:0034612	response to tumor necrosis factor	0	1	1	307	0.5689	0.762389	-	ENSG00000109819(PPARGC1A)
BP	GO:0071496	cellular response to external stimulus	0	1	1	307	0.5689	0.762389	-	ENSG00000129226(CD68)
MF	GO:0033218	amide binding	0	1	1	322	0.5698	0.763057	-	ENSG00000196735(HLA-DQA1)
BP	GO:0070646	protein modification by small protein removal	0	1	1	308	0.5701	0.763057	-	ENSG00000170236(USP50)
BP	GO:0070848	response to growth factor	0	2	2	699	0.5707	0.76339	-	ENSG00000109819(PPARGC1A),ENSG00000130513(GDF15)
BP	GO:0002366	leukocyte activation involved in immune response	0	2	2	701	0.5723	0.763785	-	ENSG00000102837(OLFM4),ENSG00000129226(CD68)
BP	GO:0072358	cardiovascular system development	2	0	2	701	0.5723	0.763785	ENSG00000091129(NRCAM),ENSG00000112902(SEMA5A)	-
BP	GO:0009895	negative regulation of catabolic process	0	1	1	310	0.5724	0.763785	-	ENSG00000109819(PPARGC1A)
BP	GO:0051961	negative regulation of nervous system development	1	0	1	310	0.5724	0.763785	ENSG00000112902(SEMA5A)	-
BP	GO:0002696	positive regulation of leukocyte activation	1	0	1	312	0.5748	0.766517	ENSG00000205755(CRLF2)	-
BP	GO:0002263	cell activation involved in immune response	0	2	2	705	0.5754	0.766777	-	ENSG00000102837(OLFM4),ENSG00000129226(CD68)
BP	GO:0071345	cellular response to cytokine stimulus	1	2	3	1092	0.5757	0.766777	ENSG00000205755(CRLF2)	ENSG00000109819(PPARGC1A),ENSG00000196735(HLA-DQA1)
BP	GO:0045930	negative regulation of mitotic cell cycle	0	1	1	314	0.5771	0.768172	-	ENSG00000041515(MYO16)
BP	GO:0007169	transmembrane receptor protein tyrosine kinase signaling pathway	0	2	2	708	0.5778	0.768633	-	ENSG00000130513(GDF15),ENSG00000213949(ITGA1)
MF	GO:0045296	cadherin binding	0	1	1	330	0.5788	0.769493	-	ENSG00000102837(OLFM4)
BP	GO:0043010	camera-type eye development	1	0	1	316	0.5795	0.769953	ENSG00000036448(MYOM2)	-
BP	GO:0032102	negative regulation of response to external stimulus	1	0	1	317	0.5806	0.770943	ENSG00000112902(SEMA5A)	-
CC	GO:0019898	extrinsic component of membrane	1	0	1	293	0.5818	0.771595	ENSG00000263155(MYZAP)	-
CC	GO:0030135	coated vesicle	0	1	1	293	0.5818	0.771595	-	ENSG00000196735(HLA-DQA1)
BP	GO:1901342	regulation of vasculature development	1	0	1	319	0.5829	0.772582	ENSG00000112902(SEMA5A)	-
BP	GO:0071103	DNA conformation change	0	1	1	320	0.5841	0.77323	-	ENSG00000013573(DDX11)
BP	GO:0071375	cellular response to peptide hormone stimulus	0	1	1	320	0.5841	0.77323	-	ENSG00000130513(GDF15)
BP	GO:0080135	regulation of cellular response to stress	0	2	2	717	0.5848	0.773686	-	ENSG00000013573(DDX11),ENSG00000103647(CORO2B)
BP	GO:1990778	protein localization to cell periphery	0	1	1	321	0.5852	0.773745	-	ENSG00000102128(RAB40AL)
BP	GO:0008202	steroid metabolic process	0	1	1	322	0.5864	0.774435	-	ENSG00000109819(PPARGC1A)
CC	GO:0030139	endocytic vesicle	0	1	1	297	0.58679	0.774435	-	ENSG00000196735(HLA-DQA1)
CC	GO:0030667	secretory granule membrane	0	1	1	297	0.58679	0.774435	-	ENSG00000129226(CD68)
BP	GO:0051223	regulation of protein transport	1	1	2	722	0.5886	0.775544	ENSG00000205755(CRLF2)	ENSG00000170236(USP50)
MF	GO:0003713	transcription coactivator activity	0	1	1	339	0.5887	0.775544	-	ENSG00000109819(PPARGC1A)
MF	GO:0015631	tubulin binding	0	1	1	339	0.5887	0.775544	-	ENSG00000109819(PPARGC1A)
BP	GO:0050867	positive regulation of cell activation	1	0	1	325	0.5898	0.776522	ENSG00000205755(CRLF2)	-
BP	GO:0006470	protein dephosphorylation	0	1	1	327	0.5921	0.778106	-	ENSG00000213949(ITGA1)
CC	GO:0034702	ion channel complex	0	1	1	302	0.59294	0.778106	-	ENSG00000007314(SCN4A)
BP	GO:0007204	positive regulation of cytosolic calcium ion concentration	1	0	1	328	0.5932	0.778106	ENSG00000101188(NTSR1)	-
CC	GO:0031226	intrinsic component of plasma membrane	2	3	5	1743	0.59324	0.778106	ENSG00000091129(NRCAM),ENSG00000101188(NTSR1)	ENSG00000007314(SCN4A),ENSG00000196735(HLA-DQA1),ENSG00000213949(ITGA1)
BP	GO:0044092	negative regulation of molecular function	0	3	3	1121	0.5939	0.778106	-	ENSG00000013573(DDX11),ENSG00000109819(PPARGC1A),ENSG00000164949(GEM)
CC	GO:0031982	vesicle	3	8	11	3836	0.59441	0.778106	ENSG00000112902(SEMA5A),ENSG00000131686(CA6),ENSG00000143341(HMCN1)	ENSG00000013573(DDX11),ENSG00000099974(DDTL),ENSG00000102128(RAB40AL),ENSG00000102837(OLFM4),ENSG00000129226(CD68),ENSG00000130513(GDF15),ENSG00000196735(HLA-DQA1),ENSG00000213949(ITGA1)
CC	GO:0005615	extracellular space	4	5	9	3145	0.59495	0.778106	ENSG00000112902(SEMA5A),ENSG00000131686(CA6),ENSG00000143341(HMCN1),ENSG00000170293(CMTM8)	ENSG00000013573(DDX11),ENSG00000099974(DDTL),ENSG00000102837(OLFM4),ENSG00000130513(GDF15),ENSG00000213949(ITGA1)
BP	GO:1902531	regulation of intracellular signal transduction	2	3	5	1895	0.5953	0.778106	ENSG00000112902(SEMA5A),ENSG00000205755(CRLF2)	ENSG00000120645(IQSEC3),ENSG00000130513(GDF15),ENSG00000213949(ITGA1)
BP	GO:0032984	macromolecular complex disassembly	1	0	1	330	0.5955	0.778106	ENSG00000112902(SEMA5A)	-
BP	GO:0050678	regulation of epithelial cell proliferation	1	0	1	330	0.5955	0.778106	ENSG00000112902(SEMA5A)	-
BP	GO:0051603	proteolysis involved in cellular protein catabolic process	0	2	2	732	0.5962	0.778106	-	ENSG00000170236(USP50),ENSG00000175518(UBQLNL)
MF	GO:0004871	signal transducer activity	3	1	4	1583	0.5966	0.778106	ENSG00000101188(NTSR1),ENSG00000143341(HMCN1),ENSG00000205755(CRLF2)	ENSG00000196735(HLA-DQA1)
BP	GO:0034622	cellular macromolecular complex assembly	2	1	3	1126	0.597	0.778106	ENSG00000036448(MYOM2),ENSG00000162643(WDR63)	ENSG00000170236(USP50)
BP	GO:0010721	negative regulation of cell development	1	0	1	332	0.5977	0.778106	ENSG00000112902(SEMA5A)	-
BP	GO:0015849	organic acid transport	1	0	1	332	0.5977	0.778106	ENSG00000101188(NTSR1)	-
BP	GO:0046942	carboxylic acid transport	1	0	1	332	0.5977	0.778106	ENSG00000101188(NTSR1)	-
BP	GO:0048511	rhythmic process	0	1	1	332	0.5977	0.778106	-	ENSG00000109819(PPARGC1A)
CC	GO:0005788	endoplasmic reticulum lumen	0	1	1	306	0.5978	0.778106	-	ENSG00000160963(COL26A1)
CC	GO:0061695	transferase complex, transferring phosphorus-containing groups	1	0	1	306	0.5978	0.778106	ENSG00000137878(GCOM1)	-
BP	GO:0051235	maintenance of location	1	0	1	333	0.5988	0.778941	ENSG00000101188(NTSR1)	-
BP	GO:0007178	transmembrane receptor protein serine/threonine kinase signaling pathway	0	1	1	334	0.5999	0.77944	-	ENSG00000130513(GDF15)
BP	GO:0009205	purine ribonucleoside triphosphate metabolic process	0	1	1	334	0.5999	0.77944	-	ENSG00000109819(PPARGC1A)
BP	GO:0043408	regulation of MAPK cascade	0	2	2	738	0.6007	0.780013	-	ENSG00000130513(GDF15),ENSG00000213949(ITGA1)
BP	GO:0009167	purine ribonucleoside monophosphate metabolic process	0	1	1	340	0.6065	0.78569	-	ENSG00000109819(PPARGC1A)
BP	GO:0009199	ribonucleoside triphosphate metabolic process	0	1	1	340	0.6065	0.78569	-	ENSG00000109819(PPARGC1A)
BP	GO:0048699	generation of neurons	2	2	4	1532	0.6067	0.78569	ENSG00000091129(NRCAM),ENSG00000112902(SEMA5A)	ENSG00000041515(MYO16),ENSG00000213949(ITGA1)
CC	GO:0000323	lytic vacuole	0	2	2	688	0.60709	0.78569	-	ENSG00000129226(CD68),ENSG00000196735(HLA-DQA1)
CC	GO:0005764	lysosome	0	2	2	688	0.60709	0.78569	-	ENSG00000129226(CD68),ENSG00000196735(HLA-DQA1)
BP	GO:0009126	purine nucleoside monophosphate metabolic process	0	1	1	341	0.6076	0.78569	-	ENSG00000109819(PPARGC1A)
BP	GO:0009144	purine nucleoside triphosphate metabolic process	0	1	1	341	0.6076	0.78569	-	ENSG00000109819(PPARGC1A)
CC	GO:0000790	nuclear chromatin	0	3	3	1056	0.60897	0.786993	-	ENSG00000013573(DDX11),ENSG00000109819(PPARGC1A),ENSG00000253293(HOXA10)
BP	GO:0051056	regulation of small GTPase mediated signal transduction	0	1	1	343	0.6098	0.787131	-	ENSG00000120645(IQSEC3)
BP	GO:0070647	protein modification by small protein conjugation or removal	1	2	3	1147	0.6098	0.787131	ENSG00000156509(FBXO43)	ENSG00000102128(RAB40AL),ENSG00000170236(USP50)
BP	GO:0090087	regulation of peptide transport	1	1	2	753	0.6119	0.789373	ENSG00000205755(CRLF2)	ENSG00000170236(USP50)
CC	GO:0034774	secretory granule lumen	0	1	1	319	0.6132	0.790581	-	ENSG00000102837(OLFM4)
BP	GO:0008283	cell proliferation	2	3	5	1934	0.6142	0.791401	ENSG00000112902(SEMA5A),ENSG00000205755(CRLF2)	ENSG00000041515(MYO16),ENSG00000109819(PPARGC1A),ENSG00000213949(ITGA1)
BP	GO:0006066	alcohol metabolic process	1	0	1	348	0.6151	0.792091	ENSG00000101188(NTSR1)	-
BP	GO:0001101	response to acid chemical	0	1	1	349	0.6162	0.792101	-	ENSG00000109819(PPARGC1A)
BP	GO:0001666	response to hypoxia	0	1	1	349	0.6162	0.792101	-	ENSG00000109819(PPARGC1A)
BP	GO:0003002	regionalization	0	1	1	349	0.6162	0.792101	-	ENSG00000253293(HOXA10)
BP	GO:0007017	microtubule-based process	1	1	2	761	0.6177	0.79356	ENSG00000162643(WDR63)	ENSG00000157423(HYDIN)
BP	GO:0022412	cellular process involved in reproduction in multicellular organism	0	1	1	352	0.6194	0.794947	-	ENSG00000132972(RNF17)
BP	GO:0006915	apoptotic process	2	3	5	1946	0.6199	0.794947	ENSG00000101188(NTSR1),ENSG00000112902(SEMA5A)	ENSG00000109819(PPARGC1A),ENSG00000130513(GDF15),ENSG00000213949(ITGA1)
BP	GO:0050808	synapse organization	1	0	1	353	0.6204	0.794947	ENSG00000091129(NRCAM)	-
BP	GO:0001816	cytokine production	1	1	2	765	0.6206	0.794947	ENSG00000205755(CRLF2)	ENSG00000170236(USP50)
CC	GO:0048471	perinuclear region of cytoplasm	0	2	2	706	0.62134	0.794947	-	ENSG00000041515(MYO16),ENSG00000102837(OLFM4)
BP	GO:0006869	lipid transport	1	0	1	354	0.6215	0.794947	ENSG00000101188(NTSR1)	-
BP	GO:0009161	ribonucleoside monophosphate metabolic process	0	1	1	354	0.6215	0.794947	-	ENSG00000109819(PPARGC1A)
BP	GO:0009719	response to endogenous stimulus	0	4	4	1561	0.6219	0.794947	-	ENSG00000013573(DDX11),ENSG00000109819(PPARGC1A),ENSG00000129226(CD68),ENSG00000130513(GDF15)
BP	GO:0010646	regulation of cell communication	3	6	9	3482	0.6221	0.794947	ENSG00000101188(NTSR1),ENSG00000112902(SEMA5A),ENSG00000205755(CRLF2)	ENSG00000101282(RSPO4),ENSG00000109819(PPARGC1A),ENSG00000120645(IQSEC3),ENSG00000130513(GDF15),ENSG00000152284(TCF7L1),ENSG00000213949(ITGA1)
BP	GO:0002429	immune response-activating cell surface receptor signaling pathway	0	1	1	355	0.6225	0.794947	-	ENSG00000196735(HLA-DQA1)
BP	GO:0002443	leukocyte mediated immunity	0	2	2	768	0.6228	0.794947	-	ENSG00000102837(OLFM4),ENSG00000129226(CD68)
BP	GO:0045862	positive regulation of proteolysis	0	1	1	356	0.6236	0.795501	-	ENSG00000170236(USP50)
BP	GO:0009141	nucleoside triphosphate metabolic process	0	1	1	360	0.6277	0.799793	-	ENSG00000109819(PPARGC1A)
BP	GO:0036293	response to decreased oxygen levels	0	1	1	360	0.6277	0.799793	-	ENSG00000109819(PPARGC1A)
BP	GO:0019221	cytokine-mediated signaling pathway	1	1	2	777	0.6292	0.801021	ENSG00000205755(CRLF2)	ENSG00000196735(HLA-DQA1)
BP	GO:0051726	regulation of cell cycle	1	2	3	1180	0.6294	0.801021	ENSG00000156509(FBXO43)	ENSG00000013573(DDX11),ENSG00000041515(MYO16)
BP	GO:0034097	response to cytokine	1	2	3	1182	0.6306	0.801864	ENSG00000205755(CRLF2)	ENSG00000109819(PPARGC1A),ENSG00000196735(HLA-DQA1)
BP	GO:0001654	eye development	1	0	1	363	0.6308	0.801864	ENSG00000036448(MYOM2)	-
BP	GO:0045859	regulation of protein kinase activity	0	2	2	780	0.6314	0.802158	-	ENSG00000130513(GDF15),ENSG00000213949(ITGA1)
CC	GO:0060205	cytoplasmic vesicle lumen	0	1	1	336	0.63247	0.803049	-	ENSG00000102837(OLFM4)
CC	GO:0031983	vesicle lumen	0	1	1	337	0.63357	0.803926	-	ENSG00000102837(OLFM4)
BP	GO:0051480	regulation of cytosolic calcium ion concentration	1	0	1	366	0.6339	0.803926	ENSG00000101188(NTSR1)	-
CC	GO:1902495	transmembrane transporter complex	0	1	1	338	0.63467	0.804433	-	ENSG00000007314(SCN4A)
BP	GO:0014706	striated muscle tissue development	1	0	1	370	0.6379	0.807298	ENSG00000036448(MYOM2)	-
BP	GO:0044257	cellular protein catabolic process	0	2	2	790	0.6384	0.807298	-	ENSG00000170236(USP50),ENSG00000175518(UBQLNL)
BP	GO:0010038	response to metal ion	0	1	1	371	0.6389	0.807298	-	ENSG00000109819(PPARGC1A)
BP	GO:0045787	positive regulation of cell cycle	0	1	1	371	0.6389	0.807298	-	ENSG00000013573(DDX11)
BP	GO:0032270	positive regulation of cellular protein metabolic process	0	4	4	1595	0.6394	0.807298	-	ENSG00000109819(PPARGC1A),ENSG00000130513(GDF15),ENSG00000170236(USP50),ENSG00000213949(ITGA1)
BP	GO:0023051	regulation of signaling	3	6	9	3529	0.6395	0.807298	ENSG00000101188(NTSR1),ENSG00000112902(SEMA5A),ENSG00000205755(CRLF2)	ENSG00000101282(RSPO4),ENSG00000109819(PPARGC1A),ENSG00000120645(IQSEC3),ENSG00000130513(GDF15),ENSG00000152284(TCF7L1),ENSG00000213949(ITGA1)
BP	GO:0045055	regulated exocytosis	0	2	2	792	0.6398	0.807298	-	ENSG00000102837(OLFM4),ENSG00000129226(CD68)
BP	GO:0030198	extracellular matrix organization	0	1	1	372	0.6399	0.807298	-	ENSG00000213949(ITGA1)
BP	GO:0043062	extracellular structure organization	0	1	1	373	0.6409	0.808091	-	ENSG00000213949(ITGA1)
BP	GO:0009123	nucleoside monophosphate metabolic process	0	1	1	375	0.6429	0.810143	-	ENSG00000109819(PPARGC1A)
CC	GO:1990351	transporter complex	0	1	1	346	0.64336	0.810254	-	ENSG00000007314(SCN4A)
BP	GO:0006955	immune response	0	5	5	2004	0.6468	0.813173	-	ENSG00000102837(OLFM4),ENSG00000129226(CD68),ENSG00000164949(GEM),ENSG00000179344(HLA-DQB1),ENSG00000196735(HLA-DQA1)
BP	GO:0031346	positive regulation of cell projection organization	1	0	1	379	0.6468	0.813173	ENSG00000112902(SEMA5A)	-
BP	GO:0051098	regulation of binding	0	1	1	379	0.6468	0.813173	-	ENSG00000013573(DDX11)
BP	GO:0045321	leukocyte activation	1	2	3	1214	0.649	0.815123	ENSG00000205755(CRLF2)	ENSG00000102837(OLFM4),ENSG00000129226(CD68)
BP	GO:0051179	localization	7	10	17	6565	0.6491	0.815123	ENSG00000091129(NRCAM),ENSG00000101188(NTSR1),ENSG00000112902(SEMA5A),ENSG00000131686(CA6),ENSG00000162643(WDR63),ENSG00000184185(KCNJ12),ENSG00000205755(CRLF2)	ENSG00000007314(SCN4A),ENSG00000102128(RAB40AL),ENSG00000102837(OLFM4),ENSG00000103647(CORO2B),ENSG00000109819(PPARGC1A),ENSG00000129226(CD68),ENSG00000152672(CLEC4F),ENSG00000164949(GEM),ENSG00000170236(USP50),ENSG00000213949(ITGA1)
CC	GO:0000139	Golgi membrane	0	2	2	746	0.6516	0.817284	-	ENSG00000139044(B4GALNT3),ENSG00000196735(HLA-DQA1)
MF	GO:0004888	transmembrane signaling receptor activity	2	1	3	1276	0.6522	0.817284	ENSG00000101188(NTSR1),ENSG00000205755(CRLF2)	ENSG00000196735(HLA-DQA1)
BP	GO:0001667	ameboidal-type cell migration	1	0	1	385	0.6527	0.817284	ENSG00000112902(SEMA5A)	-
BP	GO:0007517	muscle organ development	1	0	1	385	0.6527	0.817284	ENSG00000036448(MYOM2)	-
BP	GO:0070482	response to oxygen levels	0	1	1	385	0.6527	0.817284	-	ENSG00000109819(PPARGC1A)
BP	GO:0006732	coenzyme metabolic process	0	1	1	386	0.6536	0.817625	-	ENSG00000109819(PPARGC1A)
CC	GO:0032991	macromolecular complex	5	10	15	5389	0.65388	0.817625	ENSG00000036448(MYOM2),ENSG00000137878(GCOM1),ENSG00000162643(WDR63),ENSG00000198336(MYL4),ENSG00000205755(CRLF2)	ENSG00000007314(SCN4A),ENSG00000013573(DDX11),ENSG00000041515(MYO16),ENSG00000109819(PPARGC1A),ENSG00000152284(TCF7L1),ENSG00000160963(COL26A1),ENSG00000179344(HLA-DQB1),ENSG00000196735(HLA-DQA1),ENSG00000213949(ITGA1),ENSG00000253293(HOXA10)
BP	GO:0050767	regulation of neurogenesis	2	0	2	813	0.6541	0.817625	ENSG00000091129(NRCAM),ENSG00000112902(SEMA5A)	-
BP	GO:0002768	immune response-regulating cell surface receptor signaling pathway	0	1	1	388	0.6556	0.817805	-	ENSG00000196735(HLA-DQA1)
BP	GO:0050673	epithelial cell proliferation	1	0	1	388	0.6556	0.817805	ENSG00000112902(SEMA5A)	-
BP	GO:0031401	positive regulation of protein modification process	0	3	3	1227	0.6563	0.817805	-	ENSG00000109819(PPARGC1A),ENSG00000130513(GDF15),ENSG00000213949(ITGA1)
BP	GO:0022008	neurogenesis	2	2	4	1629	0.6563	0.817805	ENSG00000091129(NRCAM),ENSG00000112902(SEMA5A)	ENSG00000041515(MYO16),ENSG00000213949(ITGA1)
BP	GO:0010876	lipid localization	1	0	1	389	0.6565	0.817805	ENSG00000101188(NTSR1)	-
BP	GO:0048545	response to steroid hormone	0	1	1	389	0.6565	0.817805	-	ENSG00000109819(PPARGC1A)
CC	GO:0098978	glutamatergic synapse	1	0	1	359	0.65704	0.818009	ENSG00000091129(NRCAM)	-
BP	GO:1901700	response to oxygen-containing compound	0	4	4	1633	0.6583	0.819109	-	ENSG00000013573(DDX11),ENSG00000109819(PPARGC1A),ENSG00000129226(CD68),ENSG00000130513(GDF15)
BP	GO:0055082	cellular chemical homeostasis	1	1	2	822	0.6602	0.820659	ENSG00000101188(NTSR1)	ENSG00000109819(PPARGC1A)
BP	GO:0006790	sulfur compound metabolic process	1	0	1	393	0.6603	0.820659	ENSG00000007350(TKTL1)	-
BP	GO:0001933	negative regulation of protein phosphorylation	0	1	1	397	0.6641	0.82491	-	ENSG00000109819(PPARGC1A)
BP	GO:0019216	regulation of lipid metabolic process	0	1	1	399	0.6659	0.826674	-	ENSG00000109819(PPARGC1A)
MF	GO:0140110	transcription regulator activity	0	4	4	1732	0.6692	0.830297	-	ENSG00000109819(PPARGC1A),ENSG00000152284(TCF7L1),ENSG00000176293(ZNF135),ENSG00000253293(HOXA10)
BP	GO:0048869	cellular developmental process	3	8	11	4379	0.6701	0.830939	ENSG00000036448(MYOM2),ENSG00000091129(NRCAM),ENSG00000112902(SEMA5A)	ENSG00000041515(MYO16),ENSG00000102837(OLFM4),ENSG00000109819(PPARGC1A),ENSG00000130513(GDF15),ENSG00000132972(RNF17),ENSG00000157423(HYDIN),ENSG00000176293(ZNF135),ENSG00000213949(ITGA1)
MF	GO:0015075	ion transmembrane transporter activity	1	1	2	880	0.6727	0.833462	ENSG00000184185(KCNJ12)	ENSG00000007314(SCN4A)
CC	GO:0030659	cytoplasmic vesicle membrane	0	2	2	777	0.67375	0.833462	-	ENSG00000129226(CD68),ENSG00000196735(HLA-DQA1)
BP	GO:0051240	positive regulation of multicellular organismal process	3	1	4	1666	0.6741	0.833462	ENSG00000091129(NRCAM),ENSG00000112902(SEMA5A),ENSG00000205755(CRLF2)	ENSG00000170236(USP50)
BP	GO:0018205	peptidyl-lysine modification	0	1	1	408	0.6742	0.833462	-	ENSG00000109819(PPARGC1A)
MF	GO:0001228	transcriptional activator activity, RNA polymerase II transcription regulatory region sequence-specific binding	0	1	1	427	0.6743	0.833462	-	ENSG00000253293(HOXA10)
MF	GO:1990837	sequence-specific double-stranded DNA binding	0	2	2	883	0.6746	0.833462	-	ENSG00000013573(DDX11),ENSG00000253293(HOXA10)
BP	GO:0019953	sexual reproduction	0	2	2	845	0.6752	0.833462	-	ENSG00000132972(RNF17),ENSG00000253293(HOXA10)
BP	GO:0030334	regulation of cell migration	1	1	2	845	0.6752	0.833462	ENSG00000112902(SEMA5A)	ENSG00000109819(PPARGC1A)
BP	GO:0051090	regulation of DNA binding transcription factor activity	0	1	1	411	0.6769	0.83414	-	ENSG00000109819(PPARGC1A)
BP	GO:0052548	regulation of endopeptidase activity	0	1	1	411	0.6769	0.83414	-	ENSG00000170236(USP50)
BP	GO:1901990	regulation of mitotic cell cycle phase transition	0	1	1	411	0.6769	0.83414	-	ENSG00000041515(MYO16)
BP	GO:0048609	multicellular organismal reproductive process	0	2	2	852	0.6797	0.837116	-	ENSG00000132972(RNF17),ENSG00000253293(HOXA10)
CC	GO:0005773	vacuole	0	2	2	787	0.68065	0.8374	-	ENSG00000129226(CD68),ENSG00000196735(HLA-DQA1)
BP	GO:0012501	programmed cell death	2	3	5	2081	0.6807	0.8374	ENSG00000101188(NTSR1),ENSG00000112902(SEMA5A)	ENSG00000109819(PPARGC1A),ENSG00000130513(GDF15),ENSG00000213949(ITGA1)
MF	GO:0016787	hydrolase activity	1	5	6	2593	0.6815	0.837559	ENSG00000162643(WDR63)	ENSG00000013573(DDX11),ENSG00000041515(MYO16),ENSG00000102128(RAB40AL),ENSG00000164949(GEM),ENSG00000170236(USP50)
BP	GO:0016567	protein ubiquitination	1	1	2	855	0.6816	0.837559	ENSG00000156509(FBXO43)	ENSG00000102128(RAB40AL)
BP	GO:0000280	nuclear division	1	0	1	417	0.6823	0.837946	ENSG00000156509(FBXO43)	-
BP	GO:0043549	regulation of kinase activity	0	2	2	858	0.6834	0.838823	-	ENSG00000130513(GDF15),ENSG00000213949(ITGA1)
MF	GO:0003700	DNA binding transcription factor activity	0	3	3	1343	0.6869	0.842644	-	ENSG00000152284(TCF7L1),ENSG00000176293(ZNF135),ENSG00000253293(HOXA10)
BP	GO:0032504	multicellular organism reproduction	0	2	2	865	0.6878	0.842702	-	ENSG00000132972(RNF17),ENSG00000253293(HOXA10)
BP	GO:0050794	regulation of cellular process	9	19	28	10728	0.6879	0.842702	ENSG00000091129(NRCAM),ENSG00000101188(NTSR1),ENSG00000112902(SEMA5A),ENSG00000137878(GCOM1),ENSG00000156509(FBXO43),ENSG00000170293(CMTM8),ENSG00000205755(CRLF2),ENSG00000253250(C8orf88),ENSG00000263155(MYZAP)	ENSG00000013573(DDX11),ENSG00000041515(MYO16),ENSG00000101282(RSPO4),ENSG00000102128(RAB40AL),ENSG00000102837(OLFM4),ENSG00000103647(CORO2B),ENSG00000109819(PPARGC1A),ENSG00000120645(IQSEC3),ENSG00000130513(GDF15),ENSG00000152284(TCF7L1),ENSG00000160321(ZNF208),ENSG00000164949(GEM),ENSG00000170236(USP50),ENSG00000176293(ZNF135),ENSG00000188958(UTS2B),ENSG00000196735(HLA-DQA1),ENSG00000198046(ZNF6…
CC	GO:0012506	vesicle membrane	0	2	2	798	0.68811	0.842702	-	ENSG00000129226(CD68),ENSG00000196735(HLA-DQA1)
BP	GO:0051247	positive regulation of protein metabolic process	0	4	4	1699	0.6895	0.843929	-	ENSG00000109819(PPARGC1A),ENSG00000130513(GDF15),ENSG00000170236(USP50),ENSG00000213949(ITGA1)
BP	GO:0098609	cell-cell adhesion	2	0	2	874	0.6934	0.848226	ENSG00000091129(NRCAM),ENSG00000143341(HMCN1)	-
MF	GO:0019899	enzyme binding	1	4	5	2214	0.6957	0.850561	ENSG00000036448(MYOM2)	ENSG00000109819(PPARGC1A),ENSG00000120645(IQSEC3),ENSG00000213949(ITGA1),ENSG00000253293(HOXA10)
BP	GO:0048608	reproductive structure development	0	1	1	434	0.6969	0.851437	-	ENSG00000253293(HOXA10)
BP	GO:0002376	immune system process	1	6	7	2914	0.6972	0.851437	ENSG00000205755(CRLF2)	ENSG00000102837(OLFM4),ENSG00000129226(CD68),ENSG00000164949(GEM),ENSG00000179344(HLA-DQB1),ENSG00000196735(HLA-DQA1),ENSG00000213949(ITGA1)
BP	GO:0042326	negative regulation of phosphorylation	0	1	1	435	0.6978	0.851692	-	ENSG00000109819(PPARGC1A)
BP	GO:0008380	RNA splicing	0	1	1	436	0.6986	0.85219	-	ENSG00000109819(PPARGC1A)
BP	GO:0050900	leukocyte migration	0	1	1	437	0.6995	0.852332	-	ENSG00000213949(ITGA1)
BP	GO:0061458	reproductive system development	0	1	1	437	0.6995	0.852332	-	ENSG00000253293(HOXA10)
BP	GO:0051234	establishment of localization	4	9	13	5235	0.7002	0.852352	ENSG00000101188(NTSR1),ENSG00000131686(CA6),ENSG00000184185(KCNJ12),ENSG00000205755(CRLF2)	ENSG00000007314(SCN4A),ENSG00000102128(RAB40AL),ENSG00000102837(OLFM4),ENSG00000103647(CORO2B),ENSG00000109819(PPARGC1A),ENSG00000129226(CD68),ENSG00000152672(CLEC4F),ENSG00000164949(GEM),ENSG00000170236(USP50)
BP	GO:0052547	regulation of peptidase activity	0	1	1	438	0.7003	0.852352	-	ENSG00000170236(USP50)
BP	GO:0006979	response to oxidative stress	0	1	1	440	0.702	0.853008	-	ENSG00000109819(PPARGC1A)
CC	GO:0015630	microtubule cytoskeleton	1	2	3	1212	0.70232	0.853008	ENSG00000162643(WDR63)	ENSG00000013573(DDX11),ENSG00000164949(GEM)
BP	GO:0007389	pattern specification process	0	1	1	441	0.7028	0.853008	-	ENSG00000253293(HOXA10)
BP	GO:0043434	response to peptide hormone	0	1	1	441	0.7028	0.853008	-	ENSG00000130513(GDF15)
BP	GO:0050907	detection of chemical stimulus involved in sensory perception	1	0	1	441	0.7028	0.853008	ENSG00000131686(CA6)	-
BP	GO:0043254	regulation of protein complex assembly	0	1	1	443	0.7045	0.854118	-	ENSG00000170236(USP50)
BP	GO:0050804	modulation of chemical synaptic transmission	1	0	1	443	0.7045	0.854118	ENSG00000101188(NTSR1)	-
BP	GO:1901987	regulation of cell cycle phase transition	0	1	1	445	0.7061	0.855581	-	ENSG00000041515(MYO16)
BP	GO:0009725	response to hormone	0	2	2	900	0.709	0.858616	-	ENSG00000109819(PPARGC1A),ENSG00000130513(GDF15)
BP	GO:0048518	positive regulation of biological process	4	11	15	6025	0.7101	0.85947	ENSG00000091129(NRCAM),ENSG00000101188(NTSR1),ENSG00000112902(SEMA5A),ENSG00000205755(CRLF2)	ENSG00000013573(DDX11),ENSG00000101282(RSPO4),ENSG00000102837(OLFM4),ENSG00000103647(CORO2B),ENSG00000109819(PPARGC1A),ENSG00000130513(GDF15),ENSG00000160963(COL26A1),ENSG00000170236(USP50),ENSG00000196735(HLA-DQA1),ENSG00000213949(ITGA1),ENSG00000253293(HOXA10)
BP	GO:0044281	small molecule metabolic process	3	2	5	2154	0.711	0.860081	ENSG00000007350(TKTL1),ENSG00000101188(NTSR1),ENSG00000131686(CA6)	ENSG00000109819(PPARGC1A),ENSG00000197446(CYP2F1)
BP	GO:0071495	cellular response to endogenous stimulus	0	3	3	1333	0.7118	0.86057	-	ENSG00000013573(DDX11),ENSG00000109819(PPARGC1A),ENSG00000130513(GDF15)
BP	GO:0006887	exocytosis	0	2	2	906	0.7125	0.86058	-	ENSG00000102837(OLFM4),ENSG00000129226(CD68)
MF	GO:0022891	substrate-specific transmembrane transporter activity	1	1	2	948	0.7126	0.86058	ENSG00000184185(KCNJ12)	ENSG00000007314(SCN4A)
BP	GO:2000145	regulation of cell motility	1	1	2	907	0.7131	0.860706	ENSG00000112902(SEMA5A)	ENSG00000109819(PPARGC1A)
CC	GO:0000785	chromatin	0	3	3	1237	0.71565	0.863007	-	ENSG00000013573(DDX11),ENSG00000109819(PPARGC1A),ENSG00000253293(HOXA10)
BP	GO:0002683	negative regulation of immune system process	0	1	1	457	0.7158	0.863007	-	ENSG00000129226(CD68)
MF	GO:0035639	purine ribonucleoside triphosphate binding	0	4	4	1845	0.7184	0.864964	-	ENSG00000013573(DDX11),ENSG00000041515(MYO16),ENSG00000102128(RAB40AL),ENSG00000164949(GEM)
BP	GO:0050793	regulation of developmental process	2	4	6	2576	0.7186	0.864964	ENSG00000091129(NRCAM),ENSG00000112902(SEMA5A)	ENSG00000102837(OLFM4),ENSG00000109819(PPARGC1A),ENSG00000130513(GDF15),ENSG00000176293(ZNF135)
BP	GO:0006417	regulation of translation	1	0	1	461	0.7189	0.864964	ENSG00000253250(C8orf88)	-
BP	GO:0045184	establishment of protein localization	1	4	5	2178	0.7205	0.864964	ENSG00000205755(CRLF2)	ENSG00000102128(RAB40AL),ENSG00000103647(CORO2B),ENSG00000129226(CD68),ENSG00000170236(USP50)
CC	GO:0098791	Golgi subcompartment	0	2	2	849	0.72089	0.864964	-	ENSG00000139044(B4GALNT3),ENSG00000196735(HLA-DQA1)
MF	GO:0000975	regulatory region DNA binding	0	2	2	963	0.7209	0.864964	-	ENSG00000152284(TCF7L1),ENSG00000253293(HOXA10)
MF	GO:0044212	transcription regulatory region DNA binding	0	2	2	963	0.7209	0.864964	-	ENSG00000152284(TCF7L1),ENSG00000253293(HOXA10)
BP	GO:0000165	MAPK cascade	0	2	2	921	0.7211	0.864964	-	ENSG00000130513(GDF15),ENSG00000213949(ITGA1)
BP	GO:0051960	regulation of nervous system development	2	0	2	921	0.7211	0.864964	ENSG00000091129(NRCAM),ENSG00000112902(SEMA5A)	-
MF	GO:0001067	regulatory region nucleic acid binding	0	2	2	964	0.7214	0.864964	-	ENSG00000152284(TCF7L1),ENSG00000253293(HOXA10)
BP	GO:0016570	histone modification	0	1	1	465	0.722	0.865207	-	ENSG00000109819(PPARGC1A)
CC	GO:0044454	nuclear chromosome part	0	3	3	1251	0.72291	0.86582	-	ENSG00000013573(DDX11),ENSG00000109819(PPARGC1A),ENSG00000253293(HOXA10)
BP	GO:0006874	cellular calcium ion homeostasis	1	0	1	469	0.7251	0.867965	ENSG00000101188(NTSR1)	-
BP	GO:0051186	cofactor metabolic process	0	1	1	470	0.7259	0.868445	-	ENSG00000109819(PPARGC1A)
BP	GO:0032844	regulation of homeostatic process	1	0	1	471	0.7267	0.868924	ENSG00000101188(NTSR1)	-
MF	GO:0003690	double-stranded DNA binding	0	2	2	976	0.7279	0.86988	-	ENSG00000013573(DDX11),ENSG00000253293(HOXA10)
BP	GO:0001775	cell activation	1	2	3	1369	0.729	0.870717	ENSG00000205755(CRLF2)	ENSG00000102837(OLFM4),ENSG00000129226(CD68)
BP	GO:0032446	protein modification by small protein conjugation	1	1	2	937	0.7301	0.871549	ENSG00000156509(FBXO43)	ENSG00000102128(RAB40AL)
BP	GO:0023014	signal transduction by protein phosphorylation	0	2	2	939	0.7312	0.871549	-	ENSG00000130513(GDF15),ENSG00000213949(ITGA1)
BP	GO:0009593	detection of chemical stimulus	1	0	1	477	0.7312	0.871549	ENSG00000131686(CA6)	-
BP	GO:1901575	organic substance catabolic process	2	3	5	2206	0.7313	0.871549	ENSG00000007350(TKTL1),ENSG00000101188(NTSR1)	ENSG00000109819(PPARGC1A),ENSG00000170236(USP50),ENSG00000175518(UBQLNL)
BP	GO:0030154	cell differentiation	3	7	10	4195	0.7332	0.872499	ENSG00000036448(MYOM2),ENSG00000091129(NRCAM),ENSG00000112902(SEMA5A)	ENSG00000041515(MYO16),ENSG00000102837(OLFM4),ENSG00000109819(PPARGC1A),ENSG00000130513(GDF15),ENSG00000132972(RNF17),ENSG00000157423(HYDIN),ENSG00000213949(ITGA1)
BP	GO:0008219	cell death	2	3	5	2211	0.7332	0.872499	ENSG00000101188(NTSR1),ENSG00000112902(SEMA5A)	ENSG00000109819(PPARGC1A),ENSG00000130513(GDF15),ENSG00000213949(ITGA1)
MF	GO:0000978	RNA polymerase II core promoter proximal region sequence-specific DNA binding	0	1	1	502	0.7333	0.872499	-	ENSG00000253293(HOXA10)
BP	GO:0055074	calcium ion homeostasis	1	0	1	481	0.7342	0.873092	ENSG00000101188(NTSR1)	-
BP	GO:0044087	regulation of cellular component biogenesis	0	2	2	947	0.7356	0.874279	-	ENSG00000103647(CORO2B),ENSG00000170236(USP50)
MF	GO:0032555	purine ribonucleotide binding	0	4	4	1889	0.7361	0.874395	-	ENSG00000013573(DDX11),ENSG00000041515(MYO16),ENSG00000102128(RAB40AL),ENSG00000164949(GEM)
BP	GO:0016569	covalent chromatin modification	0	1	1	485	0.7371	0.875105	-	ENSG00000109819(PPARGC1A)
BP	GO:0019220	regulation of phosphate metabolic process	1	3	4	1810	0.7377	0.87534	ENSG00000101188(NTSR1)	ENSG00000109819(PPARGC1A),ENSG00000130513(GDF15),ENSG00000213949(ITGA1)
BP	GO:0030163	protein catabolic process	0	2	2	952	0.7383	0.875414	-	ENSG00000170236(USP50),ENSG00000175518(UBQLNL)
CC	GO:0000228	nuclear chromosome	0	3	3	1285	0.73998	0.875414	-	ENSG00000013573(DDX11),ENSG00000109819(PPARGC1A),ENSG00000253293(HOXA10)
BP	GO:0016311	dephosphorylation	0	1	1	489	0.7401	0.875414	-	ENSG00000213949(ITGA1)
BP	GO:0006091	generation of precursor metabolites and energy	0	1	1	490	0.7408	0.875414	-	ENSG00000109819(PPARGC1A)
BP	GO:0006355	regulation of transcription, DNA-templated	0	8	8	3437	0.7409	0.875414	-	ENSG00000013573(DDX11),ENSG00000109819(PPARGC1A),ENSG00000130513(GDF15),ENSG00000152284(TCF7L1),ENSG00000160321(ZNF208),ENSG00000176293(ZNF135),ENSG00000198046(ZNF667),ENSG00000253293(HOXA10)
MF	GO:0017076	purine nucleotide binding	0	4	4	1902	0.7411	0.875414	-	ENSG00000013573(DDX11),ENSG00000041515(MYO16),ENSG00000102128(RAB40AL),ENSG00000164949(GEM)
BP	GO:0051174	regulation of phosphorus metabolic process	1	3	4	1820	0.7418	0.875414	ENSG00000101188(NTSR1)	ENSG00000109819(PPARGC1A),ENSG00000130513(GDF15),ENSG00000213949(ITGA1)
BP	GO:0045595	regulation of cell differentiation	2	2	4	1821	0.7422	0.875414	ENSG00000091129(NRCAM),ENSG00000112902(SEMA5A)	ENSG00000102837(OLFM4),ENSG00000130513(GDF15)
MF	GO:0032553	ribonucleotide binding	0	4	4	1905	0.7423	0.875414	-	ENSG00000013573(DDX11),ENSG00000041515(MYO16),ENSG00000102128(RAB40AL),ENSG00000164949(GEM)
BP	GO:0051338	regulation of transferase activity	0	2	2	960	0.7426	0.875414	-	ENSG00000130513(GDF15),ENSG00000213949(ITGA1)
BP	GO:0007606	sensory perception of chemical stimulus	1	0	1	493	0.743	0.875414	ENSG00000131686(CA6)	-
MF	GO:0000987	core promoter proximal region sequence-specific DNA binding	0	1	1	516	0.7431	0.875414	-	ENSG00000253293(HOXA10)
MF	GO:0001159	core promoter proximal region DNA binding	0	1	1	516	0.7431	0.875414	-	ENSG00000253293(HOXA10)
BP	GO:0009056	catabolic process	2	4	6	2646	0.7436	0.875414	ENSG00000007350(TKTL1),ENSG00000101188(NTSR1)	ENSG00000109819(PPARGC1A),ENSG00000170236(USP50),ENSG00000175518(UBQLNL),ENSG00000197446(CYP2F1)
MF	GO:0046982	protein heterodimerization activity	1	0	1	517	0.7438	0.875414	ENSG00000101188(NTSR1)	-
BP	GO:0007275	multicellular organism development	5	8	13	5393	0.7453	0.876705	ENSG00000036448(MYOM2),ENSG00000091129(NRCAM),ENSG00000112902(SEMA5A),ENSG00000164946(FREM1),ENSG00000170293(CMTM8)	ENSG00000013573(DDX11),ENSG00000041515(MYO16),ENSG00000101282(RSPO4),ENSG00000109819(PPARGC1A),ENSG00000132972(RNF17),ENSG00000157423(HYDIN),ENSG00000213949(ITGA1),ENSG00000253293(HOXA10)
BP	GO:0030335	positive regulation of cell migration	1	0	1	498	0.7465	0.877642	ENSG00000112902(SEMA5A)	-
BP	GO:0006914	autophagy	0	1	1	501	0.7486	0.87916	-	ENSG00000109819(PPARGC1A)
BP	GO:0061919	process utilizing autophagic mechanism	0	1	1	501	0.7486	0.87916	-	ENSG00000109819(PPARGC1A)
BP	GO:0071310	cellular response to organic substance	1	5	6	2662	0.7491	0.879273	ENSG00000205755(CRLF2)	ENSG00000013573(DDX11),ENSG00000109819(PPARGC1A),ENSG00000129226(CD68),ENSG00000130513(GDF15),ENSG00000196735(HLA-DQA1)
BP	GO:0072503	cellular divalent inorganic cation homeostasis	1	0	1	503	0.75	0.879355	ENSG00000101188(NTSR1)	-
BP	GO:0050878	regulation of body fluid levels	0	1	1	504	0.7507	0.879355	-	ENSG00000103647(CORO2B)
CC	GO:0098805	whole membrane	1	3	4	1702	0.75131	0.879355	ENSG00000101188(NTSR1)	ENSG00000129226(CD68),ENSG00000196735(HLA-DQA1),ENSG00000213949(ITGA1)
BP	GO:0002694	regulation of leukocyte activation	1	0	1	505	0.7514	0.879355	ENSG00000205755(CRLF2)	-
CC	GO:0005911	cell-cell junction	1	0	1	466	0.75173	0.879355	ENSG00000143341(HMCN1)	-
BP	GO:0019725	cellular homeostasis	1	1	2	978	0.752	0.879355	ENSG00000101188(NTSR1)	ENSG00000109819(PPARGC1A)
BP	GO:0040012	regulation of locomotion	1	1	2	978	0.752	0.879355	ENSG00000112902(SEMA5A)	ENSG00000109819(PPARGC1A)
BP	GO:0001932	regulation of protein phosphorylation	0	3	3	1422	0.753	0.880051	-	ENSG00000109819(PPARGC1A),ENSG00000130513(GDF15),ENSG00000213949(ITGA1)
BP	GO:0031326	regulation of cellular biosynthetic process	2	8	10	4266	0.7539	0.88063	ENSG00000101188(NTSR1),ENSG00000253250(C8orf88)	ENSG00000013573(DDX11),ENSG00000109819(PPARGC1A),ENSG00000130513(GDF15),ENSG00000152284(TCF7L1),ENSG00000160321(ZNF208),ENSG00000176293(ZNF135),ENSG00000198046(ZNF667),ENSG00000253293(HOXA10)
BP	GO:0022414	reproductive process	1	2	3	1428	0.7556	0.881785	ENSG00000156509(FBXO43)	ENSG00000132972(RNF17),ENSG00000253293(HOXA10)
BP	GO:0065008	regulation of biological quality	4	5	9	3880	0.7557	0.881785	ENSG00000091129(NRCAM),ENSG00000101188(NTSR1),ENSG00000112902(SEMA5A),ENSG00000198336(MYL4)	ENSG00000007314(SCN4A),ENSG00000103647(CORO2B),ENSG00000109819(PPARGC1A),ENSG00000188958(UTS2B),ENSG00000213949(ITGA1)
BP	GO:0034248	regulation of cellular amide metabolic process	1	0	1	513	0.7569	0.882109	ENSG00000253250(C8orf88)	-
BP	GO:0000003	reproduction	1	2	3	1431	0.7569	0.882109	ENSG00000156509(FBXO43)	ENSG00000132972(RNF17),ENSG00000253293(HOXA10)
BP	GO:0006397	mRNA processing	0	1	1	514	0.7576	0.882109	-	ENSG00000109819(PPARGC1A)
BP	GO:0010817	regulation of hormone levels	0	1	1	514	0.7576	0.882109	-	ENSG00000109819(PPARGC1A)
BP	GO:0051270	regulation of cellular component movement	1	1	2	991	0.7586	0.882801	ENSG00000112902(SEMA5A)	ENSG00000109819(PPARGC1A)
MF	GO:0043168	anion binding	1	5	6	2819	0.7603	0.884291	ENSG00000112902(SEMA5A)	ENSG00000013573(DDX11),ENSG00000041515(MYO16),ENSG00000101282(RSPO4),ENSG00000102128(RAB40AL),ENSG00000164949(GEM)
BP	GO:0009150	purine ribonucleotide metabolic process	0	1	1	519	0.761	0.884291	-	ENSG00000109819(PPARGC1A)
BP	GO:0001934	positive regulation of protein phosphorylation	0	2	2	996	0.7611	0.884291	-	ENSG00000130513(GDF15),ENSG00000213949(ITGA1)
BP	GO:2000147	positive regulation of cell motility	1	0	1	520	0.7617	0.884515	ENSG00000112902(SEMA5A)	-
BP	GO:0000278	mitotic cell cycle	0	2	2	999	0.7626	0.884956	-	ENSG00000041515(MYO16),ENSG00000164949(GEM)
BP	GO:0072507	divalent inorganic cation homeostasis	1	0	1	522	0.763	0.884956	ENSG00000101188(NTSR1)	-
BP	GO:1903506	regulation of nucleic acid-templated transcription	0	8	8	3510	0.7633	0.884956	-	ENSG00000013573(DDX11),ENSG00000109819(PPARGC1A),ENSG00000130513(GDF15),ENSG00000152284(TCF7L1),ENSG00000160321(ZNF208),ENSG00000176293(ZNF135),ENSG00000198046(ZNF667),ENSG00000253293(HOXA10)
BP	GO:0002757	immune response-activating signal transduction	0	1	1	524	0.7643	0.885602	-	ENSG00000196735(HLA-DQA1)
MF	GO:0051020	GTPase binding	0	1	1	549	0.7648	0.885602	-	ENSG00000120645(IQSEC3)
BP	GO:0050790	regulation of catalytic activity	1	4	5	2300	0.7656	0.885602	ENSG00000198336(MYL4)	ENSG00000013573(DDX11),ENSG00000130513(GDF15),ENSG00000170236(USP50),ENSG00000213949(ITGA1)
BP	GO:0007005	mitochondrion organization	0	1	1	526	0.7656	0.885602	-	ENSG00000109819(PPARGC1A)
BP	GO:2001141	regulation of RNA biosynthetic process	0	8	8	3519	0.766	0.885602	-	ENSG00000013573(DDX11),ENSG00000109819(PPARGC1A),ENSG00000130513(GDF15),ENSG00000152284(TCF7L1),ENSG00000160321(ZNF208),ENSG00000176293(ZNF135),ENSG00000198046(ZNF667),ENSG00000253293(HOXA10)
BP	GO:0009987	cellular process	17	25	42	15793	0.7663	0.885602	ENSG00000007350(TKTL1),ENSG00000036448(MYOM2),ENSG00000091129(NRCAM),ENSG00000101188(NTSR1),ENSG00000112902(SEMA5A),ENSG00000131686(CA6),ENSG00000137878(GCOM1),ENSG00000143341(HMCN1),ENSG00000156509(FBXO43),ENSG00000162643(WDR63),ENSG00000164946(FREM1),ENSG00000170293(CMTM8),ENSG00000184185(KCNJ12),ENSG00000198336(MYL4),ENSG00000205755(CRLF2),ENSG00000253250(C8orf88),ENSG00000263155(MYZAP)	ENSG00000007314(SCN4A),ENSG00000013573(DDX11),ENSG00000041515(MYO16),ENSG00000101282(RSPO4),ENSG00000102128(RAB40AL),ENSG00000102837(OLFM4),ENSG00000103647(CORO2B),ENSG00000109819(PPARGC1A),ENSG00000120645(IQSEC3),ENSG00000129226(CD68),ENSG00000130513(GDF15),ENSG00000132972(RNF17),ENSG00000152284(TCF7L1),ENSG00000157423(HYDIN),ENSG00000160321(ZNF208),ENSG00000164949(GEM),ENSG00000170236(USP50),EN…
BP	GO:1901615	organic hydroxy compound metabolic process	1	0	1	531	0.7689	0.887837	ENSG00000101188(NTSR1)	-
BP	GO:2000112	regulation of cellular macromolecule biosynthetic process	1	8	9	3928	0.7695	0.887837	ENSG00000253250(C8orf88)	ENSG00000013573(DDX11),ENSG00000109819(PPARGC1A),ENSG00000130513(GDF15),ENSG00000152284(TCF7L1),ENSG00000160321(ZNF208),ENSG00000176293(ZNF135),ENSG00000198046(ZNF667),ENSG00000253293(HOXA10)
MF	GO:0022857	transmembrane transporter activity	1	1	2	1061	0.7701	0.887837	ENSG00000184185(KCNJ12)	ENSG00000007314(SCN4A)
BP	GO:0044089	positive regulation of cellular component biogenesis	0	1	1	533	0.7702	0.887837	-	ENSG00000170236(USP50)
BP	GO:0055114	oxidation-reduction process	0	2	2	1015	0.7705	0.887837	-	ENSG00000109819(PPARGC1A),ENSG00000197446(CYP2F1)
BP	GO:0009259	ribonucleotide metabolic process	0	1	1	534	0.7708	0.887837	-	ENSG00000109819(PPARGC1A)
BP	GO:0044703	multi-organism reproductive process	0	2	2	1017	0.7714	0.887837	-	ENSG00000132972(RNF17),ENSG00000253293(HOXA10)
BP	GO:0051272	positive regulation of cellular component movement	1	0	1	535	0.7715	0.887837	ENSG00000112902(SEMA5A)	-
CC	GO:0044432	endoplasmic reticulum part	0	3	3	1354	0.77212	0.888081	-	ENSG00000160963(COL26A1),ENSG00000196735(HLA-DQA1),ENSG00000197446(CYP2F1)
BP	GO:0006259	DNA metabolic process	0	2	2	1020	0.7729	0.888154	-	ENSG00000013573(DDX11),ENSG00000109819(PPARGC1A)
BP	GO:0006810	transport	4	8	12	5113	0.773	0.888154	ENSG00000101188(NTSR1),ENSG00000131686(CA6),ENSG00000184185(KCNJ12),ENSG00000205755(CRLF2)	ENSG00000007314(SCN4A),ENSG00000102128(RAB40AL),ENSG00000102837(OLFM4),ENSG00000109819(PPARGC1A),ENSG00000129226(CD68),ENSG00000152672(CLEC4F),ENSG00000164949(GEM),ENSG00000170236(USP50)
BP	GO:0006163	purine nucleotide metabolic process	0	1	1	539	0.774	0.888833	-	ENSG00000109819(PPARGC1A)
BP	GO:0007167	enzyme linked receptor protein signaling pathway	0	2	2	1025	0.7753	0.889856	-	ENSG00000130513(GDF15),ENSG00000213949(ITGA1)
BP	GO:0009889	regulation of biosynthetic process	2	8	10	4345	0.7759	0.890075	ENSG00000101188(NTSR1),ENSG00000253250(C8orf88)	ENSG00000013573(DDX11),ENSG00000109819(PPARGC1A),ENSG00000130513(GDF15),ENSG00000152284(TCF7L1),ENSG00000160321(ZNF208),ENSG00000176293(ZNF135),ENSG00000198046(ZNF667),ENSG00000253293(HOXA10)
BP	GO:0050865	regulation of cell activation	1	0	1	544	0.7772	0.891096	ENSG00000205755(CRLF2)	-
BP	GO:0040017	positive regulation of locomotion	1	0	1	548	0.7796	0.893377	ENSG00000112902(SEMA5A)	-
BP	GO:0006281	DNA repair	0	1	1	552	0.7821	0.894815	-	ENSG00000013573(DDX11)
BP	GO:0051656	establishment of organelle localization	0	1	1	552	0.7821	0.894815	-	ENSG00000164949(GEM)
MF	GO:0022892	substrate-specific transporter activity	1	1	2	1088	0.7823	0.894815	ENSG00000184185(KCNJ12)	ENSG00000007314(SCN4A)
BP	GO:0033036	macromolecule localization	3	4	7	3173	0.7825	0.894815	ENSG00000091129(NRCAM),ENSG00000101188(NTSR1),ENSG00000205755(CRLF2)	ENSG00000102128(RAB40AL),ENSG00000103647(CORO2B),ENSG00000129226(CD68),ENSG00000170236(USP50)
BP	GO:0019693	ribose phosphate metabolic process	0	1	1	554	0.7833	0.895259	-	ENSG00000109819(PPARGC1A)
BP	GO:0007423	sensory organ development	1	0	1	555	0.7839	0.895474	ENSG00000036448(MYOM2)	-
MF	GO:0000981	RNA polymerase II transcription factor activity, sequence-specific DNA binding	0	2	2	1095	0.7854	0.895622	-	ENSG00000152284(TCF7L1),ENSG00000253293(HOXA10)
BP	GO:0002764	immune response-regulating signaling pathway	0	1	1	558	0.7857	0.895622	-	ENSG00000196735(HLA-DQA1)
BP	GO:0042327	positive regulation of phosphorylation	0	2	2	1048	0.7859	0.895622	-	ENSG00000130513(GDF15),ENSG00000213949(ITGA1)
BP	GO:0007507	heart development	1	0	1	559	0.7863	0.895622	ENSG00000036448(MYOM2)	-
BP	GO:0034660	ncRNA metabolic process	0	1	1	559	0.7863	0.895622	-	ENSG00000013573(DDX11)
MF	GO:0003712	transcription cofactor activity	0	1	1	585	0.7865	0.895622	-	ENSG00000109819(PPARGC1A)
BP	GO:0044255	cellular lipid metabolic process	0	2	2	1052	0.7878	0.896505	-	ENSG00000109819(PPARGC1A),ENSG00000197446(CYP2F1)
BP	GO:0044772	mitotic cell cycle phase transition	0	1	1	562	0.7881	0.896505	-	ENSG00000041515(MYO16)
CC	GO:0005813	centrosome	0	1	1	519	0.7886	0.896605	-	ENSG00000013573(DDX11)
MF	GO:0000989	transcription factor activity, transcription factor binding	0	1	1	592	0.7904	0.898182	-	ENSG00000109819(PPARGC1A)
BP	GO:0002684	positive regulation of immune system process	1	1	2	1059	0.7909	0.898281	ENSG00000205755(CRLF2)	ENSG00000196735(HLA-DQA1)
CC	GO:0043226	organelle	14	24	38	13603	0.79289	0.900071	ENSG00000007350(TKTL1),ENSG00000036448(MYOM2),ENSG00000091129(NRCAM),ENSG00000101188(NTSR1),ENSG00000112902(SEMA5A),ENSG00000131686(CA6),ENSG00000137878(GCOM1),ENSG00000143341(HMCN1),ENSG00000156509(FBXO43),ENSG00000162643(WDR63),ENSG00000170293(CMTM8),ENSG00000198156(NPIPB6),ENSG00000198336(MYL4),ENSG00000263155(MYZAP)	ENSG00000013573(DDX11),ENSG00000041515(MYO16),ENSG00000099974(DDTL),ENSG00000102128(RAB40AL),ENSG00000102837(OLFM4),ENSG00000103647(CORO2B),ENSG00000109819(PPARGC1A),ENSG00000120645(IQSEC3),ENSG00000129226(CD68),ENSG00000130513(GDF15),ENSG00000132972(RNF17),ENSG00000139044(B4GALNT3),ENSG00000152284(TCF7L1),ENSG00000157423(HYDIN),ENSG00000160321(ZNF208),ENSG00000160963(COL26A1),ENSG00000164949(GEM…
MF	GO:0000988	transcription factor activity, protein binding	0	1	1	598	0.7938	0.900634	-	ENSG00000109819(PPARGC1A)
BP	GO:0006351	transcription, DNA-templated	0	8	8	3620	0.7946	0.900701	-	ENSG00000013573(DDX11),ENSG00000109819(PPARGC1A),ENSG00000130513(GDF15),ENSG00000152284(TCF7L1),ENSG00000160321(ZNF208),ENSG00000176293(ZNF135),ENSG00000198046(ZNF667),ENSG00000253293(HOXA10)
BP	GO:0002682	regulation of immune system process	1	2	3	1526	0.7953	0.900701	ENSG00000205755(CRLF2)	ENSG00000129226(CD68),ENSG00000196735(HLA-DQA1)
CC	GO:0044431	Golgi apparatus part	0	2	2	988	0.79606	0.900701	-	ENSG00000139044(B4GALNT3),ENSG00000196735(HLA-DQA1)
BP	GO:0009887	animal organ morphogenesis	2	0	2	1072	0.7966	0.900701	ENSG00000036448(MYOM2),ENSG00000164946(FREM1)	-
BP	GO:0045893	positive regulation of transcription, DNA-templated	0	3	3	1530	0.7968	0.900701	-	ENSG00000013573(DDX11),ENSG00000109819(PPARGC1A),ENSG00000253293(HOXA10)
BP	GO:0072594	establishment of protein localization to organelle	0	1	1	577	0.7969	0.900701	-	ENSG00000129226(CD68)
BP	GO:0045936	negative regulation of phosphate metabolic process	0	1	1	578	0.7974	0.900701	-	ENSG00000109819(PPARGC1A)
BP	GO:0072521	purine-containing compound metabolic process	0	1	1	578	0.7974	0.900701	-	ENSG00000109819(PPARGC1A)
BP	GO:0019752	carboxylic acid metabolic process	0	2	2	1075	0.7979	0.900701	-	ENSG00000109819(PPARGC1A),ENSG00000197446(CYP2F1)
BP	GO:0010563	negative regulation of phosphorus metabolic process	0	1	1	579	0.798	0.900701	-	ENSG00000109819(PPARGC1A)
BP	GO:0071407	cellular response to organic cyclic compound	0	1	1	584	0.8008	0.903392	-	ENSG00000109819(PPARGC1A)
BP	GO:0008104	protein localization	2	4	6	2829	0.8017	0.903939	ENSG00000091129(NRCAM),ENSG00000205755(CRLF2)	ENSG00000102128(RAB40AL),ENSG00000103647(CORO2B),ENSG00000129226(CD68),ENSG00000170236(USP50)
MF	GO:0070011	peptidase activity, acting on L-amino acid peptides	0	1	1	614	0.8025	0.904372	-	ENSG00000170236(USP50)
BP	GO:0006875	cellular metal ion homeostasis	1	0	1	588	0.8031	0.904579	ENSG00000101188(NTSR1)	-
BP	GO:0048598	embryonic morphogenesis	0	1	1	590	0.8042	0.905349	-	ENSG00000253293(HOXA10)
MF	GO:0008134	transcription factor binding	0	1	1	620	0.8056	0.906456	-	ENSG00000109819(PPARGC1A)
BP	GO:0097659	nucleic acid-templated transcription	0	8	8	3667	0.807	0.907562	-	ENSG00000013573(DDX11),ENSG00000109819(PPARGC1A),ENSG00000130513(GDF15),ENSG00000152284(TCF7L1),ENSG00000160321(ZNF208),ENSG00000176293(ZNF135),ENSG00000198046(ZNF667),ENSG00000253293(HOXA10)
BP	GO:0031400	negative regulation of protein modification process	0	1	1	597	0.808	0.908217	-	ENSG00000109819(PPARGC1A)
BP	GO:0044770	cell cycle phase transition	0	1	1	601	0.8101	0.909199	-	ENSG00000041515(MYO16)
BP	GO:0010556	regulation of macromolecule biosynthetic process	1	8	9	4082	0.8103	0.909199	ENSG00000253250(C8orf88)	ENSG00000013573(DDX11),ENSG00000109819(PPARGC1A),ENSG00000130513(GDF15),ENSG00000152284(TCF7L1),ENSG00000160321(ZNF208),ENSG00000176293(ZNF135),ENSG00000198046(ZNF667),ENSG00000253293(HOXA10)
BP	GO:0042325	regulation of phosphorylation	0	3	3	1568	0.8107	0.909199	-	ENSG00000109819(PPARGC1A),ENSG00000130513(GDF15),ENSG00000213949(ITGA1)
BP	GO:0051301	cell division	1	0	1	602	0.8107	0.909199	ENSG00000143341(HMCN1)	-
BP	GO:0002253	activation of immune response	0	1	1	603	0.8112	0.909199	-	ENSG00000196735(HLA-DQA1)
BP	GO:0032774	RNA biosynthetic process	0	8	8	3685	0.8117	0.909199	-	ENSG00000013573(DDX11),ENSG00000109819(PPARGC1A),ENSG00000130513(GDF15),ENSG00000152284(TCF7L1),ENSG00000160321(ZNF208),ENSG00000176293(ZNF135),ENSG00000198046(ZNF667),ENSG00000253293(HOXA10)
BP	GO:0010033	response to organic substance	2	5	7	3278	0.8118	0.909199	ENSG00000101188(NTSR1),ENSG00000205755(CRLF2)	ENSG00000013573(DDX11),ENSG00000109819(PPARGC1A),ENSG00000129226(CD68),ENSG00000130513(GDF15),ENSG00000196735(HLA-DQA1)
BP	GO:0010608	posttranscriptional regulation of gene expression	1	0	1	605	0.8123	0.909291	ENSG00000253250(C8orf88)	-
MF	GO:0008233	peptidase activity	0	1	1	640	0.8158	0.912739	-	ENSG00000170236(USP50)
BP	GO:0031328	positive regulation of cellular biosynthetic process	1	3	4	2029	0.8165	0.913053	ENSG00000101188(NTSR1)	ENSG00000013573(DDX11),ENSG00000109819(PPARGC1A),ENSG00000253293(HOXA10)
CC	GO:0043232	intracellular non-membrane-bounded organelle	5	7	12	4905	0.81752	0.913724	ENSG00000036448(MYOM2),ENSG00000137878(GCOM1),ENSG00000162643(WDR63),ENSG00000198336(MYL4),ENSG00000263155(MYZAP)	ENSG00000013573(DDX11),ENSG00000041515(MYO16),ENSG00000103647(CORO2B),ENSG00000109819(PPARGC1A),ENSG00000157423(HYDIN),ENSG00000164949(GEM),ENSG00000253293(HOXA10)
CC	GO:0043228	non-membrane-bounded organelle	5	7	12	4914	0.81964	0.915622	ENSG00000036448(MYOM2),ENSG00000137878(GCOM1),ENSG00000162643(WDR63),ENSG00000198336(MYL4),ENSG00000263155(MYZAP)	ENSG00000013573(DDX11),ENSG00000041515(MYO16),ENSG00000103647(CORO2B),ENSG00000109819(PPARGC1A),ENSG00000157423(HYDIN),ENSG00000164949(GEM),ENSG00000253293(HOXA10)
BP	GO:0048585	negative regulation of response to stimulus	1	2	3	1597	0.8207	0.916336	ENSG00000112902(SEMA5A)	ENSG00000130513(GDF15),ENSG00000213949(ITGA1)
MF	GO:0000166	nucleotide binding	0	4	4	2144	0.823	0.917825	-	ENSG00000013573(DDX11),ENSG00000041515(MYO16),ENSG00000102128(RAB40AL),ENSG00000164949(GEM)
BP	GO:0007346	regulation of mitotic cell cycle	0	1	1	626	0.823	0.917825	-	ENSG00000041515(MYO16)
MF	GO:1901265	nucleoside phosphate binding	0	4	4	2145	0.8233	0.917825	-	ENSG00000013573(DDX11),ENSG00000041515(MYO16),ENSG00000102128(RAB40AL),ENSG00000164949(GEM)
BP	GO:0032269	negative regulation of cellular protein metabolic process	1	1	2	1139	0.8241	0.918222	ENSG00000253250(C8orf88)	ENSG00000109819(PPARGC1A)
BP	GO:0072657	protein localization to membrane	0	1	1	629	0.8245	0.918222	-	ENSG00000102128(RAB40AL)
BP	GO:0009891	positive regulation of biosynthetic process	1	3	4	2059	0.8257	0.919088	ENSG00000101188(NTSR1)	ENSG00000013573(DDX11),ENSG00000109819(PPARGC1A),ENSG00000253293(HOXA10)
BP	GO:0031325	positive regulation of cellular metabolic process	1	6	7	3337	0.8269	0.919953	ENSG00000101188(NTSR1)	ENSG00000013573(DDX11),ENSG00000109819(PPARGC1A),ENSG00000130513(GDF15),ENSG00000170236(USP50),ENSG00000213949(ITGA1),ENSG00000253293(HOXA10)
BP	GO:0051252	regulation of RNA metabolic process	0	8	8	3761	0.8303	0.922603	-	ENSG00000013573(DDX11),ENSG00000109819(PPARGC1A),ENSG00000130513(GDF15),ENSG00000152284(TCF7L1),ENSG00000160321(ZNF208),ENSG00000176293(ZNF135),ENSG00000198046(ZNF667),ENSG00000253293(HOXA10)
BP	GO:1903508	positive regulation of nucleic acid-templated transcription	0	3	3	1629	0.8313	0.922603	-	ENSG00000013573(DDX11),ENSG00000109819(PPARGC1A),ENSG00000253293(HOXA10)
BP	GO:1902680	positive regulation of RNA biosynthetic process	0	3	3	1630	0.8316	0.922603	-	ENSG00000013573(DDX11),ENSG00000109819(PPARGC1A),ENSG00000253293(HOXA10)
CC	GO:0044433	cytoplasmic vesicle part	0	3	3	1506	0.8318	0.922603	-	ENSG00000102837(OLFM4),ENSG00000129226(CD68),ENSG00000196735(HLA-DQA1)
BP	GO:0019637	organophosphate metabolic process	1	1	2	1161	0.8324	0.922603	ENSG00000101188(NTSR1)	ENSG00000109819(PPARGC1A)
CC	GO:0005789	endoplasmic reticulum membrane	0	2	2	1072	0.83248	0.922603	-	ENSG00000196735(HLA-DQA1),ENSG00000197446(CYP2F1)
CC	GO:0005783	endoplasmic reticulum	1	3	4	1924	0.83256	0.922603	ENSG00000101188(NTSR1)	ENSG00000160963(COL26A1),ENSG00000196735(HLA-DQA1),ENSG00000197446(CYP2F1)
BP	GO:0048522	positive regulation of cellular process	4	8	12	5367	0.8327	0.922603	ENSG00000091129(NRCAM),ENSG00000101188(NTSR1),ENSG00000112902(SEMA5A),ENSG00000205755(CRLF2)	ENSG00000013573(DDX11),ENSG00000101282(RSPO4),ENSG00000102837(OLFM4),ENSG00000109819(PPARGC1A),ENSG00000130513(GDF15),ENSG00000170236(USP50),ENSG00000213949(ITGA1),ENSG00000253293(HOXA10)
BP	GO:0002252	immune effector process	0	2	2	1163	0.8331	0.922603	-	ENSG00000102837(OLFM4),ENSG00000129226(CD68)
CC	GO:0098827	endoplasmic reticulum subcompartment	0	2	2	1079	0.83524	0.924098	-	ENSG00000196735(HLA-DQA1),ENSG00000197446(CYP2F1)
BP	GO:0051241	negative regulation of multicellular organismal process	1	1	2	1169	0.8353	0.924098	ENSG00000112902(SEMA5A)	ENSG00000130513(GDF15)
CC	GO:0031410	cytoplasmic vesicle	0	5	5	2346	0.83798	0.92659	-	ENSG00000102128(RAB40AL),ENSG00000102837(OLFM4),ENSG00000129226(CD68),ENSG00000196735(HLA-DQA1),ENSG00000213949(ITGA1)
BP	GO:0048878	chemical homeostasis	1	1	2	1178	0.8385	0.92659	ENSG00000101188(NTSR1)	ENSG00000109819(PPARGC1A)
CC	GO:0097708	intracellular vesicle	0	5	5	2349	0.83883	0.92659	-	ENSG00000102128(RAB40AL),ENSG00000102837(OLFM4),ENSG00000129226(CD68),ENSG00000196735(HLA-DQA1),ENSG00000213949(ITGA1)
BP	GO:0055065	metal ion homeostasis	1	0	1	661	0.8397	0.92708	ENSG00000101188(NTSR1)	-
BP	GO:0030003	cellular cation homeostasis	1	0	1	663	0.8406	0.927125	ENSG00000101188(NTSR1)	-
BP	GO:0044265	cellular macromolecule catabolic process	0	2	2	1184	0.8407	0.927125	-	ENSG00000170236(USP50),ENSG00000175518(UBQLNL)
CC	GO:0042175	nuclear outer membrane-endoplasmic reticulum membrane network	0	2	2	1094	0.84102	0.927125	-	ENSG00000196735(HLA-DQA1),ENSG00000197446(CYP2F1)
BP	GO:0043436	oxoacid metabolic process	0	2	2	1190	0.8428	0.928147	-	ENSG00000109819(PPARGC1A),ENSG00000197446(CYP2F1)
BP	GO:0048729	tissue morphogenesis	1	0	1	668	0.8428	0.928147	ENSG00000036448(MYOM2)	-
BP	GO:0009117	nucleotide metabolic process	0	1	1	669	0.8433	0.928227	-	ENSG00000109819(PPARGC1A)
BP	GO:0045944	positive regulation of transcription from RNA polymerase II promoter	0	2	2	1193	0.8438	0.928308	-	ENSG00000109819(PPARGC1A),ENSG00000253293(HOXA10)
BP	GO:0006753	nucleoside phosphate metabolic process	0	1	1	677	0.8468	0.930667	-	ENSG00000109819(PPARGC1A)
BP	GO:0006873	cellular ion homeostasis	1	0	1	677	0.8468	0.930667	ENSG00000101188(NTSR1)	-
BP	GO:0051248	negative regulation of protein metabolic process	1	1	2	1205	0.8479	0.931405	ENSG00000253250(C8orf88)	ENSG00000109819(PPARGC1A)
BP	GO:0006082	organic acid metabolic process	0	2	2	1207	0.8486	0.931704	-	ENSG00000109819(PPARGC1A),ENSG00000197446(CYP2F1)
BP	GO:0009628	response to abiotic stimulus	1	1	2	1228	0.8555	0.938304	ENSG00000101188(NTSR1)	ENSG00000109819(PPARGC1A)
BP	GO:0008610	lipid biosynthetic process	0	1	1	700	0.8564	0.938304	-	ENSG00000109819(PPARGC1A)
BP	GO:0051254	positive regulation of RNA metabolic process	0	3	3	1713	0.8566	0.938304	-	ENSG00000013573(DDX11),ENSG00000109819(PPARGC1A),ENSG00000253293(HOXA10)
MF	GO:0019900	kinase binding	1	0	1	733	0.8567	0.938304	ENSG00000036448(MYOM2)	-
BP	GO:0007268	chemical synaptic transmission	1	0	1	702	0.8572	0.938304	ENSG00000101188(NTSR1)	-
BP	GO:0098916	anterograde trans-synaptic signaling	1	0	1	702	0.8572	0.938304	ENSG00000101188(NTSR1)	-
BP	GO:0009968	negative regulation of signal transduction	0	2	2	1237	0.8584	0.939145	-	ENSG00000130513(GDF15),ENSG00000213949(ITGA1)
MF	GO:0005215	transporter activity	1	1	2	1300	0.8603	0.940387	ENSG00000184185(KCNJ12)	ENSG00000007314(SCN4A)
BP	GO:0099537	trans-synaptic signaling	1	0	1	710	0.8604	0.940387	ENSG00000101188(NTSR1)	-
BP	GO:0045596	negative regulation of cell differentiation	1	0	1	712	0.8612	0.940789	ENSG00000112902(SEMA5A)	-
BP	GO:0006897	endocytosis	0	1	1	716	0.8628	0.941118	-	ENSG00000152672(CLEC4F)
BP	GO:0006954	inflammatory response	0	1	1	716	0.8628	0.941118	-	ENSG00000129226(CD68)
BP	GO:0099536	synaptic signaling	1	0	1	716	0.8628	0.941118	ENSG00000101188(NTSR1)	-
BP	GO:1901137	carbohydrate derivative biosynthetic process	0	1	1	725	0.8662	0.944353	-	ENSG00000109819(PPARGC1A)
BP	GO:0055086	nucleobase-containing small molecule metabolic process	0	1	1	727	0.867	0.944752	-	ENSG00000109819(PPARGC1A)
MF	GO:0016491	oxidoreductase activity	0	1	1	763	0.8679	0.945108	-	ENSG00000197446(CYP2F1)
CC	GO:0098590	plasma membrane region	1	1	2	1172	0.86828	0.945108	ENSG00000091129(NRCAM)	ENSG00000120645(IQSEC3)
CC	GO:0044427	chromosomal part	0	3	3	1624	0.86863	0.945108	-	ENSG00000013573(DDX11),ENSG00000109819(PPARGC1A),ENSG00000253293(HOXA10)
[truncated: 176 more rows]
