# Supplementary material for: Construction of a ceRNA network and screening of potential biomarkers and molecular targets in male smokers with chronic obstructive pulmonary disease
Source: Front Genet. 2024 Jun 12;15:1376721. doi: 10.3389/fgene.2024.1376721 (PMC11199688; doi:10.3389/fgene.2024.1376721)
Supplement: Supplementary file 5 [file Table6.XLSX]

## Sheet: Sheet1
id	baseMean	baseMeanA	baseMeanB	foldChange	log2FoldChange	pval	padj	Chromosome	Start Site	End Site	Direction	Length	Name	GO	KEGG	EC	eggNOG Class	eggNOG	Description	NCBI_GI	UniProtAC
ENSG00000146530	53.1732	82.052	24.2943	0.296084	-1.75592	3.27599e-06	0.0552364	7	12330885	12403941	-	6712	VWDE	GO:0005102;GO:0005576;GO:0005576;GO:0009986;GO:0048856;GO:0005509;GO:0005509;GO:0005509;	-	-	T	0E8KF;0S2SW;1DFI9;0B4YY;1BB4H;13DW5;0WHIJ;16NVB;0V3B3;0IR6Q	von Willebrand factor D and EGF domains [Source:HGNC Symbol;Acc:HGNC:21897]	221806	Q8N2E2
ENSG00000013573	353.103	517.157	189.05	0.365556	-1.45183	0.000153475	0.746365	12	31073860	31104799	+	8367	DDX11	GO:0000166;GO:0000790;GO:0000922;GO:0001650;GO:0003676;GO:0003676;GO:0003677;GO:0003677;GO:0003677;GO:0003678;GO:0003678;GO:0003682;GO:0003688;GO:0003690;GO:0003697;GO:0003723;GO:0003727;GO:0004386;GO:0004386;GO:0004386;GO:0005515;GO:0005524;GO:0005524;GO:0005524;GO:0005634;GO:0005634;GO:0005634;GO:0005654;GO:0005694;GO:0005730;GO:0005737;GO:0005813;GO:0005813;GO:0005815;GO:0005856;GO:0006139;GO:…	K11273	EC:3.6.4.13	-	-	DEAD/H-box helicase 11 [Source:HGNC Symbol;Acc:HGNC:2736]	1663	Q96FC9
ENSG00000196735	2237.99	3891.14	584.848	0.150302	-2.73406	0.000347657	0.844544	6	32628179	32647062	+	6883	HLA-DQA1	GO:0000139;GO:0002250;GO:0002376;GO:0002504;GO:0005515;GO:0005764;GO:0005765;GO:0005765;GO:0005768;GO:0005783;GO:0005789;GO:0005794;GO:0005886;GO:0005886;GO:0005887;GO:0006955;GO:0006955;GO:0006955;GO:0010008;GO:0012507;GO:0016020;GO:0016020;GO:0016020;GO:0016021;GO:0019882;GO:0019882;GO:0019886;GO:0030658;GO:0030666;GO:0030669;GO:0032395;GO:0032588;GO:0042605;GO:0042613;GO:0042613;GO:0042613;GO:…	K06752	-	W;U	1AXV7;0UGFH;0V94A;13SP4;1CUD0;0IZMF;166XA;09Y6U;0S0FM;0DJK8	major histocompatibility complex, class II, DQ alpha 1 [Source:HGNC Symbol;Acc:HGNC:4942]	3117	P01909;A0A173ADG5;Q8MH44
ENSG00000160963	13.7596	22.4971	5.02205	0.223231	-2.16339	0.000761052	1	7	101362875	101559024	+	3101	COL26A1	GO:0005515;GO:0005576;GO:0005576;GO:0005581;GO:0005783;GO:0005788;GO:0005794;GO:0005886;GO:0010811;GO:0031012;GO:0062023;GO:0005515;GO:0005576;GO:0005576;GO:0005581;GO:0005788;GO:0005886;GO:0062023;	-	-	-	-	collagen type XXVI alpha 1 chain [Source:HGNC Symbol;Acc:HGNC:18038]	136227	Q96A83
ENSG00000253293	20.0984	32.706	7.49085	0.229036	-2.12635	0.00188839	1	7	27170592	27180261	-	3720	HOXA10	GO:0000790;GO:0000978;GO:0000981;GO:0001228;GO:0001501;GO:0003677;GO:0003677;GO:0003677;GO:0005515;GO:0005634;GO:0005667;GO:0005737;GO:0006355;GO:0006355;GO:0007275;GO:0007275;GO:0007275;GO:0007283;GO:0007283;GO:0007338;GO:0008584;GO:0009952;GO:0009954;GO:0010468;GO:0030326;GO:0042826;GO:0043565;GO:0043565;GO:0045944;GO:0060065;GO:0000790;GO:0000978;GO:0000981;GO:0001228;GO:0003677;GO:0003677;GO:…	K17443	-	K	0UU63;0RNCR;12QX1;1688G;KOG0487;1B395;0VEJP;1D0H6;0A3R1;0DRBN	homeobox A10 [Source:HGNC Symbol;Acc:HGNC:5100]	3206	P31260
ENSG00000099974	34.0194	50.2794	17.7594	0.353215	-1.50138	0.00270899	1	22	23966888	23972556	+	1582	DDTL	GO:0005737;GO:0016829;GO:0070062;	K10028	EC:4.1.1.84	V	0UVFX;1D3MW;0VIC8;1B6BV;13T45;0DUA6;0A7HA;16I8A;0S0MC;KOG1759	D-dopachrome tautomerase like [Source:HGNC Symbol;Acc:HGNC:33446]	100037417	A6NHG4;A0A0F7RPW6
ENSG00000213949	283.132	437.967	128.297	0.292937	-1.77134	0.00652497	1	5	52787916	52959209	+	18545	ITGA1	GO:0000187;GO:0001669;GO:0005102;GO:0005515;GO:0005515;GO:0005518;GO:0005518;GO:0005886;GO:0005925;GO:0006936;GO:0007155;GO:0007155;GO:0007155;GO:0007155;GO:0007160;GO:0007229;GO:0008285;GO:0008305;GO:0008305;GO:0008305;GO:0009897;GO:0009897;GO:0009986;GO:0009986;GO:0016020;GO:0016020;GO:0016021;GO:0019903;GO:0030198;GO:0030593;GO:0032516;GO:0034665;GO:0042059;GO:0042059;GO:0042311;GO:0043005;GO:…	K06480	-	W	1DEZF;0WGDP;0V2Z0;0S2MA;0B3YK;1BAVQ;0E800;0IPB7;13CB0;16NMW	integrin subunit alpha 1 [Source:HGNC Symbol;Acc:HGNC:6134]	3672	P56199
ENSG00000175518	32.1886	44.8572	19.52	0.435158	-1.20039	0.00754152	1	11	5514393	5516699	-	2307	UBQLNL	GO:0005515;GO:0005829;GO:0006511;GO:0031593;	K22254	-	O	KOG0010;16C58;0V4NW;0DN7U;1CX4H;0RYYW;0A0KF;0URHX;13KZP;1ATCV	ubiquilin like [Source:HGNC Symbol;Acc:HGNC:28294]	143630	Q8IYU4
ENSG00000125355	30.9312	43.6099	18.2524	0.418539	-1.25657	0.00846725	1	X	120258650	120311556	-	3858	TMEM255A	GO:0009617;GO:0016020;GO:0016021;GO:0016020;GO:0016021;GO:0016020;GO:0016021;GO:0016020;GO:0016021;GO:0016020;GO:0016021;	-	-	S	1CSTE;12ZUV;0DI2Z;1AWBU;1695K;0V9QG;0RYDT;0IDX1;0UH0K;09X5K	transmembrane protein 255A [Source:HGNC Symbol;Acc:HGNC:26086]	55026	Q5JRV8;Q7Z4S8
ENSG00000176293	67.9254	100.417	35.4336	0.352864	-1.50282	0.00989227	1	19	58059239	58086310	+	6418	ZNF135	GO:0003676;GO:0003676;GO:0003677;GO:0003700;GO:0005622;GO:0005634;GO:0006355;GO:0006355;GO:0006355;GO:0007010;GO:0022604;GO:0046872;GO:0003676;GO:0003676;GO:0003677;GO:0003700;GO:0005622;GO:0005634;GO:0006355;GO:0006355;GO:0006355;GO:0007010;GO:0022604;GO:0046872;GO:0003676;GO:0003676;GO:0003677;GO:0003700;GO:0005622;GO:0005634;GO:0006355;GO:0006355;GO:0006355;GO:0007010;GO:0022604;GO:0046872;GO:…	K09228	-	K	1B74Z;0DST0;0USX7;0V4DW;1D01K;KOG1721;12PGP;0RW0G;0A5F3;16IWF	zinc finger protein 135 [Source:HGNC Symbol;Acc:HGNC:12919]	7694	P52742;Q8N9M3
ENSG00000189253	13.3243	20.557	6.09162	0.296328	-1.75473	0.0119773	1	11	89869282	89876017	-	2689	TRIM64B	GO:0005515;GO:0008270;GO:0008270;GO:0046872;GO:0046872;GO:0046872;	K12019	-	O	0VAWP;KOG2177;0RM0K;0UPFD;1CVB6;16HA3;1B5DM;0DKH7;09ZZZ;12WGR	tripartite motif containing 64B [Source:HGNC Symbol;Acc:HGNC:37147]	642446	A6NI03
ENSG00000185955	7.81629	12.7072	2.92537	0.230213	-2.11896	0.0121642	1	7	100456620	100464260	-	1175	C7orf61	GO:0005634;	-	-	S	0JCYW;1B6DQ;0UVZJ;13TRG;16I6M;1D49Z;0RUKG;0A844;0DUZ8;0VJA0	chromosome 7 open reading frame 61 [Source:HGNC Symbol;Acc:HGNC:22135]	402573	Q8IZ16
ENSG00000103647	37.7387	57.9552	17.5222	0.30234	-1.72576	0.0122916	1	15	68578969	68727806	+	3998	CORO2B	GO:0003779;GO:0005515;GO:0005515;GO:0005737;GO:0005856;GO:0005925;GO:0010812;GO:0015629;GO:0016020;GO:0016020;GO:0016020;GO:0017166;GO:0030036;GO:0030036;GO:0030036;GO:0032956;GO:0051015;GO:0051015;GO:0051015;GO:0080135;GO:1904950;GO:1904951;GO:1990147;GO:0003093;GO:0003779;GO:0005515;GO:0005515;GO:0005737;GO:0005856;GO:0005925;GO:0005925;GO:0010812;GO:0015629;GO:0016020;GO:0016020;GO:0016020;GO:…	K13887	-	Z	16EWZ;12NEF;0V4FS;09TGS;0RNMK;0UPIG;KOG0303;1AXDD;1CVDP;0DEVK	coronin 2B [Source:HGNC Symbol;Acc:HGNC:2256]	10391	Q9UQ03
ENSG00000188958	10.4412	16.0887	4.7938	0.297961	-1.7468	0.0142728	1	3	191267168	191330536	-	3850	UTS2B	GO:0001664;GO:0001664;GO:0005179;GO:0005179;GO:0005179;GO:0005576;GO:0005576;GO:0005576;GO:0005576;GO:0007186;GO:0008217;GO:0008217;GO:0008217;GO:0008217;GO:0097746;GO:0097746;GO:0001664;GO:0005179;GO:0005179;GO:0005179;GO:0005576;GO:0005576;GO:0005576;GO:0005576;GO:0007186;GO:0008217;GO:0008217;GO:0008217;GO:0097746;GO:0097746;	-	-	U	1B6WT;0DV0A;16JYU;1D4AZ;0UW0K;0A928;0J14T;0VJYN;0RZ80;13W0W	urotensin 2B [Source:HGNC Symbol;Acc:HGNC:30894]	257313	Q765I0
ENSG00000120645	30.5183	47.0402	13.9964	0.297541	-1.74884	0.014976	1	12	66767	178455	+	7679	IQSEC3	GO:0005086;GO:0005086;GO:0005515;GO:0005737;GO:0005886;GO:0014069;GO:0014069;GO:0016020;GO:0030036;GO:0030054;GO:0032012;GO:0032012;GO:0045202;GO:0045211;GO:0045211;GO:0060077;GO:0098690;GO:0098982;GO:0099629;GO:0005086;GO:0005086;GO:0005515;GO:0005737;GO:0005886;GO:0014069;GO:0016020;GO:0030036;GO:0030054;GO:0032012;GO:0032012;GO:0045202;GO:0045211;	K12495	-	-	-	IQ motif and Sec7 domain 3 [Source:HGNC Symbol;Acc:HGNC:29193]	440073	Q9UPP2
ENSG00000160321	465.587	690.249	240.925	0.34904	-1.51853	0.0173392	1	19	21932958	22010949	-	11907	ZNF208	GO:0003676;GO:0003676;GO:0005622;GO:0006355;GO:0006355;GO:0003676;GO:0003676;GO:0005622;GO:0006355;GO:0006355;GO:0003676;GO:0003676;GO:0003677;GO:0003677;GO:0005622;GO:0005634;GO:0005634;GO:0006355;GO:0006355;GO:0008270;GO:0046872;GO:0003676;GO:0003676;GO:0005622;GO:0006355;GO:0006355;GO:0046872;GO:0003676;GO:0003676;GO:0005622;GO:0006355;GO:0006355;GO:0003676;GO:0003676;GO:0005622;GO:0006355;GO:…	K09228	-	K	0S0WB;1B4K3;0V4DW;09TES;0UNG0;KOG1721;12PGP;1CPIM;0DERT;16IXC	zinc finger protein 208 [Source:HGNC Symbol;Acc:HGNC:12999]	7757	O43345
ENSG00000198046	62.5924	84.6869	40.4979	0.478208	-1.06429	0.0225843	1	19	56439325	56478065	-	8810	ZNF667	GO:0003676;GO:0003676;GO:0005622;GO:0006355;GO:0006355;GO:0003676;GO:0003676;GO:0003677;GO:0005622;GO:0005634;GO:0006355;GO:0006355;GO:0046872;GO:0003676;GO:0003676;GO:0003677;GO:0005622;GO:0005634;GO:0006355;GO:0006355;GO:0046872;GO:0003676;GO:0006355;GO:0003676;GO:0003676;GO:0003676;GO:0003676;GO:0005622;GO:0006355;GO:0006355;GO:0046872;GO:0003676;GO:0003676;GO:0005622;GO:0006355;GO:0006355;	K09228	-	K	0UMFU;1AWY5;1CWEG;0RMEU;13MVX;169S4;KOG1721;0A30V;0DMJ7;0VDVW	zinc finger protein 667 [Source:HGNC Symbol;Acc:HGNC:28854]	63934	Q5HYK9
ENSG00000102837	101.214	153.3	49.1289	0.320476	-1.64171	0.0236897	1	13	53028813	53052057	+	2843	OLFM4	GO:0003824;GO:0003824;GO:0005515;GO:0005576;GO:0005576;GO:0005615;GO:0005739;GO:0005886;GO:0007155;GO:0035580;GO:0042581;GO:0042803;GO:0043312;GO:0045296;GO:0048471;GO:0051260;GO:0070062;GO:1900026;GO:1904724;	-	-	W	0WG29;0S2JN;0B3NC;0E7TD;1DET8;16NJN;13BSR;1BASY;0V2UV;0INPB	olfactomedin 4 [Source:HGNC Symbol;Acc:HGNC:17190]	10562	Q6UX06;A0A024QZ95
ENSG00000041515	67.584	93.9238	41.2442	0.439124	-1.1873	0.0244533	1	13	108596152	109208005	+	8816	MYO16	GO:0000166;GO:0003774;GO:0003774;GO:0003779;GO:0005515;GO:0005515;GO:0005524;GO:0005524;GO:0005524;GO:0005654;GO:0005737;GO:0005737;GO:0005886;GO:0008285;GO:0016459;GO:0016459;GO:0016459;GO:0021549;GO:0048471;GO:0051015;GO:2000134;GO:0000166;GO:0003774;GO:0003774;GO:0003779;GO:0005515;GO:0005515;GO:0005524;GO:0005524;GO:0005524;GO:0005654;GO:0005737;GO:0005737;GO:0005886;GO:0008285;GO:0016459;GO:…	K17481	-	Z	16C11;12U9M;1CUIF;0DJRC;0V997;0IIRW;09YBN;0RS2E;0UNIU;1AY26	myosin XVI [Source:HGNC Symbol;Acc:HGNC:29822]	23026	Q9Y6X6
ENSG00000198892	8.86813	13.56	4.17626	0.307984	-1.69907	0.0272992	1	1	201888680	201892306	+	1746	SHISA4	GO:0016020;GO:0016021;	-	-	U	0VAN3;0DM9N;13NPM;0RX5B;168EH;0UQEU;1AVJQ;1CUBR;09ZRM;0IGGX	shisa family member 4 [Source:HGNC Symbol;Acc:HGNC:27139]	149345	Q96DD7
ENSG00000157423	45.371	85.7639	4.97812	0.0580445	-4.1067	0.0282077	1	16	70802084	71230722	-	28702	HYDIN	GO:0002064;GO:0003341;GO:0005929;GO:0007275;GO:0007420;GO:0021591;GO:0042995;GO:0060438;GO:1904158;GO:1990718;GO:0005929;GO:0042995;GO:0005929;GO:0042995;GO:0005929;GO:0042995;	K17570	-	S	0S110;0V5MF;1CQM4;1AY57;0IE17;13DM1;0UHFG;0DFXP;16AY1;09UMU	HYDIN axonemal central pair apparatus protein [Source:HGNC Symbol;Acc:HGNC:19368]	54768	Q4G0P3
ENSG00000007314	8.20965	12.6436	3.77571	0.298627	-1.74359	0.0296839	1	17	63938554	63972918	-	8243	SCN4A	GO:0001518;GO:0001518;GO:0001518;GO:0001518;GO:0005216;GO:0005216;GO:0005244;GO:0005248;GO:0005248;GO:0005248;GO:0005248;GO:0005248;GO:0005272;GO:0005515;GO:0005515;GO:0005515;GO:0005886;GO:0005886;GO:0005887;GO:0005887;GO:0006811;GO:0006811;GO:0006811;GO:0006814;GO:0006814;GO:0006814;GO:0006814;GO:0006936;GO:0016020;GO:0016020;GO:0016020;GO:0016021;GO:0019228;GO:0030424;GO:0034765;GO:0035725;GO:…	K04837	-	P	0S2IM;0INF8;16NIB;13BJM;0V2SU;1BARB;0B3I6;0E7QB;0WFXH;1DEQE	sodium voltage-gated channel alpha subunit 4 [Source:HGNC Symbol;Acc:HGNC:10591]	6329	P35499
ENSG00000132972	7.00872	13.5945	0.422942	0.0311113	-5.00642	0.0308545	1	13	24764169	24879921	+	5617	RNF17	GO:0005634;GO:0005737;GO:0005737;GO:0007275;GO:0007283;GO:0007286;GO:0030154;GO:0042803;GO:0046872;GO:0005634;GO:0005737;GO:0007275;GO:0007283;GO:0030154;GO:0046872;	K18405	-	K	0E84I;13CMM;0WGMR;0IPQY;0B45K;16NPI;0S2NN;0V31N;1DF3I;1BAXR	ring finger protein 17 [Source:HGNC Symbol;Acc:HGNC:10060]	56163	Q9BXT8
ENSG00000164659	337.752	455.02	220.484	0.484558	-1.04526	0.0333742	1	7	86876906	87059654	-	8070	KIAA1324L	GO:0016020;GO:0016021;GO:0016020;GO:0016021;GO:0016020;GO:0016021;GO:0016020;GO:0016021;	-	-	T	1DFIZ;0S2TE;0B4ZR;0WHJC;0E8M7;0IR7A;13DX0;1BB52;16NVV;0V3BR	KIAA1324 like [Source:HGNC Symbol;Acc:HGNC:21945]	222223	A8MWY0
ENSG00000139044	34.0976	46.6076	21.5875	0.463175	-1.11037	0.0351015	1	12	459939	563509	+	7292	B4GALNT3	GO:0005794;GO:0008376;GO:0008376;GO:0008376;GO:0016020;GO:0016021;GO:0016740;GO:0032580;GO:0032580;GO:0032580;GO:0033842;	K09656	EC:2.4.1.244	G	0DJDI;1AW4J;12S0W;0V8Y2;1CU5U;165F7;0UK29;0RRIH;KOG3588;09Y0F	beta-1,4-N-acetyl-galactosaminyltransferase 3 [Source:HGNC Symbol;Acc:HGNC:24137]	283358	Q6L9W6;Q8N9V0
ENSG00000152672	84.741	128.659	40.8235	0.317301	-1.65608	0.0368161	1	2	70808643	70820599	-	2474	CLEC4F	GO:0006897;GO:0016020;GO:0016021;GO:0030246;GO:0006897;GO:0016020;GO:0016021;GO:0030246;	K10060	-	T;V;U	16NYS;13EPK;0IS3X;0B5FF;0E8W2;1DFSR;0V3GI;0WI2R;1BB8J;0S2VJ	C-type lectin domain family 4 member F [Source:HGNC Symbol;Acc:HGNC:25357]	165530	Q8N1N0
ENSG00000179344	991.539	1548.13	434.947	0.28095	-1.83161	0.0386891	1	6	32659467	32668383	-	4904	HLA-DQB1	GO:0002250;GO:0002376;GO:0002504;GO:0006955;GO:0006955;GO:0016020;GO:0016020;GO:0016020;GO:0016021;GO:0019882;GO:0019882;GO:0042613;GO:0042613;GO:0042613;GO:0002250;GO:0002376;GO:0002504;GO:0006955;GO:0006955;GO:0016020;GO:0016020;GO:0016020;GO:0016021;GO:0019882;GO:0019882;GO:0042613;GO:0042613;GO:0042613;GO:0002250;GO:0002376;GO:0002504;GO:0006955;GO:0006955;GO:0016020;GO:0016020;GO:0016020;GO:…	K06752	-	W;U	09VEG;0UFM8;0IWG3;13QV7;0DGPB;1CRD4;1AXHI;0V6DP	major histocompatibility complex, class II, DQ beta 1 [Source:HGNC Symbol;Acc:HGNC:4944]	3119	P01920;Q5Y7D3
ENSG00000101282	3.84815	6.64954	1.04676	0.157419	-2.66732	0.0387336	1	20	958452	1002311	-	2757	RSPO4	GO:0005576;GO:0005576;GO:0005576;GO:0008201;GO:0016055;GO:0030177;GO:0030177;GO:0035878;GO:0050896;GO:0005576;GO:0005576;GO:0005576;GO:0008201;GO:0016055;GO:0030177;GO:0030177;GO:0035878;GO:0050896;	K23099	-	O	0V5KG;0DS4I;130P6;KOG3525;1D1DG;0RK0Q;0UUAN;16GNF;0A4MQ;1B47M	R-spondin 4 [Source:HGNC Symbol;Acc:HGNC:16175]	343637	Q2I0M5
ENSG00000130513	1.64005	3.28011	0	0	-Inf	0.0408224	1	19	18374731	18389176	+	2087	GDF15	GO:0000187;GO:0000187;GO:0002023;GO:0002023;GO:0005125;GO:0005125;GO:0005125;GO:0005160;GO:0005515;GO:0005515;GO:0005576;GO:0005576;GO:0005576;GO:0005615;GO:0005615;GO:0005634;GO:0005737;GO:0005794;GO:0007165;GO:0007179;GO:0007267;GO:0008083;GO:0008083;GO:0008083;GO:0010862;GO:0030509;GO:0035860;GO:0040015;GO:0040015;GO:0042803;GO:0042803;GO:0042981;GO:0043408;GO:0043410;GO:0048468;GO:0051897;GO:…	K05504	-	T	1ARH9;KOG3900;0A62K;1D1A7;164DZ;13S7I;0DM5U;0RNYP;0UFMM;0VGXB	growth differentiation factor 15 [Source:HGNC Symbol;Acc:HGNC:30142]	9518	Q99988
ENSG00000197446	13.9652	19.6055	8.32486	0.424619	-1.23576	0.0418028	1	19	41114432	41128381	+	3009	CYP2F1	GO:0004497;GO:0004497;GO:0004497;GO:0004497;GO:0004497;GO:0005506;GO:0005506;GO:0005737;GO:0005783;GO:0005789;GO:0005789;GO:0006082;GO:0006805;GO:0006805;GO:0008392;GO:0008395;GO:0009636;GO:0016020;GO:0016491;GO:0016705;GO:0016705;GO:0016712;GO:0016712;GO:0018931;GO:0018931;GO:0018931;GO:0018931;GO:0018979;GO:0019373;GO:0019825;GO:0019825;GO:0019825;GO:0020037;GO:0020037;GO:0020037;GO:0031090;GO:…	K07416	EC:1.14.14.1	Q	0S17C;0UTVW;16J9M;1CRXQ;12SZU;0DGDQ;KOG0156;1B59J;09TUB;0V59K	cytochrome P450 family 2 subfamily F member 1 [Source:HGNC Symbol;Acc:HGNC:2632]	1572	P24903
ENSG00000109819	7.218	11.2979	3.13808	0.277758	-1.8481	0.042642	1	4	23755041	23904089	-	10870	PPARGC1A	GO:0000302;GO:0000422;GO:0001659;GO:0001666;GO:0001678;GO:0001933;GO:0002021;GO:0002931;GO:0003676;GO:0003676;GO:0003677;GO:0003677;GO:0003682;GO:0003712;GO:0003712;GO:0003712;GO:0003712;GO:0003713;GO:0003713;GO:0003713;GO:0003713;GO:0003723;GO:0005102;GO:0005102;GO:0005515;GO:0005634;GO:0005634;GO:0005634;GO:0005634;GO:0005654;GO:0005654;GO:0005719;GO:0005737;GO:0005737;GO:0005829;GO:0006012;GO:…	K07202	-	K	13IRR;167W6;0RY3Q;0DHMX;1B152;1CSCC;0VF4R;0A301;0IIVU;0UN56	PPARG coactivator 1 alpha [Source:HGNC Symbol;Acc:HGNC:9237]	10891	Q9UBK2;A0A024R9Q9
ENSG00000205592	4.24941	7.2579	1.24093	0.170976	-2.54813	0.0435006	1	12	40393395	40570832	+	29488	MUC19	-	-	-	-	-	mucin 19, oligomeric [Source:HGNC Symbol;Acc:HGNC:14362]	-	-
ENSG00000152284	4.46998	7.48268	1.45729	0.194755	-2.36027	0.0439689	1	2	85133392	85310387	+	4431	TCF7L1	GO:0000981;GO:0003677;GO:0003682;GO:0003700;GO:0003700;GO:0005634;GO:0005634;GO:0005634;GO:0005654;GO:0005654;GO:0005667;GO:0005829;GO:0006325;GO:0006355;GO:0006355;GO:0006357;GO:0006357;GO:0008013;GO:0008013;GO:0016055;GO:0016055;GO:0016055;GO:0030111;GO:0043565;GO:0044212;GO:0060070;GO:0060070;GO:1904837;GO:0005634;GO:0006357;GO:0008013;GO:0016055;GO:0016055;GO:0060070;	K04490	-	K	KOG3248;0US1C;09WGI;1B39A;0DHRZ;0RVY5;1CSG9;13P5N;16CM5;0V7F3	transcription factor 7 like 1 [Source:HGNC Symbol;Acc:HGNC:11640]	83439	Q9HCS4
ENSG00000102128	12.0675	17.2022	6.93286	0.403021	-1.31107	0.0442306	1	X	102937272	102938300	+	1029	RAB40AL	GO:0000166;GO:0003924;GO:0003924;GO:0003924;GO:0005525;GO:0005525;GO:0005525;GO:0005737;GO:0005739;GO:0005768;GO:0005886;GO:0006886;GO:0008021;GO:0016020;GO:0016567;GO:0032482;GO:0035556;GO:0035556;GO:0072659;	K07928	-	T;U	1B1W1;09XEN;0V8CU;0RXNM;16B1R;1CR83;KOG0078;0UKY0;0DJ33;12TGG	RAB40A like [Source:HGNC Symbol;Acc:HGNC:25410]	282808	P0C0E4
ENSG00000129226	15.6859	22.8619	8.50994	0.372232	-1.42573	0.0456899	1	17	7579491	7582111	+	2163	CD68	GO:0002437;GO:0002605;GO:0005623;GO:0005764;GO:0005764;GO:0005765;GO:0005765;GO:0005768;GO:0005886;GO:0005886;GO:0005886;GO:0007568;GO:0010008;GO:0016020;GO:0016020;GO:0016020;GO:0016020;GO:0016021;GO:0016021;GO:0031669;GO:0031902;GO:0035577;GO:0043312;GO:0071222;GO:0072594;GO:0140052;GO:0002437;GO:0002605;GO:0005623;GO:0005764;GO:0005764;GO:0005765;GO:0005765;GO:0005768;GO:0005886;GO:0005886;GO:…	K06501	-	U	0DJIF;09Y56;0UJ4Q;1AREW;16C7X;0RY2U;0V92P;12NCI;1CUB0;KOG4818	CD68 molecule [Source:HGNC Symbol;Acc:HGNC:1693]	968	P34810
ENSG00000170236	11.6466	16.6302	6.66305	0.400659	-1.31955	0.0489097	1	15	50500562	50546708	-	1907	USP50	GO:0006511;GO:0016579;GO:0032741;GO:0036459;GO:0050718;GO:1900227;GO:2001056;GO:0006511;GO:0006511;GO:0016579;GO:0016579;GO:0036459;GO:0036459;	-	-	O	KOG1868;166NB;0V80S;09X2I;1CT3P;0DIDA;1B4MH;0UKV6;0RYSY;12R66	ubiquitin specific peptidase 50 [Source:HGNC Symbol;Acc:HGNC:20079]	373509	Q70EL3
ENSG00000164949	17.1037	23.1717	11.0356	0.476251	-1.07021	0.0493934	1	8	94249253	94262350	-	2648	GEM	GO:0000166;GO:0000278;GO:0000287;GO:0003924;GO:0003924;GO:0003924;GO:0003924;GO:0005246;GO:0005515;GO:0005515;GO:0005516;GO:0005525;GO:0005525;GO:0005525;GO:0005525;GO:0005525;GO:0005525;GO:0005886;GO:0005886;GO:0006955;GO:0007165;GO:0007165;GO:0007165;GO:0007166;GO:0009898;GO:0016020;GO:0016020;GO:0016020;GO:0019003;GO:0030496;GO:0051233;GO:0051276;GO:0051310;GO:0072686;GO:1901842;GO:1901842;GO:…	K07846	-	S;J	0V6AT;16AJM;0UJ7H;1B2QB;09VBH;12RPT;KOG0395;1CR9U;0RQ7N;0DGJZ	GTP binding protein overexpressed in skeletal muscle [Source:HGNC Symbol;Acc:HGNC:4234]	2669	P55040;A0A024R9F5
