# Supplementary material for: Construction of a ceRNA network and screening of potential biomarkers and molecular targets in male smokers with chronic obstructive pulmonary disease
Source: Front Genet. 2024 Jun 12;15:1376721. doi: 10.3389/fgene.2024.1376721 (PMC11199688; doi:10.3389/fgene.2024.1376721)
Supplement: Supplementary file 7 [file Table11.XLSX]

## Sheet: Sheet1
id	baseMean	baseMeanA	baseMeanB	foldChange	log2FoldChange	pval	padj
hsacirc_024833	3.04797	5.65712	0.438808	0.0775674	-3.68841	0.0029021	1
hsacirc_050327	4.46471	7.74756	1.18186	0.152546	-2.71268	0.00330279	1
hsacirc_022353	15.3479	8.83629	21.8595	2.47383	1.30675	0.00399477	1
hsacirc_011466	1.88201	3.76401	0	0	-Inf	0.00487082	1
hsacirc_000388	7.12374	11.2606	2.98691	0.265254	-1.91455	0.00575808	1
hsacirc_017357	3.15442	0.585451	5.72338	9.77602	3.28925	0.00579106	1
hsacirc_019015	2.7959	5.24782	0.343983	0.0655478	-3.93131	0.00593291	1
hsacirc_032857	1.71002	0	3.42004	Inf	Inf	0.00614965	1
hsacirc_007446	2.32303	4.46703	0.179027	0.0400774	-4.64107	0.00650381	1
hsacirc_018338	3.28464	0.654954	5.91433	9.03015	3.17475	0.00756315	1
hsacirc_032801	1.6958	3.3916	0	0	-Inf	0.00847254	1
hsacirc_031080	2.10947	0.194654	4.02428	20.674	4.36974	0.00848205	1
hsacirc_019208	1.57466	0	3.14931	Inf	Inf	0.00890556	1
hsacirc_043020	11.2629	16.7093	5.81662	0.348107	-1.5224	0.00890822	1
hsacirc_033543	1.98117	0.196142	3.7662	19.2013	4.26313	0.00977676	1
hsacirc_002620	4.30251	7.56181	1.04321	0.137958	-2.8577	0.0102329	1
hsacirc_024906	1.76347	0	3.52694	Inf	Inf	0.0105114	1
hsacirc_038403	7.42216	14.8443	0	0	-Inf	0.0117537	1
hsacirc_041434	1.82185	0.146726	3.49698	23.8335	4.57492	0.013874	1
hsacirc_046974	2.63531	0.293451	4.97717	16.9608	4.08413	0.0144161	1
hsacirc_014546	2.59525	0.54557	4.64493	8.51389	3.08982	0.0147874	1
hsacirc_035125	1.49125	0	2.98249	Inf	Inf	0.0149393	1
hsacirc_037187	6.30995	9.86911	2.7508	0.278728	-1.84307	0.0161631	1
hsacirc_031577	1.82598	0.181857	3.47011	19.0816	4.25411	0.0163479	1
hsacirc_052786	1.51724	3.03448	0	0	-Inf	0.0167467	1
hsacirc_010451	1.37408	0	2.74816	Inf	Inf	0.0169432	1
hsacirc_019753	1.37056	0	2.74113	Inf	Inf	0.017027	1
hsacirc_048217	4.49625	1.73221	7.26029	4.19134	2.06741	0.0171363	1
hsacirc_012677	9.7418	14.6889	4.79469	0.326415	-1.61522	0.0183979	1
hsacirc_040119	8.39435	4.33522	12.4535	2.87263	1.52237	0.0187473	1
hsacirc_022992	3.07402	5.43193	0.716107	0.131833	-2.92322	0.019072	1
hsacirc_044577	3.24004	0.979224	5.50086	5.61757	2.48995	0.0190803	1
hsacirc_016302	1.83761	3.4962	0.179027	0.0512062	-4.28754	0.0198203	1
hsacirc_038134	9.09631	4.12553	14.0671	3.40976	1.76967	0.0201387	1
hsacirc_009980	2.62402	0.571166	4.67688	8.18831	3.03357	0.0201804	1
hsacirc_043227	5.2739	2.17452	8.37328	3.85063	1.94509	0.0202722	1
hsacirc_001331	1.90948	3.57238	0.246586	0.0690258	-3.85672	0.020632	1
hsacirc_006155	1.82096	0.146726	3.4952	23.8214	4.57418	0.0206331	1
hsacirc_032290	14.1343	20.0104	8.25823	0.412697	-1.27685	0.0206719	1
hsacirc_011084	1.75982	0.180751	3.33889	18.4723	4.20729	0.020864	1
hsacirc_029082	3.63024	1.30632	5.95417	4.55798	2.18839	0.0213729	1
hsacirc_010247	7.65021	11.121	4.17948	0.37582	-1.41189	0.021898	1
hsacirc_033107	2.23317	4.46634	0	0	-Inf	0.0218996	1
hsacirc_031856	1.31675	0	2.63349	Inf	Inf	0.0220283	1
hsacirc_047491	6.28701	9.25818	3.31584	0.358153	-1.48135	0.0224654	1
hsacirc_002855	1.40693	2.81385	0	0	-Inf	0.0226517	1
hsacirc_047424	1.40104	2.80209	0	0	-Inf	0.0228464	1
hsacirc_042602	6.59516	3.30713	9.8832	2.98846	1.5794	0.0229077	1
hsacirc_026705	13.8129	9.30051	18.3254	1.97036	0.97846	0.0232029	1
hsacirc_040189	1.2587	0	2.51741	Inf	Inf	0.0238723	1
hsacirc_002967	10.2842	14.6027	5.96567	0.408531	-1.29148	0.0246125	1
hsacirc_031848	16.6194	22.0209	11.2179	0.509419	-0.973075	0.0254467	1
hsacirc_024859	1.32059	2.64117	0	0	-Inf	0.025763	1
hsacirc_021622	1.20381	0	2.40763	Inf	Inf	0.0258346	1
hsacirc_022245	1.31052	2.62103	0	0	-Inf	0.0261645	1
hsacirc_020603	2.42786	0.544465	4.31125	7.91831	2.98519	0.0273932	1
hsacirc_003470	1.2832	0	2.5664	Inf	Inf	0.0278258	1
hsacirc_044958	3.9301	6.27641	1.5838	0.252341	-1.98655	0.0278891	1
hsacirc_039426	24.7644	31.1789	18.3498	0.588533	-0.764804	0.0279461	1
hsacirc_044530	1.95634	0.293451	3.61924	12.3334	3.62449	0.0283349	1
hsacirc_019528	1.73829	3.29755	0.179027	0.0542908	-4.20315	0.0287608	1
hsacirc_012103	3.8431	6.28148	1.40471	0.223626	-2.16084	0.0293122	1
hsacirc_007772	6.81258	10.044	3.58116	0.356547	-1.48784	0.0297537	1
hsacirc_040007	9.36103	13.6617	5.0604	0.370409	-1.43281	0.0302404	1
hsacirc_038940	4.0832	1.0816	7.08479	6.55025	2.71155	0.0304523	1
hsacirc_018621	1.67748	3.10838	0.246586	0.0793296	-3.656	0.0309621	1
hsacirc_019562	10.8711	7.05579	14.6864	2.08147	1.0576	0.0311725	1
hsacirc_033987	5.81345	2.79873	8.82818	3.15435	1.65734	0.0312059	1
hsacirc_040719	4.17289	1.70991	6.63586	3.88082	1.95636	0.0317613	1
hsacirc_038504	1.17834	0	2.35668	Inf	Inf	0.0320218	1
hsacirc_012997	1.74845	3.25031	0.246586	0.0758654	-3.72041	0.0323831	1
hsacirc_035595	1.23075	2.46151	0	0	-Inf	0.0338162	1
hsacirc_002822	2.14351	3.865	0.422019	0.10919	-3.19509	0.0339419	1
hsacirc_038837	1.62392	0.194654	3.05319	15.6852	3.97133	0.0341076	1
hsacirc_029293	1.22246	2.44491	0	0	-Inf	0.034249	1
hsacirc_047112	1.21631	2.43261	0	0	-Inf	0.034575	1
hsacirc_012036	1.67907	3.13874	0.219404	0.069902	-3.83852	0.0350645	1
hsacirc_033508	3.59959	5.8758	1.32338	0.225225	-2.15056	0.0356326	1
hsacirc_038268	1.10251	0	2.20501	Inf	Inf	0.0356897	1
hsacirc_049089	1.19559	2.39117	0	0	-Inf	0.0357067	1
hsacirc_023800	1.65405	3.06152	0.246586	0.0805437	-3.63408	0.0361079	1
hsacirc_004538	3.43961	1.20748	5.67174	4.69715	2.23179	0.0363192	1
hsacirc_021930	3.18931	1.08893	5.2897	4.8577	2.28027	0.0365451	1
hsacirc_038146	1.64124	3.07986	0.202614	0.0657869	-3.92606	0.0366592	1
hsacirc_008119	1.21571	0	2.43143	Inf	Inf	0.0368549	1
hsacirc_023298	4.43362	1.87524	6.992	3.7286	1.89863	0.0368935	1
hsacirc_002683	1.54014	0.194654	2.88562	14.8243	3.88989	0.037126	1
hsacirc_035453	2.22259	0.342868	4.10231	11.9647	3.58071	0.0373045	1
hsacirc_019901	1.2036	0	2.4072	Inf	Inf	0.0374187	1
hsacirc_000273	2.55447	0.75451	4.35443	5.7712	2.52887	0.0376684	1
hsacirc_050363	2.79816	4.72855	0.867778	0.183519	-2.446	0.0380138	1
hsacirc_020723	6.39833	9.48583	3.31083	0.349029	-1.51858	0.0380711	1
hsacirc_006969	5.36591	8.15597	2.57585	0.315824	-1.66281	0.0386317	1
hsacirc_026711	1.7457	3.27199	0.219404	0.0670552	-3.89851	0.0391966	1
hsacirc_045514	6.00403	9.16601	2.84204	0.310062	-1.68937	0.0398569	1
hsacirc_002792	1.1426	0	2.28519	Inf	Inf	0.0404779	1
hsacirc_028814	5.50267	8.31851	2.68683	0.322995	-1.63042	0.0405231	1
hsacirc_012179	2.96888	1.07829	4.85948	4.50665	2.17206	0.0406912	1
hsacirc_020825	1.13316	0	2.26632	Inf	Inf	0.0409864	1
hsacirc_052668	11.1794	15.2304	7.12833	0.468032	-1.09532	0.0410647	1
hsacirc_031764	1.10921	0	2.21843	Inf	Inf	0.0423233	1
hsacirc_048869	1.94185	0	3.88371	Inf	Inf	0.0423489	1
hsacirc_006365	2.03063	3.63924	0.422019	0.115963	-3.10826	0.042868	1
hsacirc_028505	1.09883	0	2.19765	Inf	Inf	0.0429247	1
hsacirc_046533	1.09738	0	2.19477	Inf	Inf	0.0430092	1
hsacirc_040187	3.88466	6.18272	1.5866	0.256619	-1.9623	0.0430652	1
hsacirc_034052	9.37314	12.7462	6.00004	0.470731	-1.08703	0.0436875	1
hsacirc_026970	1.58396	2.96531	0.202614	0.0683281	-3.87138	0.0445408	1
hsacirc_050343	2.52659	4.38801	0.665164	0.151587	-2.72178	0.0449906	1
hsacirc_004708	23.7134	17.804	29.6228	1.66383	0.734505	0.0452667	1
hsacirc_011071	1.05832	0	2.11665	Inf	Inf	0.045403	1
hsacirc_014877	1.12074	2.24147	0	0	-Inf	0.0457841	1
hsacirc_025782	21.1492	15.61	26.6883	1.7097	0.773743	0.0458437	1
hsacirc_027654	12.9255	8.79743	17.0536	1.93847	0.95492	0.0461703	1
hsacirc_047820	1.10867	2.21734	0	0	-Inf	0.0466514	1
hsacirc_044739	17.2906	12.7475	21.8336	1.71278	0.776336	0.0467153	1
hsacirc_034753	2.06127	3.65655	0.46599	0.12744	-2.97211	0.047607	1
hsacirc_019464	2.38459	0.586902	4.18229	7.12604	2.8331	0.0487696	1
hsacirc_000023	2.38446	0.738397	4.03053	5.45849	2.4485	0.0487733	1
hsacirc_027386	29.6369	36.0912	23.1827	0.642337	-0.638597	0.0491221	1
hsacirc_028360	31.1219	37.8576	24.3861	0.644152	-0.634526	0.049126	1
hsacirc_033840	2.33101	4.03738	0.624633	0.154713	-2.69234	0.0497013	1
hsacirc_034395	1.38298	0	2.76596	Inf	Inf	0.0499794	1
hsacirc_020774	5.18424	8.78202	1.58645	0.180648	-2.46875	0.0502033	1
hsacirc_040159	7.97426	11.0591	4.88942	0.442118	-1.1775	0.050991	1
hsacirc_041654	1.21705	2.4341	0	0	-Inf	0.0510303	1
hsacirc_020933	6.01658	8.7181	3.31506	0.38025	-1.39498	0.0510482	1
hsacirc_027093	1.13891	2.27782	0	0	-Inf	0.0511859	1
hsacirc_007082	1.10741	0	2.21483	Inf	Inf	0.051416	1
hsacirc_050079	1.13251	2.26502	0	0	-Inf	0.0516557	1
hsacirc_045922	1.8319	0.327477	3.33632	10.1879	3.34879	0.051861	1
hsacirc_001573	1.95417	3.55732	0.351018	0.0986749	-3.34117	0.0522697	1
hsacirc_021945	2.87522	4.6938	1.05664	0.225115	-2.15127	0.0530489	1
hsacirc_010773	1.10868	2.21736	0	0	-Inf	0.0534643	1
hsacirc_020980	1.53393	2.88883	0.179027	0.0619722	-4.01224	0.0536925	1
hsacirc_045994	1.06563	0	2.13127	Inf	Inf	0.0541946	1
hsacirc_006221	1.09827	2.19653	0	0	-Inf	0.054285	1
hsacirc_033151	1.09738	2.19476	0	0	-Inf	0.0543557	1
hsacirc_023679	1.52231	2.79804	0.246586	0.0881281	-3.50425	0.0543916	1
hsacirc_040257	1.1532	0	2.3064	Inf	Inf	0.0545348	1
hsacirc_042518	25.1081	19.0994	31.1168	1.6292	0.704164	0.0549139	1
hsacirc_014184	1.31538	0	2.63075	Inf	Inf	0.0554862	1
hsacirc_011199	1.49339	0.194654	2.79212	14.344	3.84237	0.0554946	1
hsacirc_024303	1.07939	2.15879	0	0	-Inf	0.0558216	1
hsacirc_030743	14.7392	19.0968	10.3815	0.543623	-0.879322	0.0559716	1
hsacirc_033082	1.45587	0	2.91173	Inf	Inf	0.0563226	1
hsacirc_041858	1.02802	0	2.05604	Inf	Inf	0.0569148	1
hsacirc_030551	1.02442	0	2.04885	Inf	Inf	0.0571865	1
hsacirc_003226	1.06114	2.12228	0	0	-Inf	0.0573714	1
hsacirc_009700	1.07679	0	2.15358	Inf	Inf	0.0574488	1
hsacirc_049317	1.44321	0.181857	2.70456	14.8719	3.89452	0.0582134	1
hsacirc_029681	1.46112	2.74321	0.179027	0.0652618	-3.93762	0.0583043	1
hsacirc_014837	2.52334	4.1893	0.857386	0.204661	-2.28869	0.0585588	1
hsacirc_007976	0.999316	0	1.99863	Inf	Inf	0.0591448	1
hsacirc_012654	1.03623	2.07247	0	0	-Inf	0.0595937	1
hsacirc_001408	2.87266	4.66788	1.07743	0.230817	-2.11518	0.0596496	1
hsacirc_033692	0.992518	0	1.98504	Inf	Inf	0.059694	1
hsacirc_012043	0.992322	0	1.98464	Inf	Inf	0.0597099	1
hsacirc_002478	0.985406	0	1.97081	Inf	Inf	0.0602775	1
hsacirc_037087	3.43569	1.35421	5.51718	4.07409	2.02648	0.0603504	1
hsacirc_046282	3.42261	1.44173	5.40348	3.7479	1.90608	0.0606349	1
hsacirc_023176	1.02419	2.04838	0	0	-Inf	0.0607153	1
hsacirc_028427	1.42302	0.146726	2.69931	18.397	4.2014	0.0608479	1
hsacirc_028538	0.975367	0	1.95073	Inf	Inf	0.0611171	1
hsacirc_046189	14.6052	21.1677	8.04283	0.379959	-1.39609	0.0611195	1
hsacirc_005875	1.68611	3.16961	0.202614	0.063924	-3.9675	0.061928	1
hsacirc_007801	3.79315	5.88744	1.69886	0.288556	-1.79308	0.0623955	1
hsacirc_038679	12.8221	8.66398	16.9803	1.95987	0.970757	0.0625535	1
hsacirc_033538	0.955102	0	1.9102	Inf	Inf	0.0628714	1
hsacirc_001825	0.958258	0	1.91652	Inf	Inf	0.0630509	1
hsacirc_031759	0.998545	1.99709	0	0	-Inf	0.0632117	1
hsacirc_029866	0.950225	0	1.90045	Inf	Inf	0.0633059	1
hsacirc_012469	1.87915	3.31949	0.438808	0.132192	-2.9193	0.0635775	1
hsacirc_005070	7.09724	4.09149	10.103	2.46927	1.30409	0.063677	1
hsacirc_049237	1.1751	0	2.35021	Inf	Inf	0.0648945	1
hsacirc_027739	3.39745	5.31225	1.48266	0.279101	-1.84114	0.0649837	1
hsacirc_024294	0.931756	0	1.86351	Inf	Inf	0.0649962	1
hsacirc_051967	1.75632	0.361503	3.15113	8.71674	3.12379	0.0652024	1
hsacirc_015468	2.53082	4.2344	0.827248	0.195364	-2.35577	0.0656674	1
hsacirc_044193	0.92348	0	1.84696	Inf	Inf	0.0657776	1
hsacirc_008067	2.86193	1.02088	4.70297	4.60679	2.20376	0.0665275	1
hsacirc_011530	29.6689	23.3266	36.0113	1.54379	0.626473	0.0665651	1
hsacirc_009945	1.05587	2.11173	0	0	-Inf	0.0665804	1
hsacirc_009356	1.45798	2.74397	0.171991	0.0626798	-3.99586	0.0666089	1
hsacirc_011294	8.03636	11.3105	4.76223	0.421046	-1.24795	0.0667708	1
hsacirc_045398	1.20889	0	2.41778	Inf	Inf	0.0668815	1
hsacirc_041604	1.71206	0.375406	3.04872	8.12114	3.02168	0.0673495	1
hsacirc_046379	1.29079	0.180751	2.40083	13.2825	3.73145	0.0674358	1
hsacirc_013365	2.36888	0.622033	4.11573	6.61657	2.72608	0.0675325	1
hsacirc_052206	1.04428	2.08856	0	0	-Inf	0.0676777	1
hsacirc_026188	3.98467	7.30417	0.665164	0.0910663	-3.45694	0.0680712	1
hsacirc_048914	2.99106	4.89141	1.09071	0.222985	-2.16498	0.0680718	1
hsacirc_027039	17.5765	21.7361	13.4169	0.617265	-0.696039	0.0683739	1
hsacirc_018140	1.037	2.07401	0	0	-Inf	0.0683815	1
hsacirc_012691	1.03165	2.06331	0	0	-Inf	0.0689064	1
hsacirc_039378	63.4909	75.7823	51.1995	0.675613	-0.565731	0.0697506	1
hsacirc_003731	2.80179	4.58037	1.02322	0.223392	-2.16235	0.0699333	1
hsacirc_007377	1.0197	0	2.03939	Inf	Inf	0.0699524	1
hsacirc_025000	1.01665	2.03329	0	0	-Inf	0.0704128	1
hsacirc_005380	1.4047	2.63741	0.171991	0.0652122	-3.93871	0.0706194	1
hsacirc_025335	1.00794	2.01588	0	0	-Inf	0.0713106	1
hsacirc_042583	0.998107	0	1.99621	Inf	Inf	0.0718131	1
hsacirc_016136	1.38262	2.59324	0.171991	0.066323	-3.91435	0.0723885	1
hsacirc_051348	0.991071	0	1.98214	Inf	Inf	0.0724381	1
hsacirc_004496	0.997075	1.99415	0	0	-Inf	0.072456	1
hsacirc_050362	2.70233	4.61779	0.78687	0.1704	-2.55301	0.07257	1
hsacirc_046012	1.37824	2.57745	0.179027	0.0694589	-3.8477	0.0727471	1
hsacirc_028978	2.22072	0.781594	3.65985	4.68255	2.22729	0.0730298	1
hsacirc_011686	0.989267	1.97853	0	0	-Inf	0.0732972	1
hsacirc_043848	2.14662	3.58067	0.712576	0.199007	-2.32911	0.0733048	1
hsacirc_021854	0.985957	1.97191	0	0	-Inf	0.0736584	1
hsacirc_046566	2.43622	0.839021	4.03341	4.80728	2.26522	0.0736909	1
hsacirc_014719	1.24561	2.49122	0	0	-Inf	0.0738468	1
hsacirc_019351	0.981514	1.96303	0	0	-Inf	0.0741476	1
hsacirc_031891	2.69436	4.30497	1.08374	0.251742	-1.98998	0.0745112	1
hsacirc_013521	146.258	160.695	131.821	0.820321	-0.285739	0.0749984	1
hsacirc_008715	7.70856	10.6204	4.79676	0.451658	-1.1467	0.0758402	1
hsacirc_023860	0.966351	1.9327	0	0	-Inf	0.0758561	1
hsacirc_043910	0.952533	0	1.90507	Inf	Inf	0.0760348	1
hsacirc_046736	1.09319	0	2.18639	Inf	Inf	0.0762096	1
hsacirc_044628	2.64007	4.20271	1.07743	0.256365	-1.96373	0.0769921	1
hsacirc_045299	1.33164	0.180751	2.48252	13.7345	3.77973	0.0771468	1
hsacirc_033749	0.954783	0	1.90957	Inf	Inf	0.0772135	1
hsacirc_001122	1.32632	0.194654	2.45798	12.6274	3.65848	0.0775223	1
hsacirc_032361	0.951704	1.90341	0	0	-Inf	0.0775655	1
hsacirc_053189	0.948098	1.8962	0	0	-Inf	0.0779955	1
hsacirc_023786	1.31481	0.194654	2.43496	12.5091	3.64491	0.078345	1
hsacirc_004017	1.39618	2.79236	0	0	-Inf	0.0785149	1
hsacirc_043880	2.81577	1.11056	4.52098	4.07091	2.02535	0.078747	1
hsacirc_014671	1.3064	0.196142	2.41666	12.3209	3.62304	0.0789553	1
hsacirc_018453	1.78228	3.18995	0.374606	0.117433	-3.09009	0.0790269	1
hsacirc_052835	8.88849	5.8244	11.9526	2.05215	1.03714	0.0790423	1
hsacirc_032539	17.1989	12.8313	21.5666	1.68078	0.749131	0.079416	1
hsacirc_009873	0.942309	0	1.88462	Inf	Inf	0.0798124	1
hsacirc_023989	0.931028	1.86206	0	0	-Inf	0.0800826	1
hsacirc_013760	2.52869	4.23357	0.823807	0.194589	-2.3615	0.0802225	1
hsacirc_044819	1.06567	2.13134	0	0	-Inf	0.0802342	1
hsacirc_028448	25.2409	30.5432	19.9387	0.652801	-0.615284	0.0805801	1
hsacirc_015208	0.906646	0	1.81329	Inf	Inf	0.0807368	1
hsacirc_007906	2.89794	1.30046	4.49541	3.45678	1.78943	0.0807974	1
hsacirc_048765	0.924629	1.84926	0	0	-Inf	0.0808875	1
hsacirc_048035	0.904967	0	1.80993	Inf	Inf	0.0809182	1
hsacirc_052092	1.27595	0.181857	2.37003	13.0324	3.70403	0.0812341	1
hsacirc_047235	1.73998	3.10536	0.374606	0.120632	-3.05131	0.0815429	1
hsacirc_017308	3.49759	1.46147	5.5337	3.78638	1.92082	0.0817165	1
hsacirc_010716	0.894652	0	1.7893	Inf	Inf	0.0820486	1
hsacirc_050212	2.33133	0.53901	4.12365	7.65041	2.93554	0.0822012	1
hsacirc_040928	2.0691	0.389309	3.74889	9.6296	3.26748	0.0824649	1
hsacirc_008519	0.910726	1.82145	0	0	-Inf	0.0826801	1
hsacirc_048679	1.66618	0.377999	2.95435	7.81577	2.96639	0.0827092	1
hsacirc_033465	1.19789	0	2.39579	Inf	Inf	0.0827845	1
hsacirc_051089	7.82499	4.86288	10.7871	2.21825	1.14942	0.0828632	1
hsacirc_006154	1.66306	0.377999	2.94812	7.79929	2.96334	0.0828877	1
hsacirc_013573	2.82991	4.62787	1.03195	0.222986	-2.16498	0.0830348	1
hsacirc_016488	2.68057	1.11674	4.24441	3.80073	1.92628	0.0831739	1
hsacirc_007252	1.24829	0.180751	2.31582	12.8122	3.67945	0.0834008	1
hsacirc_008518	0.971001	0	1.942	Inf	Inf	0.0837388	1
hsacirc_038644	2.08699	3.53255	0.641423	0.181575	-2.46136	0.084094	1
hsacirc_042594	1.63314	0.389309	2.87697	7.38994	2.88556	0.0846373	1
hsacirc_029288	12.0985	7.07616	17.1209	2.41952	1.27472	0.084715	1
hsacirc_020981	1.55493	0	3.10986	Inf	Inf	0.0848375	1
hsacirc_009555	0.982431	1.96486	0	0	-Inf	0.0849192	1
hsacirc_052386	48.1746	40.7276	55.6216	1.3657	0.449638	0.0850173	1
hsacirc_024093	1.05799	2.11597	0	0	-Inf	0.085351	1
hsacirc_053065	37.7148	44.7036	30.7259	0.687324	-0.540937	0.0859692	1
hsacirc_022472	1.67826	3.00549	0.351018	0.116792	-3.09798	0.0860363	1
hsacirc_047650	1.32991	2.48079	0.179027	0.0721652	-3.79255	0.087264	1
hsacirc_006732	3.18031	1.39011	4.97051	3.57563	1.8382	0.0873372	1
hsacirc_001186	1.8172	3.38781	0.246586	0.0727863	-3.78019	0.0879936	1
hsacirc_037073	0.838963	0	1.67793	Inf	Inf	0.0886457	1
hsacirc_046699	0.955564	1.91113	0	0	-Inf	0.0887313	1
hsacirc_015978	0.955202	1.9104	0	0	-Inf	0.0887763	1
hsacirc_031457	1.31395	2.38131	0.246586	0.103551	-3.27159	0.088791	1
hsacirc_015943	0.837123	0	1.67425	Inf	Inf	0.0888789	1
hsacirc_039732	0.835208	0	1.67042	Inf	Inf	0.0891229	1
hsacirc_030183	1.55639	0.392285	2.7205	6.93501	2.7939	0.0894234	1
hsacirc_017141	0.949186	1.89837	0	0	-Inf	0.0895302	1
hsacirc_042258	0.831927	0	1.66385	Inf	Inf	0.0895434	1
hsacirc_017185	1.63074	2.87008	0.391396	0.136371	-2.87439	0.0897557	1
hsacirc_030407	3.09487	1.43069	4.75904	3.32639	1.73396	0.0898575	1
hsacirc_012911	0.824892	0	1.64978	Inf	Inf	0.0904566	1
hsacirc_039255	0.940747	1.88149	0	0	-Inf	0.0906055	1
hsacirc_024926	1.29508	2.38755	0.202614	0.084863	-3.55872	0.0906497	1
hsacirc_021908	0.823414	0	1.64683	Inf	Inf	0.0906505	1
hsacirc_021938	1.61948	2.82038	0.418578	0.148412	-2.75232	0.0906727	1
hsacirc_024653	3.16127	4.97548	1.34705	0.270738	-1.88503	0.0907269	1
hsacirc_029236	1.53408	0.293451	2.77471	9.45544	3.24114	0.0909014	1
hsacirc_019218	8.31867	11.5505	5.08679	0.440394	-1.18313	0.0910125	1
hsacirc_049203	1.00611	0	2.01221	Inf	Inf	0.0912955	1
hsacirc_002898	1.16108	2.32216	0	0	-Inf	0.0914998	1
hsacirc_013853	1.52409	0.361503	2.68668	7.43198	2.89375	0.0915764	1
hsacirc_033121	1.8988	0.194654	3.60294	18.5094	4.21019	0.0916105	1
hsacirc_020885	0.93286	1.86572	0	0	-Inf	0.0916295	1
hsacirc_013265	4.8568	7.00239	2.71121	0.387183	-1.36891	0.0919316	1
hsacirc_045565	3.51126	1.7114	5.31112	3.10338	1.63384	0.092422	1
hsacirc_010024	0.976211	1.95242	0	0	-Inf	0.0926353	1
hsacirc_007984	2.90352	1.31475	4.4923	3.41685	1.77267	0.0928987	1
hsacirc_002007	8.19126	11.0583	5.32425	0.481472	-1.05447	0.0933448	1
hsacirc_034745	0.803344	0	1.60669	Inf	Inf	0.0933541	1
hsacirc_051636	0.916266	1.83253	0	0	-Inf	0.0938467	1
hsacirc_014260	2.85723	1.13247	4.58199	4.04601	2.0165	0.0944458	1
hsacirc_019470	1.71295	0.361503	3.06439	8.47681	3.08352	0.0948675	1
hsacirc_032930	0.87342	1.74684	0	0	-Inf	0.0950794	1
hsacirc_036215	1.70541	2.98881	0.422019	0.1412	-2.82419	0.0955315	1
hsacirc_048537	1.76	0.509334	3.01067	5.911	2.5634	0.0957571	1
hsacirc_006949	0.845081	0	1.69016	Inf	Inf	0.0958556	1
hsacirc_047888	4.72232	6.90893	2.53571	0.367019	-1.44607	0.0959813	1
hsacirc_051075	1.75399	0.523619	2.98436	5.69949	2.51083	0.0961165	1
hsacirc_013970	0.932917	1.86583	0	0	-Inf	0.0962343	1
hsacirc_025165	1.26501	0	2.53003	Inf	Inf	0.0969351	1
hsacirc_019052	2.12844	3.62865	0.628227	0.17313	-2.53007	0.0971897	1
hsacirc_016943	1.37271	0.194654	2.55076	13.104	3.71194	0.0973804	1
hsacirc_025014	1.67342	2.98879	0.358054	0.119799	-3.06131	0.0980583	1
hsacirc_005602	2.27458	3.84712	0.702037	0.182484	-2.45416	0.0982405	1
hsacirc_009887	0.884414	1.76883	0	0	-Inf	0.0983546	1
hsacirc_045924	0.883309	1.76662	0	0	-Inf	0.0985173	1
hsacirc_005552	1.04307	2.08614	0	0	-Inf	0.0985402	1
hsacirc_038673	0.881077	1.76215	0	0	-Inf	0.0988472	1
hsacirc_020068	3.21149	5.01541	1.40758	0.280651	-1.83315	0.0988708	1
hsacirc_052605	4.17975	2.22654	6.13297	2.75449	1.46178	0.099137	1
hsacirc_042224	4.66301	2.57638	6.74964	2.61981	1.38946	0.0992826	1
hsacirc_017696	1.34315	2.46689	0.219404	0.0889396	-3.49103	0.0996018	1
hsacirc_016451	0.866187	0	1.73237	Inf	Inf	0.0996258	1
hsacirc_043552	1.65334	2.8881	0.418578	0.144932	-2.78656	0.0996983	1
hsacirc_025957	0.873992	1.74798	0	0	-Inf	0.0999064	1
hsacirc_013253	1.32428	2.46954	0.179027	0.0724941	-3.78599	0.10034	1
hsacirc_036942	0.899444	1.79889	0	0	-Inf	0.10037	1
hsacirc_041451	58.1677	65.7261	50.6092	0.770001	-0.377068	0.100384	1
hsacirc_040756	4.19647	2.15295	6.23998	2.89834	1.53523	0.100486	1
hsacirc_037835	2.22161	3.61302	0.830204	0.229781	-2.12167	0.101575	1
hsacirc_039707	6.30094	3.93753	8.66435	2.20045	1.1378	0.101589	1
hsacirc_013421	2.22047	3.56612	0.874814	0.245312	-2.02731	0.101649	1
hsacirc_015908	22.7731	27.9393	17.6069	0.630184	-0.666156	0.101823	1
hsacirc_010791	1.22092	0.196142	2.24569	11.4493	3.51719	0.102016	1
hsacirc_008485	0.874418	0	1.74884	Inf	Inf	0.102061	1
hsacirc_035975	1.93053	0.585451	3.27562	5.59503	2.48415	0.102227	1
hsacirc_002614	0.858792	1.71758	0	0	-Inf	0.102241	1
hsacirc_045065	1.85699	3.198	0.515974	0.161343	-2.6318	0.102578	1
hsacirc_012636	2.36364	0.952141	3.77513	3.96489	1.98728	0.102839	1
hsacirc_019075	8.56307	11.3952	5.73091	0.502922	-0.991594	0.103208	1
hsacirc_007102	2.52225	4.15639	0.888099	0.21367	-2.22654	0.103277	1
hsacirc_033633	0.860862	0	1.72172	Inf	Inf	0.103791	1
hsacirc_023404	1.28765	2.39628	0.179027	0.0747103	-3.74255	0.104137	1
hsacirc_025902	1.59876	2.70434	0.493172	0.182363	-2.45511	0.10438	1
hsacirc_022570	0.869348	0	1.7387	Inf	Inf	0.105076	1
hsacirc_037783	1.18616	0.180751	2.19158	12.1248	3.59989	0.105241	1
hsacirc_006963	1.8755	0.583963	3.16704	5.42336	2.43919	0.105275	1
hsacirc_052126	1.75661	3.16923	0.343983	0.108538	-3.20372	0.10549	1
hsacirc_025096	9.98141	13.6342	6.32857	0.464168	-1.10728	0.105713	1
hsacirc_003259	2.24196	0.832462	3.65146	4.38634	2.13302	0.10627	1
hsacirc_035988	0.832462	1.66492	0	0	-Inf	0.106501	1
hsacirc_050879	1.16959	0.196142	2.14304	10.9259	3.44969	0.106843	1
hsacirc_020834	2.74558	4.48896	1.0022	0.223258	-2.16322	0.107112	1
hsacirc_019943	2.25704	0.850714	3.66336	4.30622	2.10642	0.107689	1
hsacirc_035853	312.185	335.473	288.898	0.861168	-0.215633	0.107826	1
hsacirc_024936	1.94314	3.21408	0.672199	0.209142	-2.25744	0.108575	1
hsacirc_046739	1.15156	0.196142	2.10698	10.7421	3.4252	0.108635	1
hsacirc_012186	0.824044	0	1.64809	Inf	Inf	0.108771	1
hsacirc_004063	1.2149	0.194654	2.23515	11.4826	3.52138	0.108872	1
hsacirc_048781	6.94416	9.7632	4.12513	0.422518	-1.24292	0.109301	1
hsacirc_041321	0.956506	0	1.91301	Inf	Inf	0.110728	1
hsacirc_048630	0.807009	1.61402	0	0	-Inf	0.110897	1
hsacirc_028421	2.31637	0.705094	3.92765	5.57039	2.47778	0.111491	1
hsacirc_003432	2.68972	1.14569	4.23376	3.69538	1.88572	0.111539	1
hsacirc_031826	0.803418	0	1.60684	Inf	Inf	0.111754	1
hsacirc_048166	0.803376	0	1.60675	Inf	Inf	0.111761	1
hsacirc_051313	4.14435	5.99926	2.28943	0.381618	-1.3898	0.111833	1
hsacirc_040764	1.47275	0.362608	2.58289	7.12308	2.8325	0.112229	1
hsacirc_043106	3.17469	4.83299	1.51639	0.313758	-1.67228	0.112292	1
hsacirc_044064	0.796625	0	1.59325	Inf	Inf	0.112769	1
hsacirc_017764	1.74453	0.557645	2.93142	5.25679	2.39418	0.113222	1
hsacirc_004719	0.793344	0	1.58669	Inf	Inf	0.113266	1
hsacirc_015099	28.4516	23.3812	33.5221	1.43372	0.519764	0.113415	1
hsacirc_048812	2.6375	1.06114	4.21385	3.97105	1.98952	0.113598	1
hsacirc_003311	1.10267	0.146726	2.05861	14.0303	3.81048	0.113769	1
hsacirc_000447	0.787987	0	1.57597	Inf	Inf	0.114084	1
hsacirc_046799	0.785772	1.57154	0	0	-Inf	0.114793	1
hsacirc_042022	0.777872	0	1.55574	Inf	Inf	0.11566	1
hsacirc_032128	5.29227	3.02165	7.56288	2.5029	1.3236	0.11581	1
hsacirc_019019	3.3621	5.17094	1.55326	0.300383	-1.73512	0.115824	1
hsacirc_017057	4.0337	5.96139	2.10602	0.353277	-1.50113	0.116157	1
hsacirc_002389	3.16405	1.47603	4.85208	3.28725	1.71688	0.116275	1
hsacirc_027712	1.83748	2.97918	0.695787	0.23355	-2.0982	0.11694	1
hsacirc_046905	0.898159	0	1.79632	Inf	Inf	0.117151	1
hsacirc_041953	0.768278	0	1.53656	Inf	Inf	0.11719	1
hsacirc_041314	1.17319	2.12698	0.219404	0.103153	-3.27714	0.117616	1
hsacirc_022120	0.858236	1.71647	0	0	-Inf	0.117728	1
hsacirc_013642	1.40397	0.390797	2.41715	6.18517	2.62881	0.117812	1
hsacirc_001466	0.919717	0	1.83943	Inf	Inf	0.117964	1
hsacirc_028612	0.76304	0	1.52608	Inf	Inf	0.118042	1
hsacirc_007179	2.48077	3.96207	0.999476	0.252261	-1.98701	0.118365	1
hsacirc_045570	1.5974	2.75599	0.438808	0.15922	-2.65091	0.118703	1
hsacirc_008999	1.16156	2.07653	0.246586	0.118749	-3.07401	0.11914	1
hsacirc_043700	3.52954	5.37187	1.6872	0.314081	-1.67079	0.119172	1
hsacirc_037478	0.755886	0	1.51177	Inf	Inf	0.119222	1
hsacirc_004026	0.878884	1.75777	0	0	-Inf	0.1194	1
hsacirc_029265	0.754645	0	1.50929	Inf	Inf	0.119429	1
hsacirc_016515	0.952141	1.90428	0	0	-Inf	0.119468	1
hsacirc_019552	0.94993	1.89986	0	0	-Inf	0.119778	1
hsacirc_030361	3.18265	4.9534	1.41189	0.285035	-1.81079	0.120244	1
hsacirc_036979	2.01496	0.196142	3.83378	19.5459	4.2888	0.120479	1
hsacirc_005702	1.57044	2.64771	0.493172	0.186263	-2.42458	0.121269	1
hsacirc_037124	15.3984	19.2319	11.5649	0.601341	-0.733744	0.121312	1
hsacirc_038043	3.19712	5.20598	1.18826	0.228249	-2.13132	0.121488	1
hsacirc_001659	0.742414	0	1.48483	Inf	Inf	0.121504	1
hsacirc_001754	0.775076	0	1.55015	Inf	Inf	0.121695	1
hsacirc_048287	0.739334	0	1.47867	Inf	Inf	0.122037	1
hsacirc_030631	0.739334	0	1.47867	Inf	Inf	0.122037	1
hsacirc_005824	0.735816	0	1.47163	Inf	Inf	0.12265	1
hsacirc_038519	2.42657	1.06439	3.78875	3.55956	1.8317	0.122664	1
hsacirc_020021	0.7339	0	1.4678	Inf	Inf	0.122987	1
hsacirc_008548	0.7339	0	1.4678	Inf	Inf	0.122987	1
hsacirc_014720	0.87401	1.74802	0	0	-Inf	0.123894	1
hsacirc_013050	1.12643	2.08088	0.171991	0.0826533	-3.59678	0.123937	1
hsacirc_010152	5.30368	7.48099	3.12637	0.417908	-1.25874	0.124034	1
hsacirc_003864	0.726984	0	1.45397	Inf	Inf	0.124215	1
hsacirc_030169	0.839021	1.67804	0	0	-Inf	0.12472	1
hsacirc_031299	0.816145	1.63229	0	0	-Inf	0.124993	1
hsacirc_052627	0.722107	0	1.44421	Inf	Inf	0.125095	1
hsacirc_044331	0.814857	1.62971	0	0	-Inf	0.125227	1
hsacirc_009196	2.64003	0.963796	4.31626	4.4784	2.16298	0.125641	1
hsacirc_039783	0.93305	1.8661	0	0	-Inf	0.126132	1
hsacirc_052006	1.51676	2.67547	0.358054	0.133829	-2.90154	0.126657	1
hsacirc_009422	1.181	0.180751	2.18125	12.0677	3.59307	0.126726	1
hsacirc_022342	1.2272	2.235	0.219404	0.0981673	-3.34861	0.126746	1
hsacirc_040667	0.926081	1.85216	0	0	-Inf	0.127104	1
hsacirc_001168	1.00219	2.00438	0	0	-Inf	0.127216	1
hsacirc_048091	4.16493	2.26498	6.06489	2.67768	1.42098	0.127255	1
hsacirc_015934	8.0559	5.49045	10.6214	1.93452	0.951973	0.127541	1
hsacirc_004593	3.62474	5.35184	1.89764	0.354577	-1.49583	0.127558	1
hsacirc_027666	3.99498	6.6465	1.34346	0.20213	-2.30664	0.127585	1
hsacirc_010646	2.04591	0.753022	3.3388	4.43386	2.14856	0.127623	1
hsacirc_042933	1.02145	0	2.0429	Inf	Inf	0.127785	1
hsacirc_017304	0.706795	0	1.41359	Inf	Inf	0.127929	1
hsacirc_002191	1.88063	3.1838	0.577458	0.181374	-2.46296	0.128204	1
hsacirc_034757	0.702037	0	1.40407	Inf	Inf	0.128834	1
hsacirc_042293	2.02473	3.33336	0.716107	0.214831	-2.21873	0.128928	1
hsacirc_044035	1.16845	0	2.3369	Inf	Inf	0.129124	1
hsacirc_043188	2.01899	0.634831	3.40315	5.36072	2.42243	0.129156	1
hsacirc_010700	1.20701	2.235	0.179027	0.0801014	-3.64203	0.129287	1
hsacirc_033296	8.43412	16.8682	0	0	-Inf	0.129774	1
hsacirc_052276	2.00826	0.636319	3.3802	5.31212	2.40929	0.129777	1
hsacirc_017939	0.848556	0	1.69711	Inf	Inf	0.12993	1
hsacirc_047467	1.14648	0.196142	2.09681	10.6903	3.41823	0.130377	1
hsacirc_007692	2.00327	3.44315	0.563387	0.163626	-2.61153	0.130808	1
hsacirc_034136	0.783807	1.56761	0	0	-Inf	0.131108	1
hsacirc_003955	3.64971	1.90009	5.39932	2.84161	1.50671	0.131363	1
hsacirc_004730	8.88228	6.02602	11.7385	1.94797	0.961974	0.131375	1
hsacirc_009494	1.88796	0.510439	3.26549	6.39741	2.67749	0.13138	1
hsacirc_042787	1.47258	2.60118	0.343983	0.132241	-2.91875	0.131387	1
hsacirc_010965	2.91084	4.42371	1.39797	0.316017	-1.66192	0.131626	1
hsacirc_014067	0.777734	1.55547	0	0	-Inf	0.132313	1
hsacirc_011351	41.7938	48.959	34.6285	0.707297	-0.499612	0.132405	1
hsacirc_020051	4.10904	5.82782	2.39026	0.410147	-1.28579	0.132755	1
hsacirc_021243	1.74405	0.571166	2.91693	5.10698	2.35247	0.133293	1
hsacirc_015895	3.2684	4.81794	1.71885	0.35676	-1.48697	0.133638	1
hsacirc_013905	3.01004	4.65983	1.36025	0.29191	-1.77641	0.134365	1
hsacirc_029961	0.806498	0	1.613	Inf	Inf	0.134376	1
hsacirc_039058	1.10918	0.196142	2.02222	10.31	3.36597	0.134548	1
hsacirc_036622	0.996932	1.99386	0	0	-Inf	0.134549	1
hsacirc_015337	3.54036	1.85216	5.22855	2.82295	1.4972	0.134608	1
hsacirc_024341	1.16568	2.11196	0.219404	0.103886	-3.26692	0.134761	1
hsacirc_002476	2.67005	1.26526	4.07484	3.22055	1.68731	0.134855	1
hsacirc_027472	0.808688	0	1.61738	Inf	Inf	0.135269	1
hsacirc_037576	11.599	15.5967	7.60129	0.487366	-1.03692	0.135589	1
hsacirc_004796	1.91148	0.750812	3.07215	4.09178	2.03273	0.135636	1
hsacirc_012415	0.805489	0	1.61098	Inf	Inf	0.13577	1
hsacirc_041580	0.759099	1.5182	0	0	-Inf	0.13613	1
hsacirc_039158	1.15563	2.10865	0.202614	0.0960873	-3.37951	0.136151	1
hsacirc_047709	1.43607	0.376511	2.49564	6.62832	2.72864	0.136353	1
hsacirc_013587	0.962693	0	1.92539	Inf	Inf	0.13647	1
hsacirc_023543	1.97717	3.51553	0.438808	0.12482	-3.00208	0.136527	1
hsacirc_028974	1.08825	0.181857	1.99464	10.9682	3.45525	0.137	1
hsacirc_025765	4.48024	6.15164	2.80884	0.4566	-1.131	0.137049	1
hsacirc_025399	0.753939	1.50788	0	0	-Inf	0.13722	1
hsacirc_004652	0.797094	0	1.59419	Inf	Inf	0.13723	1
hsacirc_038751	0.797094	0	1.59419	Inf	Inf	0.13723	1
hsacirc_041892	3.19041	4.96723	1.41359	0.284583	-1.81308	0.137759	1
hsacirc_009841	0.791898	0	1.5838	Inf	Inf	0.137945	1
hsacirc_023315	1.41592	0.376894	2.45495	6.51364	2.70346	0.138117	1
hsacirc_000059	0.788499	0	1.577	Inf	Inf	0.138499	1
hsacirc_017323	5.07328	7.05261	3.09396	0.438698	-1.1887	0.1389	1
hsacirc_029990	1.85925	0.730689	2.98781	4.08903	2.03176	0.139006	1
hsacirc_001689	16.6052	12.9786	20.2318	1.55887	0.640496	0.139484	1
hsacirc_010412	1.13127	2.08351	0.179027	0.0859257	-3.54077	0.139621	1
hsacirc_007448	9.40613	6.63457	12.1777	1.83549	0.876163	0.139678	1
hsacirc_032965	9.40257	6.60852	12.1966	1.84559	0.884083	0.139709	1
hsacirc_012188	32.4744	37.7969	27.1519	0.718362	-0.477218	0.140196	1
hsacirc_044097	1.0593	0.181857	1.93675	10.6499	3.41276	0.14053	1
hsacirc_041668	0.90737	0	1.81474	Inf	Inf	0.140567	1
hsacirc_018908	0.736926	1.47385	0	0	-Inf	0.140919	1
hsacirc_033178	1.74015	2.95026	0.530045	0.17966	-2.47666	0.140924	1
hsacirc_022954	1.73703	2.89684	0.57722	0.199259	-2.32728	0.14123	1
hsacirc_025880	3.95504	5.67846	2.23162	0.392997	-1.34741	0.141301	1
hsacirc_024142	0.771709	0	1.54342	Inf	Inf	0.141303	1
hsacirc_006009	0.837552	1.6751	0	0	-Inf	0.141369	1
hsacirc_027674	1.37939	0.389309	2.36948	6.08638	2.60558	0.141428	1
hsacirc_049054	0.73439	1.46878	0	0	-Inf	0.141484	1
hsacirc_050856	0.769912	0	1.53982	Inf	Inf	0.14161	1
hsacirc_035045	0.769912	0	1.53982	Inf	Inf	0.14161	1
hsacirc_036204	1.01722	2.03444	0	0	-Inf	0.141809	1
hsacirc_004374	1.62141	2.77683	0.46599	0.167814	-2.57507	0.142025	1
hsacirc_013482	0.730527	1.46105	0	0	-Inf	0.142354	1
hsacirc_011849	9.77399	13.1263	6.42171	0.489226	-1.03143	0.142687	1
hsacirc_037612	1.36576	0.389309	2.34221	6.01634	2.58889	0.142702	1
hsacirc_001712	1.36314	2.52366	0.202614	0.0802859	-3.63871	0.142871	1
hsacirc_007298	1.57793	0	3.15586	Inf	Inf	0.142959	1
hsacirc_021693	2.03766	3.31907	0.756247	0.227849	-2.13385	0.143165	1
hsacirc_016260	0.718589	0	1.43718	Inf	Inf	0.143307	1
hsacirc_034914	2.71475	0.918766	4.51074	4.90957	2.2956	0.143358	1
hsacirc_050860	10.078	12.4917	7.66435	0.613557	-0.704731	0.143359	1
hsacirc_019004	2.88789	1.37174	4.40403	3.21054	1.68282	0.143434	1
hsacirc_017591	1.0354	0.180751	1.89006	10.4567	3.38635	0.143575	1
hsacirc_044899	0.758195	0	1.51639	Inf	Inf	0.143642	1
hsacirc_000621	1.10348	1.98755	0.219404	0.110389	-3.17933	0.14376	1
hsacirc_040684	1.03119	0.196142	1.86623	9.51468	3.25015	0.144125	1
hsacirc_050972	1.02893	0.180751	1.8771	10.385	3.37643	0.144421	1
hsacirc_026971	1.1356	0	2.27121	Inf	Inf	0.144804	1
hsacirc_015718	15.7138	12.5347	18.893	1.50726	0.591926	0.145009	1
hsacirc_046971	2.84525	4.5526	1.13789	0.249942	-2.00033	0.14505	1
hsacirc_007934	9.8576	12.3518	7.36339	0.596139	-0.74628	0.145095	1
hsacirc_026754	1.68761	0.475308	2.89992	6.10114	2.60908	0.145115	1
hsacirc_051383	0.751159	0	1.50232	Inf	Inf	0.145514	1
hsacirc_011761	1.0194	0.181857	1.85695	10.2111	3.35206	0.145682	1
hsacirc_052461	2.85257	1.48966	4.21548	2.82982	1.50071	0.145728	1
hsacirc_021320	0.941718	1.88344	0	0	-Inf	0.145755	1
hsacirc_037587	0.746324	0	1.49265	Inf	Inf	0.14576	1
hsacirc_031575	153.1	171.336	134.865	0.787135	-0.345317	0.145832	1
hsacirc_040527	2.27172	3.66863	0.874814	0.238458	-2.06819	0.14594	1
hsacirc_050832	3.53225	5.10945	1.95504	0.382633	-1.38597	0.146262	1
hsacirc_031155	0.74273	0	1.48546	Inf	Inf	0.146414	1
hsacirc_052780	0.741328	0	1.48266	Inf	Inf	0.14667	1
hsacirc_014805	0.905415	1.81083	0	0	-Inf	0.146807	1
hsacirc_017944	0.711304	1.42261	0	0	-Inf	0.146815	1
hsacirc_030017	0.711304	1.42261	0	0	-Inf	0.146815	1
hsacirc_020446	1.81739	0.634831	2.99996	4.7256	2.2405	0.146912	1
hsacirc_017642	4.7685	2.87531	6.66169	2.31686	1.21217	0.146959	1
hsacirc_042428	3.06364	4.48272	1.64456	0.366866	-1.44668	0.147242	1
hsacirc_016441	0.734335	0	1.46867	Inf	Inf	0.147962	1
hsacirc_017425	1.47535	2.5251	0.425613	0.168553	-2.56872	0.148587	1
hsacirc_045479	0.730936	0	1.46187	Inf	Inf	0.148598	1
hsacirc_045042	1.07227	1.97255	0.171991	0.0871927	-3.51965	0.148658	1
hsacirc_017455	1.47469	2.59132	0.358054	0.138174	-2.85544	0.148663	1
hsacirc_007717	0.727933	0	1.45587	Inf	Inf	0.149164	1
hsacirc_019748	0.727933	0	1.45587	Inf	Inf	0.149164	1
hsacirc_026864	0.726017	0	1.45203	Inf	Inf	0.149528	1
hsacirc_040982	0.724415	0	1.44883	Inf	Inf	0.149833	1
hsacirc_038803	5.9451	8.09227	3.79793	0.469328	-1.09133	0.150254	1
hsacirc_039172	12.181	9.30091	15.061	1.61931	0.695376	0.150525	1
hsacirc_001414	2.20184	0.692296	3.71139	5.36098	2.4225	0.150667	1
hsacirc_031952	34.3777	40.2077	28.5476	0.710003	-0.494103	0.151439	1
hsacirc_047930	0.781594	1.56319	0	0	-Inf	0.151789	1
hsacirc_028864	1.44778	2.53751	0.358054	0.141104	-2.82517	0.1518	1
hsacirc_012507	0.753122	0	1.50624	Inf	Inf	0.152011	1
hsacirc_003279	2.01147	0.767308	3.25562	4.24292	2.08506	0.152048	1
hsacirc_026498	9.43288	6.80849	12.0573	1.77092	0.824495	0.152375	1
hsacirc_047530	0.761317	0	1.52263	Inf	Inf	0.152544	1
hsacirc_025555	0.710387	0	1.42077	Inf	Inf	0.152559	1
hsacirc_027383	2.43741	3.81137	1.06344	0.279018	-1.84157	0.152687	1
hsacirc_027631	5.9845	3.99388	7.97512	1.99684	0.997716	0.152928	1
hsacirc_020483	16.7105	13.5308	19.8901	1.46999	0.555808	0.152999	1
hsacirc_016824	0.707349	0	1.4147	Inf	Inf	0.153162	1
hsacirc_050595	0.774642	1.54928	0	0	-Inf	0.153227	1
hsacirc_011758	0.705947	0	1.41189	Inf	Inf	0.153442	1
hsacirc_022826	0.705947	0	1.41189	Inf	Inf	0.153442	1
hsacirc_012790	0.705947	0	1.41189	Inf	Inf	0.153442	1
hsacirc_003209	3.18127	4.73843	1.62411	0.342752	-1.54476	0.153479	1
hsacirc_036205	56.4433	64.0464	48.8401	0.762574	-0.391051	0.153836	1
hsacirc_028943	4.9234	3.22626	6.62054	2.05208	1.03709	0.153942	1
hsacirc_002576	0.702353	0	1.40471	Inf	Inf	0.154164	1
hsacirc_041997	3.37832	5.08622	1.67042	0.32842	-1.60639	0.15427	1
hsacirc_035209	4.89647	2.85227	6.94067	2.43339	1.28297	0.154508	1
hsacirc_022960	0.700513	0	1.40103	Inf	Inf	0.154536	1
hsacirc_023835	0.767499	1.535	0	0	-Inf	0.154729	1
hsacirc_014668	3.47071	2.03302	4.9084	2.41434	1.27163	0.154938	1
hsacirc_017192	3.56014	5.08822	2.03206	0.399365	-1.32422	0.154972	1
hsacirc_044781	11.9697	14.8946	9.04478	0.607252	-0.719632	0.155024	1
hsacirc_008345	21.8838	17.5432	26.2245	1.49485	0.580004	0.15504	1
hsacirc_030446	0.861212	1.72242	0	0	-Inf	0.155083	1
hsacirc_026087	0.859554	1.71911	0	0	-Inf	0.155577	1
hsacirc_017575	13.3723	9.31262	17.432	1.87187	0.90448	0.15583	1
hsacirc_009080	0.694153	0	1.38831	Inf	Inf	0.155836	1
hsacirc_026852	0.693958	0	1.38792	Inf	Inf	0.155876	1
hsacirc_011322	0.760357	1.52071	0	0	-Inf	0.156259	1
hsacirc_026865	0.760165	1.52033	0	0	-Inf	0.1563	1
hsacirc_000030	0.690198	0	1.3804	Inf	Inf	0.156655	1
hsacirc_014691	0.757763	1.51553	0	0	-Inf	0.156821	1
hsacirc_039603	0.756141	1.51228	0	0	-Inf	0.157175	1
hsacirc_007710	0.755998	1.512	0	0	-Inf	0.157206	1
hsacirc_017782	0.68668	0	1.37336	Inf	Inf	0.15739	1
hsacirc_000130	1.40155	2.3539	0.449201	0.190832	-2.38962	0.157456	1
hsacirc_001740	13.5148	16.8483	10.1812	0.604289	-0.726691	0.15797	1
hsacirc_017222	5.61856	7.59992	3.6372	0.478584	-1.06316	0.15806	1
hsacirc_053034	2.62918	3.9991	1.25926	0.314885	-1.6671	0.158248	1
hsacirc_037079	0.750812	1.50162	0	0	-Inf	0.158346	1
hsacirc_023214	0.995241	0.146726	1.84376	12.566	3.65146	0.158605	1
hsacirc_003988	0.748856	1.49771	0	0	-Inf	0.15878	1
hsacirc_045790	5.59775	7.84536	3.35015	0.427023	-1.22761	0.158797	1
hsacirc_034933	2.05948	3.20017	0.918785	0.287105	-1.80035	0.15896	1
hsacirc_014305	1.15543	2.31085	0	0	-Inf	0.159271	1
hsacirc_024939	3.08176	4.48225	1.68128	0.375097	-1.41467	0.159289	1
hsacirc_024901	0.746092	1.49218	0	0	-Inf	0.159396	1
hsacirc_002985	0.676607	0	1.35321	Inf	Inf	0.159533	1
hsacirc_028024	0.744966	1.48993	0	0	-Inf	0.159649	1
hsacirc_020797	0.871019	0	1.74204	Inf	Inf	0.15986	1
hsacirc_040908	0.673769	0	1.34754	Inf	Inf	0.160147	1
hsacirc_046567	0.673089	0	1.34618	Inf	Inf	0.160295	1
hsacirc_025600	0.673089	0	1.34618	Inf	Inf	0.160295	1
hsacirc_007108	2.04387	3.30088	0.78687	0.238382	-2.06865	0.160313	1
hsacirc_018121	1.88247	0.703988	3.06095	4.34801	2.12036	0.160349	1
hsacirc_023791	0.74116	1.48232	0	0	-Inf	0.160508	1
hsacirc_006869	0.74075	1.4815	0	0	-Inf	0.160601	1
hsacirc_052664	7.70823	10.2133	5.20319	0.509453	-0.972979	0.160687	1
hsacirc_011205	0.739502	1.479	0	0	-Inf	0.160884	1
hsacirc_030053	0.670251	0	1.3405	Inf	Inf	0.160914	1
hsacirc_048033	0.670009	0	1.34002	Inf	Inf	0.160967	1
hsacirc_052761	1.08374	1.96486	0.202614	0.103119	-3.27762	0.161484	1
hsacirc_010355	1.187	2.20201	0.171991	0.0781066	-3.67841	0.16157	1
hsacirc_015694	1.86297	0.657165	3.06878	4.66972	2.22334	0.161682	1
hsacirc_047886	0.666734	0	1.33347	Inf	Inf	0.161688	1
hsacirc_028467	3.72334	2.21702	5.22967	2.35887	1.2381	0.161704	1
hsacirc_047742	1.48974	2.80045	0.179027	0.063928	-3.96741	0.161722	1
hsacirc_030741	1.85917	0.719762	2.99858	4.16608	2.05869	0.161945	1
hsacirc_021678	0.664694	0	1.32939	Inf	Inf	0.162141	1
hsacirc_042615	8.29168	10.9242	5.65918	0.518042	-0.948859	0.162157	1
hsacirc_037908	0.663335	0	1.32667	Inf	Inf	0.162443	1
hsacirc_034031	0.663216	0	1.32643	Inf	Inf	0.16247	1
hsacirc_014621	0.732359	1.46472	0	0	-Inf	0.162526	1
hsacirc_002885	1.11138	2.00336	0.219404	0.109518	-3.19076	0.16256	1
hsacirc_037278	2.31049	0.91766	3.70331	4.0356	2.01278	0.162625	1
hsacirc_013498	1.41394	0.363714	2.46416	6.77501	2.76022	0.162712	1
hsacirc_023693	0.709072	0	1.41814	Inf	Inf	0.162996	1
hsacirc_006310	0.659936	0	1.31987	Inf	Inf	0.163205	1
hsacirc_043081	1.84073	0.730689	2.95078	4.03835	2.01377	0.163229	1
hsacirc_047996	1.13117	0	2.26234	Inf	Inf	0.163276	1
hsacirc_003169	0.729058	1.45812	0	0	-Inf	0.163294	1
hsacirc_019807	0.795097	0	1.59019	Inf	Inf	0.16332	1
hsacirc_033935	0.795097	0	1.59019	Inf	Inf	0.16332	1
hsacirc_001759	0.795097	0	1.59019	Inf	Inf	0.16332	1
hsacirc_019441	1.35596	2.3067	0.405229	0.175675	-2.50902	0.16339	1
hsacirc_049446	1.66841	0.571166	2.76566	4.84213	2.27564	0.163412	1
hsacirc_045856	0.727953	1.45591	0	0	-Inf	0.163553	1
hsacirc_022017	0.727457	1.45491	0	0	-Inf	0.163669	1
hsacirc_038952	0.726847	1.45369	0	0	-Inf	0.163813	1
hsacirc_025611	1.10225	1.95791	0.246586	0.125943	-2.98915	0.163996	1
hsacirc_016245	0.656418	0	1.31284	Inf	Inf	0.164001	1
hsacirc_035499	0.6563	0	1.3126	Inf	Inf	0.164028	1
hsacirc_047269	4.33159	2.48193	6.18124	2.49049	1.31643	0.164086	1
hsacirc_039904	0.725216	1.45043	0	0	-Inf	0.164197	1
hsacirc_046534	0.725216	1.45043	0	0	-Inf	0.164197	1
hsacirc_005685	0.655059	0	1.31012	Inf	Inf	0.164311	1
hsacirc_048729	1.40571	2.63943	0.171991	0.0651623	-3.93982	0.164456	1
hsacirc_020708	0.723737	1.44747	0	0	-Inf	0.164547	1
hsacirc_024995	0.653338	0	1.30668	Inf	Inf	0.164704	1
hsacirc_015060	1.61193	2.78505	0.438808	0.157558	-2.66604	0.164931	1
hsacirc_048723	4.7754	2.95131	6.59949	2.23612	1.161	0.164942	1
hsacirc_000760	2.77205	4.29275	1.25135	0.291504	-1.77841	0.164943	1
hsacirc_045821	1.36705	0.180751	2.55335	14.1263	3.82031	0.165159	1
hsacirc_021554	0.798585	0	1.59717	Inf	Inf	0.165261	1
hsacirc_008783	0.719896	1.43979	0	0	-Inf	0.165462	1
hsacirc_029369	0.649821	0	1.29964	Inf	Inf	0.165514	1
hsacirc_034151	0.649821	0	1.29964	Inf	Inf	0.165514	1
hsacirc_009737	0.649821	0	1.29964	Inf	Inf	0.165514	1
hsacirc_007051	10.3027	7.47365	13.1317	1.75706	0.813163	0.165518	1
hsacirc_034183	16.9423	21.0761	12.8084	0.607724	-0.718513	0.165599	1
hsacirc_043506	1.14452	0.196142	2.09289	10.6702	3.41552	0.165869	1
hsacirc_043161	1.08904	1.95868	0.219404	0.112016	-3.15822	0.166111	1
hsacirc_030968	0.977203	0	1.95441	Inf	Inf	0.166291	1
hsacirc_036154	0.646303	0	1.29261	Inf	Inf	0.166331	1
hsacirc_007230	2.51381	3.79476	1.23287	0.324887	-1.62199	0.166477	1
hsacirc_041546	6.40387	8.47618	4.33156	0.511027	-0.968528	0.166651	1
hsacirc_037055	1.08563	1.99927	0.171991	0.0860274	-3.53906	0.166666	1
hsacirc_033533	1.66611	2.7618	0.570422	0.20654	-2.27551	0.166696	1
hsacirc_046056	1.6236	0.475308	2.7719	5.8318	2.54394	0.166976	1
hsacirc_033837	0.643146	0	1.28629	Inf	Inf	0.167071	1
hsacirc_052339	0.783352	0	1.5667	Inf	Inf	0.167088	1
hsacirc_009176	7.25822	4.76839	9.74804	2.0443	1.03161	0.167093	1
hsacirc_049665	3.24173	1.86507	4.61838	2.47625	1.30816	0.167156	1
hsacirc_019674	1.62034	0.559856	2.68082	4.78841	2.25955	0.167242	1
hsacirc_030662	20.8868	24.8085	16.9651	0.683842	-0.548266	0.16745	1
hsacirc_029034	1.6592	2.87958	0.438808	0.152386	-2.7142	0.167841	1
hsacirc_035354	0.639628	0	1.27926	Inf	Inf	0.167903	1
hsacirc_034338	4.00541	5.93062	2.0802	0.350756	-1.51146	0.167947	1
hsacirc_014303	2.82705	1.292	4.3621	3.37625	1.75542	0.168086	1
hsacirc_048046	1.30623	2.40984	0.202614	0.0840778	-3.57213	0.168171	1
hsacirc_005373	6.52582	4.41908	8.63257	1.95348	0.966045	0.168359	1
hsacirc_020616	0.92977	1.85954	0	0	-Inf	0.168377	1
hsacirc_048413	2.97342	4.56388	1.38297	0.303024	-1.72249	0.168411	1
hsacirc_044929	0.707468	1.41494	0	0	-Inf	0.168486	1
hsacirc_005106	2.33715	1.09219	3.58212	3.27975	1.71359	0.168524	1
hsacirc_029459	1.67116	0.510439	2.83188	5.54792	2.47195	0.168574	1
hsacirc_007925	0.63623	0	1.27246	Inf	Inf	0.168715	1
hsacirc_010151	1.31484	2.25507	0.374606	0.166117	-2.58973	0.169071	1
hsacirc_004194	1.06278	0.181857	1.9437	10.6881	3.41793	0.169077	1
hsacirc_003599	4.15744	5.72801	2.58687	0.451617	-1.14683	0.169277	1
hsacirc_041721	2.34011	0.880353	3.79986	4.31629	2.10979	0.169394	1
hsacirc_005127	1.06696	1.96192	0.171991	0.0876647	-3.51186	0.169757	1
hsacirc_003358	1.58861	0.588427	2.5888	4.39952	2.13735	0.16987	1
hsacirc_001943	12.0373	8.98954	15.0851	1.67807	0.746804	0.170084	1
hsacirc_025254	1.3577	0.328582	2.38682	7.26399	2.86076	0.170165	1
hsacirc_010714	2.60389	1.06076	4.14702	3.90948	1.96698	0.170214	1
hsacirc_041932	0.699439	1.39888	0	0	-Inf	0.170492	1
hsacirc_010958	0.710444	1.42089	0	0	-Inf	0.170522	1
hsacirc_007553	1.04089	0.146726	1.93505	13.1882	3.72118	0.17064	1
hsacirc_051966	0.697781	1.39556	0	0	-Inf	0.170912	1
hsacirc_022233	1.35016	0.363714	2.3366	6.42429	2.68354	0.170923	1
hsacirc_051580	0.696675	1.39335	0	0	-Inf	0.171193	1
hsacirc_036453	1.05838	1.94478	0.171991	0.0884377	-3.4992	0.17121	1
hsacirc_050794	4.32185	2.42599	6.21772	2.56296	1.35781	0.171413	1
hsacirc_002520	0.695606	1.39121	0	0	-Inf	0.171465	1
hsacirc_029495	1.2619	2.34478	0.179027	0.0763512	-3.71121	0.171574	1
hsacirc_040867	1.56564	0.524725	2.60656	4.96748	2.31251	0.171825	1
hsacirc_003386	1.91172	3.01978	0.80366	0.266132	-1.90979	0.172589	1
hsacirc_045639	3.56404	1.87485	5.25323	2.80194	1.48643	0.1726	1
hsacirc_002749	1.33289	0.376511	2.28927	6.08023	2.60413	0.172682	1
hsacirc_006492	2.26088	1.13289	3.38887	2.99134	1.58079	0.172703	1
hsacirc_042302	0.619559	0	1.23912	Inf	Inf	0.172806	1
hsacirc_032170	0.690085	1.38017	0	0	-Inf	0.172884	1
hsacirc_016911	1.04811	1.84964	0.246586	0.133316	-2.90708	0.172979	1
hsacirc_031510	8.83441	6.31056	11.3582	1.79988	0.847899	0.173233	1
hsacirc_030859	14.4763	11.0425	17.91	1.62191	0.697694	0.173484	1
hsacirc_005884	2.19513	0.973272	3.41699	3.51082	1.81181	0.173533	1
hsacirc_010834	1.017	0.194654	1.83935	9.44931	3.24021	0.173936	1
hsacirc_029734	1.01392	0.194654	1.83319	9.41767	3.23537	0.174371	1
hsacirc_040057	0.684248	1.3685	0	0	-Inf	0.174407	1
hsacirc_027132	0.612523	0	1.22505	Inf	Inf	0.17459	1
hsacirc_023271	0.612523	0	1.22505	Inf	Inf	0.17459	1
hsacirc_047309	0.767654	1.53531	0	0	-Inf	0.174848	1
hsacirc_020372	1.52925	0.558368	2.50013	4.47758	2.16272	0.175015	1
hsacirc_004607	0.609006	0	1.21801	Inf	Inf	0.175495	1
hsacirc_025128	0.841017	1.68203	0	0	-Inf	0.175613	1
hsacirc_020093	0.679662	1.35932	0	0	-Inf	0.17562	1
hsacirc_023828	1.01131	0.196142	1.82649	9.31204	3.2191	0.175861	1
hsacirc_051327	1.30095	0.363714	2.23818	6.15369	2.62145	0.176036	1
hsacirc_018987	3.46328	5.12406	1.8025	0.351773	-1.50728	0.176211	1
hsacirc_001840	1.26243	0.146726	2.37813	16.208	4.01863	0.176481	1
hsacirc_049704	21.7312	17.5641	25.8983	1.4745	0.560228	0.176602	1
hsacirc_038526	3.94375	5.64588	2.24162	0.397037	-1.33266	0.17662	1
hsacirc_016940	0.685563	0	1.37113	Inf	Inf	0.176791	1
hsacirc_051293	0.685563	0	1.37113	Inf	Inf	0.176791	1
hsacirc_044031	0.67473	1.34946	0	0	-Inf	0.176942	1
hsacirc_029348	0.993303	0.180751	1.80586	9.99082	3.3206	0.177335	1
hsacirc_045715	2.12772	3.30337	0.952064	0.28821	-1.79481	0.177641	1
hsacirc_047653	1.28604	0.363714	2.20837	6.07172	2.6021	0.177647	1
hsacirc_014543	2.12292	0.97476	3.27108	3.35578	1.74665	0.177797	1
hsacirc_047622	1.40602	2.46805	0.343983	0.139374	-2.84296	0.178111	1
hsacirc_024204	1.00466	2.00932	0	0	-Inf	0.178213	1
hsacirc_014051	3.4254	4.99136	1.85943	0.372531	-1.42457	0.178402	1
hsacirc_021166	2.39349	3.8585	0.928476	0.240631	-2.0551	0.178526	1
hsacirc_044671	0.668857	1.33771	0	0	-Inf	0.17854	1
hsacirc_029073	0.983326	0.146726	1.81993	12.4036	3.63269	0.178806	1
hsacirc_001397	3.89954	5.60095	2.19813	0.392456	-1.3494	0.178813	1
hsacirc_027878	2.106	0.873047	3.33895	3.82448	1.93526	0.178828	1
hsacirc_020710	1.39989	2.44173	0.358054	0.146639	-2.76966	0.178909	1
hsacirc_019371	63.3171	56.5459	70.0882	1.23949	0.309748	0.178911	1
hsacirc_027332	2.15287	1.03185	3.2739	3.17285	1.66578	0.178989	1
hsacirc_013849	1.27361	0.376511	2.17071	5.76532	2.5274	0.179012	1
hsacirc_021361	4.0577	2.4095	5.7059	2.36809	1.24372	0.179049	1
hsacirc_017991	2.09684	0.935645	3.25804	3.48214	1.79997	0.179391	1
hsacirc_019332	44.6115	39.1635	50.0596	1.27822	0.354137	0.180098	1
hsacirc_038495	1.08023	0	2.16046	Inf	Inf	0.180495	1
hsacirc_025289	0.970529	0	1.94106	Inf	Inf	0.180631	1
hsacirc_047420	2.59164	1.30483	3.87844	2.97237	1.57162	0.180671	1
hsacirc_014873	0.661028	1.32206	0	0	-Inf	0.180709	1
hsacirc_002126	1.46097	2.70254	0.219404	0.0811844	-3.62265	0.180784	1
hsacirc_021050	1.92243	3.08158	0.763283	0.247692	-2.01338	0.180822	1
hsacirc_006161	2.68231	4.49762	0.866993	0.192767	-2.37507	0.180884	1
hsacirc_048102	1.25638	0.389309	2.12345	5.4544	2.44742	0.18094	1
hsacirc_021031	0.967538	0.196142	1.73893	8.86567	3.14823	0.181185	1
hsacirc_011900	1.77647	0.588427	2.96451	5.03803	2.33286	0.181406	1
hsacirc_010418	0.963913	0.181857	1.74597	9.60079	3.26315	0.18174	1
hsacirc_052250	29.8606	25.7784	33.9427	1.31671	0.396939	0.181861	1
hsacirc_030379	1.37639	2.31396	0.438808	0.189635	-2.3987	0.182029	1
hsacirc_052532	0.655507	1.31101	0	0	-Inf	0.182267	1
hsacirc_037031	11.8105	14.1535	9.46746	0.668913	-0.580109	0.182387	1
hsacirc_005665	1.69892	0	3.39784	Inf	Inf	0.18241	1
hsacirc_051915	1.44966	0.557263	2.34207	4.2028	2.07135	0.182419	1
hsacirc_037504	0.654954	1.30991	0	0	-Inf	0.182424	1
hsacirc_026989	0.959216	0.146726	1.77171	12.075	3.59395	0.182464	1
hsacirc_006967	9.28267	6.87059	11.6947	1.70214	0.767353	0.182959	1
hsacirc_037273	0.652397	1.30479	0	0	-Inf	0.183155	1
hsacirc_032296	6.37114	8.29549	4.44678	0.536049	-0.899564	0.183234	1
hsacirc_022467	0.990178	1.80133	0.179027	0.0993859	-3.33081	0.183583	1
hsacirc_039752	1.70338	2.79596	0.6108	0.218458	-2.19457	0.183883	1
hsacirc_009947	0.943424	0	1.88685	Inf	Inf	0.18431	1
hsacirc_049959	61.4875	55.3764	67.5986	1.22071	0.287723	0.184321	1
hsacirc_011898	6.65218	4.16577	9.13859	2.19373	1.13339	0.18453	1
hsacirc_045074	0.646742	1.29348	0	0	-Inf	0.18479	1
hsacirc_049364	2.50737	1.25728	3.75746	2.98856	1.57945	0.184812	1
hsacirc_007591	67.1115	77.2834	56.9397	0.736765	-0.440723	0.184987	1
hsacirc_023789	0.942948	0.146726	1.73917	11.8532	3.56721	0.185017	1
hsacirc_005447	6.35065	4.3854	8.31591	1.89627	0.923165	0.185111	1
hsacirc_048465	1.2103	0.181857	2.23875	12.3105	3.62182	0.185775	1
hsacirc_040704	3.60043	5.21534	1.98552	0.380708	-1.39324	0.186239	1
hsacirc_023616	6.23969	8.43453	4.04485	0.479559	-1.06022	0.186293	1
hsacirc_044156	0.934193	0.146726	1.72166	11.7339	3.55261	0.18642	1
hsacirc_000394	1.08892	0.196142	1.98169	10.1033	3.33676	0.186939	1
hsacirc_018887	2.92204	4.29465	1.54943	0.360781	-1.4708	0.187123	1
hsacirc_045721	0.637941	1.27588	0	0	-Inf	0.187386	1
hsacirc_009936	1.66974	2.79289	0.546597	0.19571	-2.35321	0.187626	1
hsacirc_040116	2.94478	4.86994	1.01962	0.209371	-2.25587	0.187665	1
hsacirc_032441	0.925916	0.146726	1.70511	11.6211	3.53867	0.187767	1
hsacirc_038438	0.636319	1.27264	0	0	-Inf	0.187871	1
hsacirc_015836	0.636319	1.27264	0	0	-Inf	0.187871	1
hsacirc_006585	1.19726	0.361503	2.03302	5.62381	2.49155	0.187884	1
hsacirc_041572	0.634831	1.26966	0	0	-Inf	0.188319	1
hsacirc_039938	2.23343	3.31548	1.15138	0.347275	-1.52585	0.188453	1
hsacirc_023464	1.32684	0.361503	2.29217	6.34067	2.66464	0.188741	1
hsacirc_018161	1.65648	2.75229	0.560668	0.20371	-2.29541	0.189139	1
hsacirc_032911	1.95522	2.97845	0.931981	0.312908	-1.67619	0.189184	1
hsacirc_052865	20.7429	24.3289	17.1568	0.705203	-0.503889	0.189385	1
hsacirc_024753	3.5207	2.16611	4.8753	2.25071	1.17038	0.189476	1
hsacirc_031030	1.85717	0.753022	2.96132	3.93258	1.97548	0.189587	1
hsacirc_000456	2.21307	3.31873	1.10741	0.333686	-1.58344	0.190225	1
hsacirc_004233	0.628432	1.25686	0	0	-Inf	0.190264	1
hsacirc_004685	3.93821	2.26823	5.6082	2.47251	1.30597	0.190301	1
hsacirc_027658	0.83587	0	1.67174	Inf	Inf	0.190332	1
hsacirc_035409	1.84602	0.778618	2.91342	3.74179	1.90373	0.190392	1
hsacirc_015768	0.690591	0	1.38118	Inf	Inf	0.190764	1
hsacirc_023864	0.90733	0.146726	1.66793	11.3677	3.50687	0.190862	1
hsacirc_032766	5.58534	7.61021	3.56047	0.467854	-1.09587	0.190967	1
hsacirc_003278	1.26901	0	2.53802	Inf	Inf	0.191022	1
hsacirc_001994	2.38744	1.10903	3.66584	3.30544	1.72484	0.191061	1
hsacirc_003201	0.68887	0	1.37774	Inf	Inf	0.191138	1
hsacirc_047032	9.31942	11.7162	6.92261	0.590856	-0.759121	0.191392	1
hsacirc_026160	0.685395	0	1.37079	Inf	Inf	0.191899	1
hsacirc_003339	0.685395	0	1.37079	Inf	Inf	0.191899	1
hsacirc_004981	1.89758	0.733628	3.06152	4.17313	2.06113	0.192615	1
hsacirc_010443	1.23843	0.293451	2.18342	7.44048	2.8954	0.193203	1
hsacirc_008137	1.8062	0.755998	2.85641	3.77833	1.91775	0.193328	1
hsacirc_026918	3.85457	2.17861	5.53053	2.53856	1.34401	0.193509	1
hsacirc_014879	16.4901	19.6284	13.3518	0.680228	-0.55591	0.193624	1
hsacirc_046141	12.8388	16.085	9.5925	0.596361	-0.745741	0.193761	1
hsacirc_038198	0.677	0	1.354	Inf	Inf	0.193762	1
hsacirc_040964	2.17414	1.11563	3.23265	2.8976	1.53486	0.193803	1
hsacirc_006780	1.29206	2.23309	0.351018	0.157189	-2.66943	0.194055	1
hsacirc_016376	0.673801	0	1.3476	Inf	Inf	0.194482	1
hsacirc_024965	0.828773	1.65755	0	0	-Inf	0.194608	1
hsacirc_041880	0.828773	1.65755	0	0	-Inf	0.194608	1
hsacirc_004926	0.939906	0	1.87981	Inf	Inf	0.194786	1
hsacirc_001336	2.1497	3.36412	0.935274	0.278015	-1.84677	0.195933	1
hsacirc_021061	3.64905	2.16039	5.13772	2.37814	1.24984	0.196049	1
hsacirc_029337	2.59855	3.91082	1.28629	0.328906	-1.60425	0.19618	1
hsacirc_013383	3.08343	1.79954	4.36733	2.42691	1.27912	0.196203	1
hsacirc_025402	27.1202	23.7566	30.4839	1.28318	0.359721	0.196494	1
hsacirc_012518	1.27603	2.194	0.358054	0.163197	-2.61531	0.1965	1
hsacirc_017173	0.695787	0	1.39157	Inf	Inf	0.196757	1
hsacirc_039514	0.661688	0	1.32338	Inf	Inf	0.197262	1
hsacirc_048372	0.81908	0	1.63816	Inf	Inf	0.197381	1
hsacirc_026951	1.05047	1.89833	0.202614	0.106733	-3.22792	0.197442	1
hsacirc_014378	3.07511	4.6136	1.53662	0.333063	-1.58613	0.197914	1
hsacirc_031765	1.42484	2.67066	0.179027	0.0670348	-3.89895	0.19796	1
hsacirc_030819	1.63936	0.363714	2.915	8.01454	3.00262	0.198272	1
hsacirc_014357	1.86566	2.97483	0.756485	0.254295	-1.97542	0.198322	1
hsacirc_010212	156.839	168.184	145.493	0.865085	-0.209086	0.198388	1
hsacirc_038585	1.26149	2.09737	0.425613	0.202927	-2.30097	0.198764	1
hsacirc_046168	1.04278	1.88294	0.202614	0.107605	-3.21618	0.198818	1
hsacirc_021737	1.73493	0.778618	2.69124	3.45643	1.78928	0.19883	1
hsacirc_042158	2.68202	1.43506	3.92898	2.73785	1.45304	0.199372	1
hsacirc_039391	0.651615	0	1.30323	Inf	Inf	0.19964	1
hsacirc_006962	2.25121	0.950616	3.5518	3.73632	1.90162	0.199781	1
hsacirc_035488	2.40998	1.12294	3.69703	3.29229	1.71909	0.199811	1
hsacirc_004409	1.03491	1.86721	0.202614	0.108512	-3.20407	0.200244	1
hsacirc_020625	1.25153	2.11166	0.391396	0.18535	-2.43168	0.200343	1
hsacirc_038454	1.03361	1.84781	0.219404	0.118738	-3.07415	0.200482	1
hsacirc_000032	15.9407	19.0574	12.8239	0.672909	-0.571517	0.200868	1
hsacirc_011738	1.03072	1.85883	0.202614	0.109001	-3.19759	0.20101	1
hsacirc_019460	0.683522	1.36704	0	0	-Inf	0.201463	1
hsacirc_035599	16.7205	13.5431	19.8979	1.46922	0.555053	0.202164	1
hsacirc_021594	1.02392	1.82843	0.219404	0.119996	-3.05894	0.202268	1
hsacirc_002112	1.02337	1.82734	0.219404	0.120067	-3.05809	0.202369	1
hsacirc_008511	2.20629	1.08672	3.32586	3.06046	1.61375	0.202432	1
hsacirc_008586	0.639702	0	1.2794	Inf	Inf	0.202532	1
hsacirc_048133	0.908179	1.81636	0	0	-Inf	0.202673	1
hsacirc_036311	3.56512	1.8797	5.25055	2.79329	1.48197	0.202778	1
hsacirc_008906	13.7769	10.8519	16.7018	1.53906	0.622048	0.202809	1
hsacirc_007062	0.638419	0	1.27684	Inf	Inf	0.202848	1
hsacirc_010059	0.638419	0	1.27684	Inf	Inf	0.202848	1
hsacirc_044519	0.638419	0	1.27684	Inf	Inf	0.202848	1
hsacirc_013133	1.68541	0.754893	2.61592	3.46528	1.79297	0.20285	1
hsacirc_028402	0.678059	1.35612	0	0	-Inf	0.20294	1
hsacirc_019476	2.60612	1.39888	3.81337	2.72602	1.4468	0.203015	1
hsacirc_004473	0.677124	1.35425	0	0	-Inf	0.203195	1
hsacirc_009277	0.97476	1.94952	0	0	-Inf	0.203231	1
hsacirc_015440	2.97108	4.40224	1.53991	0.349802	-1.51539	0.20362	1
hsacirc_048903	0.634825	0	1.26965	Inf	Inf	0.203742	1
hsacirc_043308	1.89042	0.732177	3.04866	4.16383	2.05791	0.203755	1
hsacirc_018881	2.55739	3.93622	1.17857	0.299416	-1.73978	0.203847	1
hsacirc_023673	2.17713	1.03295	3.32131	3.21535	1.68498	0.204193	1
hsacirc_033000	1.33787	0.180751	2.49499	13.8034	3.78696	0.204385	1
hsacirc_051758	1.01257	1.80573	0.219404	0.121504	-3.04092	0.204398	1
hsacirc_012521	9.20804	6.7765	11.6396	1.71764	0.780427	0.204501	1
hsacirc_030375	0.631384	0	1.26277	Inf	Inf	0.204604	1
hsacirc_039119	0.671469	1.34294	0	0	-Inf	0.20475	1
hsacirc_005909	0.670725	1.34145	0	0	-Inf	0.204956	1
hsacirc_022412	0.670363	1.34073	0	0	-Inf	0.205056	1
hsacirc_034575	0.629587	0	1.25917	Inf	Inf	0.205058	1
hsacirc_049539	10.1726	12.5155	7.82971	0.625598	-0.676691	0.205083	1
hsacirc_027159	1.13326	0	2.26651	Inf	Inf	0.20522	1
hsacirc_025840	1.15542	0.390797	1.92005	4.91316	2.29665	0.205386	1
hsacirc_048958	0.628227	0	1.25645	Inf	Inf	0.205403	1
hsacirc_029820	0.668876	1.33775	0	0	-Inf	0.20547	1
hsacirc_015662	0.627866	0	1.25573	Inf	Inf	0.205494	1
hsacirc_043847	0.627866	0	1.25573	Inf	Inf	0.205494	1
hsacirc_047980	1.00531	1.83864	0.171991	0.0935429	-3.41823	0.205781	1
hsacirc_011887	1.38911	2.28505	0.493172	0.215826	-2.21206	0.205859	1
hsacirc_001431	0.626111	0	1.25222	Inf	Inf	0.205942	1
hsacirc_023339	1.00403	1.80545	0.202614	0.112224	-3.15555	0.206028	1
hsacirc_039408	2.5419	1.37174	3.71207	2.7061	1.43622	0.206212	1
hsacirc_033862	0.624633	0	1.24927	Inf	Inf	0.20632	1
hsacirc_019770	3.92446	2.31064	5.53827	2.39686	1.26114	0.20638	1
hsacirc_024935	0.66507	1.33014	0	0	-Inf	0.206537	1
hsacirc_008894	1.0009	1.78239	0.219404	0.123095	-3.02215	0.206632	1
hsacirc_010267	0.852724	1.70545	0	0	-Inf	0.206775	1
hsacirc_022241	1.32554	0.361503	2.28957	6.33349	2.663	0.206875	1
hsacirc_047724	0.672199	0	1.3444	Inf	Inf	0.207201	1
hsacirc_029868	0.672199	0	1.3444	Inf	Inf	0.207201	1
hsacirc_004557	1.15402	2.30805	0	0	-Inf	0.207264	1
hsacirc_026109	1.14828	0.376511	1.92005	5.09958	2.35038	0.207293	1
hsacirc_044311	4.31303	2.83111	5.79495	2.04688	1.03343	0.207295	1
hsacirc_021392	0.995783	1.78895	0.202614	0.113259	-3.14231	0.207625	1
hsacirc_004774	0.994965	1.8109	0.179027	0.0988606	-3.33846	0.207785	1
hsacirc_041471	3.83359	5.47624	2.19094	0.400082	-1.32163	0.207825	1
hsacirc_045701	0.660436	1.32087	0	0	-Inf	0.20785	1
hsacirc_047255	25.6408	29.6795	21.6021	0.727845	-0.458296	0.208078	1
hsacirc_049016	0.617835	0	1.23567	Inf	Inf	0.208078	1
hsacirc_042111	0.617835	0	1.23567	Inf	Inf	0.208078	1
hsacirc_012375	20.0625	23.6952	16.4297	0.69338	-0.528283	0.208271	1
hsacirc_023773	1.50084	0.574142	2.42753	4.22811	2.08001	0.20832	1
hsacirc_036306	0.991685	1.80434	0.179027	0.09922	-3.33323	0.208427	1
hsacirc_007953	0.795492	0	1.59098	Inf	Inf	0.20854	1
hsacirc_034060	41.0814	35.7942	46.3685	1.29542	0.373419	0.208696	1
hsacirc_014193	0.657183	1.31437	0	0	-Inf	0.208781	1
hsacirc_037110	0.656269	1.31254	0	0	-Inf	0.209044	1
hsacirc_034952	0.655695	1.31139	0	0	-Inf	0.20921	1
hsacirc_022544	0.654229	1.30846	0	0	-Inf	0.209634	1
hsacirc_046080	1.48707	0.475308	2.49884	5.25731	2.39432	0.209635	1
hsacirc_035753	0.654095	1.30819	0	0	-Inf	0.209673	1
hsacirc_039737	0.747702	1.4954	0	0	-Inf	0.209708	1
hsacirc_016848	0.6108	0	1.2216	Inf	Inf	0.209932	1
hsacirc_016143	0.6108	0	1.2216	Inf	Inf	0.209932	1
hsacirc_041292	0.6108	0	1.2216	Inf	Inf	0.209932	1
hsacirc_007245	0.60944	0	1.21888	Inf	Inf	0.210294	1
hsacirc_040171	0.650784	1.30157	0	0	-Inf	0.210636	1
hsacirc_014445	0.60772	0	1.21544	Inf	Inf	0.210754	1
hsacirc_022819	0.650232	1.30046	0	0	-Inf	0.210798	1
hsacirc_023335	0.65004	1.30008	0	0	-Inf	0.210854	1
hsacirc_044908	2.89609	1.60885	4.18332	2.60019	1.37862	0.210914	1
hsacirc_033881	0.649488	1.29898	0	0	-Inf	0.211016	1
hsacirc_046353	0.649126	1.29825	0	0	-Inf	0.211122	1
hsacirc_024498	0.648744	1.29749	0	0	-Inf	0.211235	1
hsacirc_028327	0.605881	0	1.21176	Inf	Inf	0.211248	1
hsacirc_019887	0.648021	1.29604	0	0	-Inf	0.211448	1
hsacirc_016226	0.647638	1.29528	0	0	-Inf	0.21156	1
hsacirc_050364	0.60464	0	1.20928	Inf	Inf	0.211583	1
hsacirc_019969	0.60464	0	1.20928	Inf	Inf	0.211583	1
hsacirc_002383	0.60464	0	1.20928	Inf	Inf	0.211583	1
hsacirc_032065	2.46388	3.68169	1.24606	0.338448	-1.56299	0.211593	1
hsacirc_016384	6.28443	8.39808	4.17079	0.496636	-1.00974	0.211626	1
hsacirc_009233	0.647086	1.29417	0	0	-Inf	0.211723	1
hsacirc_046371	2.87605	1.73947	4.01263	2.3068	1.2059	0.211783	1
hsacirc_038896	0.974355	1.74609	0.202614	0.116039	-3.10732	0.211884	1
hsacirc_031171	0.646533	1.29307	0	0	-Inf	0.211887	1
hsacirc_039522	0.646533	1.29307	0	0	-Inf	0.211887	1
hsacirc_020309	1.46345	0.583963	2.34294	4.01213	2.00437	0.211933	1
hsacirc_045733	2.51731	1.32793	3.70669	2.79133	1.48095	0.212022	1
hsacirc_011555	1.46185	0.556157	2.36755	4.25698	2.08983	0.212091	1
hsacirc_001708	10.7185	13.2883	8.14884	0.613237	-0.705484	0.212107	1
hsacirc_010482	0.788457	0	1.57691	Inf	Inf	0.21217	1
hsacirc_040993	0.788457	0	1.57691	Inf	Inf	0.21217	1
hsacirc_038312	0.602405	0	1.20481	Inf	Inf	0.212189	1
hsacirc_009848	3.62775	5.16962	2.08587	0.403486	-1.30941	0.212293	1
hsacirc_031493	4.12523	2.5185	5.73195	2.27594	1.18646	0.212328	1
hsacirc_032798	2.04102	0.931295	3.15074	3.38318	1.75838	0.212511	1
hsacirc_035829	0.997172	0.180751	1.81359	10.0336	3.32677	0.212679	1
hsacirc_018424	0.639268	0	1.27854	Inf	Inf	0.212798	1
hsacirc_027824	0.639268	0	1.27854	Inf	Inf	0.212798	1
hsacirc_001158	0.639268	0	1.27854	Inf	Inf	0.212798	1
hsacirc_012632	0.643423	1.28685	0	0	-Inf	0.212811	1
hsacirc_037862	0.969496	1.767	0.171991	0.0973353	-3.36089	0.212872	1
hsacirc_031629	4.78289	6.24339	3.32239	0.532146	-0.910107	0.213211	1
hsacirc_045859	10.6668	13.0021	8.33146	0.64078	-0.6421	0.213274	1
hsacirc_040280	0.641431	1.28286	0	0	-Inf	0.213406	1
hsacirc_049723	1.26611	0.377999	2.15422	5.699	2.51071	0.213499	1
hsacirc_052013	0.597604	0	1.19521	Inf	Inf	0.213504	1
hsacirc_022202	10.6562	13.2886	8.0238	0.60381	-0.727834	0.213512	1
hsacirc_048525	2.86569	4.41063	1.32075	0.299446	-1.73963	0.213516	1
hsacirc_051072	0.640362	1.28072	0	0	-Inf	0.213727	1
hsacirc_009664	0.640134	1.28027	0	0	-Inf	0.213796	1
hsacirc_026699	1.33243	2.28322	0.381641	0.167151	-2.58078	0.213862	1
hsacirc_041497	2.20744	3.38502	1.02986	0.304241	-1.71671	0.213866	1
hsacirc_047766	5.39055	3.51485	7.26625	2.0673	1.04775	0.213879	1
hsacirc_022512	1.33184	2.25846	0.405229	0.179427	-2.47853	0.213948	1
hsacirc_043845	0.963932	1.72525	0.202614	0.117441	-3.09	0.214014	1
hsacirc_010131	0.639256	1.27851	0	0	-Inf	0.21406	1
hsacirc_004736	0.667388	1.33478	0	0	-Inf	0.214198	1
hsacirc_004620	2.82221	4.15527	1.48914	0.358375	-1.48046	0.214298	1
hsacirc_015661	3.50235	2.09295	4.91175	2.34681	1.2307	0.214368	1
hsacirc_002253	1.65524	2.5979	0.712576	0.27429	-1.86623	0.214459	1
hsacirc_047260	0.769179	1.53836	0	0	-Inf	0.21446	1
hsacirc_011368	0.594129	0	1.18826	Inf	Inf	0.214466	1
hsacirc_037629	0.594087	0	1.18817	Inf	Inf	0.214477	1
hsacirc_036956	0.961273	1.74352	0.179027	0.102681	-3.28375	0.214564	1
hsacirc_043954	3.45232	4.71005	2.1946	0.465939	-1.10179	0.214591	1
hsacirc_009759	0.636472	1.27294	0	0	-Inf	0.214903	1
hsacirc_012785	0.981637	0.146726	1.81655	12.3806	3.63001	0.215044	1
hsacirc_039671	57.2346	62.6356	51.8336	0.827541	-0.273097	0.215083	1
hsacirc_016972	2.19339	3.34693	1.03985	0.310688	-1.68646	0.215145	1
hsacirc_042727	0.635594	1.27119	0	0	-Inf	0.21517	1
hsacirc_004323	0.590569	0	1.18114	Inf	Inf	0.215461	1
hsacirc_017767	1.32071	2.14824	0.493172	0.22957	-2.12299	0.215591	1
hsacirc_043441	7.33983	5.15595	9.52371	1.84713	0.885285	0.215615	1
hsacirc_004776	0.634106	1.26821	0	0	-Inf	0.215625	1
hsacirc_014847	1.64505	2.67226	0.617835	0.231203	-2.11277	0.215669	1
hsacirc_017861	0.633735	1.26747	0	0	-Inf	0.215738	1
hsacirc_008287	1.9923	0.885122	3.09948	3.50176	1.80808	0.215778	1
hsacirc_050873	1.24607	0.361503	2.13063	5.89381	2.5592	0.21584	1
hsacirc_025898	1.64267	2.57276	0.712576	0.27697	-1.8522	0.215953	1
hsacirc_029470	0.587094	0	1.17419	Inf	Inf	0.216441	1
hsacirc_006283	1.31414	2.20969	0.418578	0.189428	-2.40028	0.216571	1
hsacirc_046266	7.23946	9.22032	5.2586	0.570327	-0.810138	0.216589	1
hsacirc_043543	1.93669	0.389309	3.48408	8.94939	3.16179	0.216722	1
hsacirc_040763	1.41186	0.342868	2.48086	7.23561	2.85511	0.216813	1
hsacirc_024367	0.585734	0	1.17147	Inf	Inf	0.216828	1
hsacirc_021541	0.585615	0	1.17123	Inf	Inf	0.216861	1
hsacirc_023314	6.77134	8.70114	4.84154	0.556425	-0.84574	0.216909	1
hsacirc_009292	4.41058	2.98869	5.83247	1.95151	0.964592	0.216959	1
hsacirc_038478	22.7431	19.2374	26.2488	1.36447	0.448336	0.217015	1
hsacirc_028713	1.23599	0.361503	2.11048	5.83808	2.54549	0.217038	1
hsacirc_036109	1.31007	2.26209	0.358054	0.158285	-2.65941	0.217182	1
hsacirc_022481	1.30971	2.12625	0.493172	0.231945	-2.10815	0.217236	1
hsacirc_018726	0.584256	0	1.16851	Inf	Inf	0.217249	1
hsacirc_048488	0.584256	0	1.16851	Inf	Inf	0.217249	1
hsacirc_035150	0.996441	0	1.99288	Inf	Inf	0.217441	1
hsacirc_025077	0.627898	1.2558	0	0	-Inf	0.217539	1
hsacirc_035506	0.946683	1.71434	0.179027	0.104429	-3.25941	0.217627	1
hsacirc_046076	0.946571	1.64656	0.246586	0.149759	-2.73929	0.217651	1
hsacirc_044187	0.94638	1.64617	0.246586	0.149794	-2.73895	0.217692	1
hsacirc_041698	0.582654	0	1.16531	Inf	Inf	0.217708	1
hsacirc_001823	1.2301	0.376894	2.0833	5.52756	2.46664	0.217746	1
hsacirc_015256	1.96151	0.863511	3.05951	3.5431	1.82501	0.217902	1
hsacirc_029769	1.95993	0.935262	2.9846	3.19119	1.67409	0.218012	1
hsacirc_026082	0.995556	1.7885	0.202614	0.113288	-3.14194	0.218036	1
hsacirc_016353	0.624779	1.24956	0	0	-Inf	0.218513	1
hsacirc_006111	4.66068	6.2325	3.08885	0.495604	-1.01274	0.218811	1
hsacirc_031694	1.22061	0.361503	2.07971	5.75295	2.5243	0.218897	1
hsacirc_047114	1.94695	0.919871	2.97404	3.2331	1.69292	0.218922	1
hsacirc_007278	2.15172	3.27679	1.02666	0.313313	-1.67433	0.219024	1
hsacirc_031860	1.99954	3.42185	0.57722	0.168687	-2.56758	0.219072	1
hsacirc_007205	1.21908	0.361503	2.07667	5.74454	2.52219	0.219082	1
hsacirc_050019	0.577458	0	1.15492	Inf	Inf	0.21921	1
hsacirc_019349	0.57722	0	1.15444	Inf	Inf	0.219279	1
hsacirc_041549	0.660374	0	1.32075	Inf	Inf	0.219501	1
hsacirc_004575	1.21499	0.376894	2.05308	5.44737	2.44556	0.219584	1
hsacirc_048085	1.38616	0.585451	2.18686	3.73535	1.90124	0.219848	1
hsacirc_033674	0.935604	1.69922	0.171991	0.101218	-3.30446	0.220008	1
hsacirc_033606	0.949794	0.194654	1.70493	8.75877	3.13073	0.220078	1
hsacirc_013455	0.57394	0	1.14788	Inf	Inf	0.22024	1
hsacirc_007988	24.8352	28.4769	21.1936	0.744238	-0.426164	0.220672	1
hsacirc_043966	0.572462	0	1.14492	Inf	Inf	0.220675	1
hsacirc_009959	0.572462	0	1.14492	Inf	Inf	0.220675	1
hsacirc_038150	0.998969	0.180751	1.81719	10.0535	3.32963	0.220793	1
hsacirc_030564	1.92026	0.863511	2.977	3.44755	1.78557	0.22082	1
hsacirc_007791	3.28158	1.76811	4.79505	2.71197	1.43934	0.220884	1
hsacirc_012795	0.617275	1.23455	0	0	-Inf	0.220892	1
hsacirc_041930	0.61617	1.23234	0	0	-Inf	0.221247	1
hsacirc_044026	1.39743	0.180751	2.61411	14.4625	3.85424	0.221504	1
hsacirc_011292	1.3701	0.475308	2.2649	4.76512	2.25251	0.221571	1
hsacirc_046158	0.6151	1.2302	0	0	-Inf	0.221591	1
hsacirc_037098	0.568944	0	1.13789	Inf	Inf	0.221719	1
hsacirc_044837	0.614548	1.2291	0	0	-Inf	0.221769	1
hsacirc_014010	0.568583	0	1.13717	Inf	Inf	0.221827	1
hsacirc_030146	0.613804	1.22761	0	0	-Inf	0.222009	1
hsacirc_027675	0.937784	0.146726	1.72884	11.7828	3.55861	0.222045	1
hsacirc_018380	1.59266	2.62465	0.560668	0.213616	-2.22691	0.222094	1
hsacirc_043324	0.567342	0	1.13468	Inf	Inf	0.222198	1
hsacirc_002594	65.2415	71.9542	58.5289	0.813418	-0.297931	0.222204	1
hsacirc_030400	1.19195	0.377999	2.0059	5.30664	2.4078	0.222452	1
hsacirc_046429	1.36134	0.54557	2.17711	3.99052	1.99658	0.222525	1
hsacirc_003362	3.4717	1.71317	5.23022	3.05294	1.6102	0.222529	1
hsacirc_023244	0.996004	0.181857	1.81015	9.95372	3.31524	0.22266	1
hsacirc_047748	0.779356	1.55871	0	0	-Inf	0.222767	1
hsacirc_036324	0.625677	0	1.25135	Inf	Inf	0.22291	1
hsacirc_038866	0.610885	1.22177	0	0	-Inf	0.222957	1
hsacirc_048970	1.2724	2.05162	0.493172	0.240382	-2.0566	0.222999	1
hsacirc_006297	1.27213	2.10546	0.438808	0.208415	-2.26247	0.22304	1
hsacirc_011121	1.88916	0.948442	2.82988	2.98372	1.57711	0.223078	1
hsacirc_051322	1.30404	2.40547	0.202614	0.0842307	-3.56951	0.223092	1
hsacirc_010800	1.27174	2.19951	0.343983	0.156391	-2.67677	0.223102	1
hsacirc_001005	0.563825	0	1.12765	Inf	Inf	0.223256	1
hsacirc_001942	12.8547	10.4522	15.2573	1.45972	0.545695	0.223317	1
hsacirc_027188	0.57086	0	1.14172	Inf	Inf	0.223326	1
hsacirc_007319	0.563387	0	1.12677	Inf	Inf	0.223389	1
hsacirc_018553	0.609397	1.21879	0	0	-Inf	0.223443	1
hsacirc_011470	0.609397	1.21879	0	0	-Inf	0.223443	1
hsacirc_025020	11.1659	13.4588	8.87292	0.659265	-0.601069	0.223515	1
hsacirc_047616	4.98739	6.89877	3.076	0.445876	-1.16529	0.223683	1
hsacirc_046731	1.18198	0.361503	2.00246	5.53927	2.4697	0.223719	1
hsacirc_015124	2.10039	3.28909	0.911686	0.277185	-1.85108	0.223982	1
hsacirc_036452	3.1576	4.50574	1.80945	0.401587	-1.31621	0.224039	1
hsacirc_033740	1.17813	0.363714	1.99256	5.47836	2.45375	0.224212	1
hsacirc_046637	0.560668	0	1.12134	Inf	Inf	0.224216	1
hsacirc_031855	1.17696	0.328582	2.02533	6.16384	2.62383	0.224364	1
hsacirc_013728	0.692296	1.38459	0	0	-Inf	0.224381	1
hsacirc_051417	2.28999	1.23892	3.34107	2.69676	1.43123	0.224433	1
hsacirc_036768	21.7892	25.7452	17.8332	0.69268	-0.529739	0.224732	1
hsacirc_042932	0.60523	1.21046	0	0	-Inf	0.224815	1
hsacirc_019031	0.921134	0.194654	1.64761	8.4643	3.08139	0.224837	1
hsacirc_051913	0.55851	0	1.11702	Inf	Inf	0.224876	1
hsacirc_004928	11.7955	16.0342	7.55675	0.471289	-1.08532	0.22495	1
hsacirc_025395	0.603934	1.20787	0	0	-Inf	0.225245	1
hsacirc_001258	0.556789	0	1.11358	Inf	Inf	0.225406	1
hsacirc_052804	1.25714	2.16325	0.351018	0.162264	-2.62358	0.225438	1
hsacirc_044401	9.90021	12.133	7.66741	0.631946	-0.662127	0.225481	1
hsacirc_044245	0.602998	1.206	0	0	-Inf	0.225556	1
hsacirc_017070	0.916682	0.196142	1.63722	8.3471	3.06128	0.225597	1
hsacirc_025322	2.08382	2.98907	1.17857	0.394292	-1.34267	0.225626	1
hsacirc_021524	0.602446	1.20489	0	0	-Inf	0.22574	1
hsacirc_000559	0.915517	0.196142	1.63489	8.33523	3.05922	0.225797	1
hsacirc_029374	2.7439	4.42436	1.06344	0.240361	-2.05673	0.226071	1
hsacirc_013376	1.16291	0.293451	2.03236	6.92573	2.79197	0.226187	1
hsacirc_003097	0.600815	1.20163	0	0	-Inf	0.226286	1
hsacirc_013769	0.600262	1.20052	0	0	-Inf	0.226471	1
hsacirc_013823	0.553272	0	1.10654	Inf	Inf	0.226497	1
hsacirc_040825	0.817414	0	1.63483	Inf	Inf	0.226584	1
hsacirc_027139	0.910518	0.146726	1.67431	11.4112	3.51237	0.226658	1
hsacirc_010524	10.6468	14.3299	6.96365	0.485951	-1.04112	0.226899	1
hsacirc_000839	0.598604	1.19721	0	0	-Inf	0.227029	1
hsacirc_027080	0.598604	1.19721	0	0	-Inf	0.227029	1
hsacirc_025488	1.6407	2.78823	0.493172	0.176877	-2.49918	0.227277	1
hsacirc_007519	1.15426	0.390797	1.91772	4.90721	2.2949	0.227326	1
hsacirc_013204	0.906608	0.196142	1.61707	8.24439	3.04341	0.227337	1
hsacirc_021129	0.905822	0.194654	1.61699	8.30698	3.05432	0.227474	1
hsacirc_023143	1.24375	2.14351	0.343983	0.160476	-2.63957	0.22762	1
hsacirc_051372	1.08429	0.181857	1.98673	10.9247	3.44952	0.227654	1
hsacirc_031258	0.90478	0.181857	1.6277	8.95047	3.16196	0.227656	1
hsacirc_042873	2.96151	1.71792	4.20509	2.44777	1.29147	0.227658	1
hsacirc_042335	11.4525	8.95324	13.9518	1.5583	0.639971	0.227775	1
hsacirc_006528	1.14608	0.293451	1.99872	6.81107	2.76788	0.228414	1
hsacirc_012309	9.15008	11.5457	6.75446	0.585019	-0.773444	0.228491	1
hsacirc_029238	0.546597	0	1.09319	Inf	Inf	0.228598	1
hsacirc_015473	0.899148	0.194654	1.60364	8.2384	3.04236	0.228644	1
hsacirc_047476	1.14369	0.342868	1.9445	5.67129	2.50368	0.228735	1
hsacirc_039195	1.23573	2.12747	0.343983	0.161686	-2.62873	0.228946	1
hsacirc_016630	1.23558	2.11311	0.358054	0.169444	-2.56112	0.22897	1
hsacirc_017005	0.545357	0	1.09071	Inf	Inf	0.228993	1
hsacirc_038246	0.545357	0	1.09071	Inf	Inf	0.228993	1
hsacirc_022312	0.545357	0	1.09071	Inf	Inf	0.228993	1
hsacirc_022849	0.894665	0.181857	1.60747	8.83923	3.14392	0.229438	1
hsacirc_017649	0.617282	0	1.23456	Inf	Inf	0.229605	1
hsacirc_015689	5.98456	8.1872	3.78192	0.461931	-1.11425	0.229621	1
hsacirc_003135	0.892986	0.181857	1.60412	8.82077	3.1409	0.229737	1
hsacirc_041367	1.80135	2.79225	0.810458	0.290253	-1.78462	0.229968	1
hsacirc_033336	19.1888	15.2951	23.0826	1.50916	0.593742	0.22999	1
hsacirc_018905	1.79919	2.69997	0.898401	0.332745	-1.58751	0.230219	1
hsacirc_031731	1.22745	2.02929	0.425613	0.209735	-2.25336	0.230329	1
hsacirc_033897	5.52035	3.62207	7.41862	2.04817	1.03433	0.230612	1
hsacirc_022005	1.24423	0.196142	2.29231	11.687	3.54683	0.230692	1
hsacirc_038119	0.587665	1.17533	0	0	-Inf	0.230778	1
hsacirc_040444	1.12649	0.375406	1.87758	5.00148	2.32235	0.231068	1
hsacirc_013892	1.7478	0.781594	2.71401	3.47241	1.79594	0.231131	1
hsacirc_026559	0.884473	0.181857	1.58709	8.72714	3.12551	0.231265	1
hsacirc_015113	1.13378	0.194654	2.07291	10.6492	3.41267	0.231361	1
hsacirc_044370	0.585433	1.17087	0	0	-Inf	0.231557	1
hsacirc_003033	3.48268	5.09795	1.86741	0.366306	-1.44888	0.231606	1
hsacirc_013848	4.72329	3.19544	6.25113	1.95627	0.968103	0.231748	1
hsacirc_021864	12.071	14.8974	9.24459	0.620549	-0.688382	0.231795	1
hsacirc_024236	2.23593	1.09589	3.37597	3.08057	1.6232	0.231852	1
hsacirc_035022	1.11861	0.363714	1.8735	5.15104	2.36486	0.232155	1
hsacirc_022094	7.16973	5.04546	9.29399	1.84205	0.881311	0.232273	1
hsacirc_049757	0.878501	0.146726	1.61028	10.9747	3.45612	0.23235	1
hsacirc_023080	0.878363	0.180751	1.57597	8.71902	3.12417	0.232375	1
hsacirc_018807	2.22867	3.28251	1.17482	0.357905	-1.48235	0.232583	1
hsacirc_025897	3.03442	4.4077	1.66114	0.376871	-1.40786	0.232609	1
hsacirc_030255	0.876885	0.180751	1.57302	8.70266	3.12146	0.232646	1
hsacirc_024470	1.51238	2.43074	0.59401	0.244374	-2.03284	0.232663	1
hsacirc_041787	2.01519	3.11598	0.914405	0.293457	-1.76878	0.232678	1
hsacirc_033754	0.582144	1.16429	0	0	-Inf	0.232714	1
hsacirc_027306	3.28972	1.96387	4.61558	2.35025	1.23282	0.232715	1
hsacirc_028011	0.875679	0.194654	1.5567	7.99727	2.99951	0.232867	1
hsacirc_021561	0.581591	1.16318	0	0	-Inf	0.23291	1
hsacirc_014884	0.872468	0.196142	1.54879	7.89627	2.98117	0.233458	1
hsacirc_014990	0.531286	0	1.06257	Inf	Inf	0.233572	1
hsacirc_022174	0.579225	1.15845	0	0	-Inf	0.233751	1
hsacirc_042292	0.870245	0.194654	1.54584	7.94144	2.9894	0.233869	1
hsacirc_002748	0.530045	0	1.06009	Inf	Inf	0.233985	1
hsacirc_026707	0.530045	0	1.06009	Inf	Inf	0.233985	1
hsacirc_041921	0.530045	0	1.06009	Inf	Inf	0.233985	1
hsacirc_009257	0.87418	1.56933	0.179027	0.114078	-3.1319	0.23412	1
hsacirc_030097	14.0732	11.44	16.7063	1.46034	0.5463	0.234131	1
hsacirc_039450	8.42767	10.8535	6.00183	0.552986	-0.854686	0.234606	1
hsacirc_008632	0.633362	1.26672	0	0	-Inf	0.234746	1
hsacirc_000351	0.633362	1.26672	0	0	-Inf	0.234746	1
hsacirc_017014	0.870662	1.56933	0.171991	0.109595	-3.18974	0.234978	1
hsacirc_015778	0.526527	0	1.05305	Inf	Inf	0.235164	1
hsacirc_025311	0.861851	0.194654	1.52905	7.85519	2.97365	0.235436	1
hsacirc_031785	0.861851	0.194654	1.52905	7.85519	2.97365	0.235436	1
hsacirc_016246	0.860524	0.181857	1.53919	8.46376	3.0813	0.235685	1
hsacirc_049240	2.17177	0.949511	3.39404	3.57451	1.83775	0.235764	1
hsacirc_033924	1.17479	0.293451	2.05612	7.00669	2.80873	0.235881	1
hsacirc_003367	0.637082	1.27416	0	0	-Inf	0.235914	1
hsacirc_053130	3.42096	5.31608	1.52584	0.287024	-1.80076	0.235935	1
hsacirc_006544	0.638388	0	1.27678	Inf	Inf	0.236136	1
hsacirc_021917	6.04927	4.33924	7.7593	1.78817	0.838483	0.236194	1
hsacirc_017324	0.572274	1.14455	0	0	-Inf	0.236254	1
hsacirc_027640	8.37008	10.5615	6.17869	0.585022	-0.773438	0.236284	1
hsacirc_033455	0.572082	1.14416	0	0	-Inf	0.236324	1
hsacirc_020527	0.52301	0	1.04602	Inf	Inf	0.236356	1
hsacirc_025070	0.52301	0	1.04602	Inf	Inf	0.236356	1
hsacirc_021627	0.855678	0.196142	1.51521	7.72507	2.94955	0.236602	1
hsacirc_039533	2.00253	0.818176	3.18688	3.89511	1.96166	0.236671	1
hsacirc_051993	2.15368	1.04724	3.26012	3.11307	1.63834	0.236895	1
hsacirc_041289	2.15761	3.33957	0.975651	0.292149	-1.77522	0.237032	1
hsacirc_044323	0.980956	0.180751	1.78116	9.8542	3.30074	0.237257	1
hsacirc_036824	3.43976	4.65135	2.22818	0.479039	-1.06179	0.237562	1
hsacirc_038879	0.84956	0.196142	1.50298	7.66268	2.93785	0.237771	1
hsacirc_015154	7.2596	5.56498	8.95422	1.60903	0.686191	0.237872	1
hsacirc_041670	3.75457	5.24962	2.25953	0.430417	-1.21619	0.23814	1
hsacirc_034962	1.66299	0.634831	2.69115	4.23915	2.08378	0.238185	1
hsacirc_006648	2.47944	1.42447	3.5344	2.4812	1.31104	0.238324	1
hsacirc_010537	5.89402	4.03994	7.7481	1.91787	0.939508	0.23878	1
hsacirc_031889	2.16731	1.14012	3.1945	2.8019	1.4864	0.23897	1
hsacirc_004618	0.564578	1.12916	0	0	-Inf	0.239085	1
hsacirc_038545	0.842417	0.181857	1.50298	8.26462	3.04695	0.239151	1
hsacirc_038882	0.841641	0.146726	1.53656	10.4723	3.38851	0.239302	1
hsacirc_011865	0.605488	0	1.21098	Inf	Inf	0.239616	1
hsacirc_004888	0.562212	1.12442	0	0	-Inf	0.239969	1
hsacirc_032817	1.17026	1.98246	0.358054	0.18061	-2.46905	0.240329	1
hsacirc_028493	1.06157	0.293451	1.82969	6.23506	2.6404	0.240362	1
hsacirc_048707	3.26158	4.44618	2.07697	0.467135	-1.09809	0.240772	1
hsacirc_040336	11.0246	13.5413	8.50794	0.628295	-0.670485	0.240885	1
hsacirc_041632	5.22603	3.62499	6.82706	1.88333	0.913285	0.24094	1
hsacirc_002609	4.0694	5.56975	2.56905	0.461252	-1.11637	0.24099	1
hsacirc_050674	0.83279	0.180751	1.48483	8.21475	3.03822	0.24104	1
hsacirc_008622	2.08856	1.06114	3.11597	2.93643	1.55407	0.241073	1
hsacirc_003055	1.62803	0.781594	2.47447	3.16592	1.66263	0.241238	1
hsacirc_033263	199.562	212.49	186.635	0.878322	-0.187178	0.241322	1
hsacirc_008575	0.936926	0.181857	1.692	9.304	3.21785	0.241439	1
hsacirc_026544	2.08022	1.05159	3.10885	2.95634	1.56381	0.24162	1
hsacirc_017924	1.44881	2.30002	0.597604	0.259826	-1.94439	0.241716	1
hsacirc_031711	2.65882	1.0765	4.24115	3.93977	1.97811	0.241855	1
hsacirc_032237	2.7567	3.85915	1.65425	0.428657	-1.22211	0.241984	1
hsacirc_024026	0.826745	0.181857	1.47163	8.09226	3.01654	0.242242	1
hsacirc_026249	3.48272	4.98414	1.98129	0.39752	-1.3309	0.242301	1
hsacirc_028977	2.0673	1.05269	3.08191	2.92764	1.54974	0.242474	1
hsacirc_001475	1.53422	0.572654	2.49578	4.35828	2.12376	0.242657	1
hsacirc_042227	6.99771	8.82557	5.16984	0.585779	-0.771571	0.242683	1
hsacirc_010749	2.74709	3.83249	1.66168	0.433578	-1.20564	0.242752	1
hsacirc_001862	12.2427	9.61081	14.8746	1.5477	0.630122	0.24292	1
hsacirc_007199	2.5777	3.76749	1.38792	0.368393	-1.44068	0.242944	1
hsacirc_042333	0.822575	0.146726	1.49842	10.2124	3.35225	0.243079	1
hsacirc_004030	10.3847	8.46502	12.3045	1.45357	0.539596	0.243238	1
hsacirc_024520	0.972595	1.6986	0.246586	0.14517	-2.78419	0.243347	1
hsacirc_045722	2.82691	1.71724	3.93658	2.29239	1.19685	0.243529	1
hsacirc_012875	3.4484	2.20199	4.69482	2.13209	1.09227	0.243707	1
hsacirc_012410	6.83534	4.95751	8.71316	1.75757	0.813579	0.243752	1
hsacirc_018049	0.854556	0.196142	1.51297	7.71363	2.94741	0.244268	1
hsacirc_002942	0.965581	1.72855	0.202614	0.117217	-3.09275	0.244799	1
hsacirc_030154	0.87986	0.146726	1.613	10.9933	3.45855	0.244924	1
hsacirc_010339	2.79224	1.40508	4.17939	2.97449	1.57264	0.2451	1
hsacirc_033201	0.548671	1.09734	0	0	-Inf	0.245145	1
hsacirc_049228	1.67709	2.59794	0.756247	0.291095	-1.78044	0.245199	1
hsacirc_004663	0.962524	1.67846	0.246586	0.146912	-2.76698	0.245437	1
hsacirc_046051	0.547565	1.09513	0	0	-Inf	0.245577	1
hsacirc_003565	0.547565	1.09513	0	0	-Inf	0.245577	1
hsacirc_008954	1.34463	0.361503	2.32776	6.43911	2.68686	0.245821	1
hsacirc_034886	24.191	20.6424	27.7396	1.34382	0.426339	0.245943	1
hsacirc_028947	0.807724	0.180751	1.4347	7.9374	2.98867	0.246111	1
hsacirc_028418	0.824004	1.64801	0	0	-Inf	0.246167	1
hsacirc_043758	1.57351	0.736909	2.41011	3.27057	1.70954	0.246183	1
hsacirc_032743	2.4047	1.20783	3.60156	2.98184	1.5762	0.246262	1
hsacirc_049918	11.2514	13.5038	8.99894	0.6664	-0.58554	0.246665	1
hsacirc_025936	0.804866	0.196142	1.41359	7.20696	2.84939	0.246704	1
hsacirc_002454	1.6654	2.6147	0.716107	0.273877	-1.8684	0.246727	1
hsacirc_050598	10.7735	8.18569	13.3613	1.63227	0.706884	0.246994	1
hsacirc_025138	0.955084	1.73114	0.179027	0.103415	-3.27348	0.247004	1
hsacirc_037613	2.74424	1.65056	3.83792	2.32522	1.21737	0.247315	1
hsacirc_003195	0.951634	1.68386	0.219404	0.130298	-2.94011	0.247738	1
hsacirc_002302	2.44143	1.20273	3.68012	3.0598	1.61344	0.248356	1
hsacirc_025623	0.717545	0	1.43509	Inf	Inf	0.248956	1
hsacirc_000944	11.2745	13.9931	8.55604	0.611449	-0.709696	0.24896	1
hsacirc_002359	0.623076	0	1.24615	Inf	Inf	0.249053	1
hsacirc_013023	2.11467	3.1827	1.04665	0.328857	-1.60447	0.249457	1
hsacirc_017934	2.66517	3.86846	1.46187	0.377895	-1.40394	0.249647	1
hsacirc_033256	0.942722	1.68283	0.202614	0.120401	-3.05408	0.249652	1
hsacirc_010993	0.942383	1.71277	0.171991	0.100417	-3.31593	0.249726	1
hsacirc_007947	2.31379	3.37177	1.25582	0.37245	-1.42488	0.249989	1
hsacirc_004539	1.53228	0.328582	2.73597	8.32659	3.05773	0.250008	1
hsacirc_012207	0.940952	1.70991	0.171991	0.100585	-3.31351	0.250036	1
hsacirc_034258	2.68551	1.50456	3.86645	2.56982	1.36167	0.250092	1
hsacirc_037452	0.684229	1.36846	0	0	-Inf	0.250107	1
hsacirc_035295	1.47178	2.53833	0.405229	0.159644	-2.64707	0.250154	1
hsacirc_039115	0.940054	1.70108	0.179027	0.105243	-3.2482	0.250231	1
hsacirc_007024	0.939438	1.63229	0.246586	0.151068	-2.72673	0.250366	1
hsacirc_025097	0.938815	1.6986	0.179027	0.105396	-3.2461	0.250501	1
hsacirc_041116	0.837766	0.196142	1.47939	7.54243	2.91503	0.250525	1
hsacirc_039248	2.15728	0.888438	3.42612	3.85634	1.94723	0.250531	1
hsacirc_042042	0.978924	0	1.95785	Inf	Inf	0.251131	1
hsacirc_016522	1.59047	0.620928	2.56002	4.12289	2.04366	0.251285	1
hsacirc_033916	0.781506	0	1.56301	Inf	Inf	0.251323	1
hsacirc_007415	3.22939	4.4871	1.97169	0.439413	-1.18635	0.251462	1
hsacirc_034028	2.14668	0.181857	4.11151	22.6085	4.49879	0.251772	1
hsacirc_020467	0.932113	1.61764	0.246586	0.152436	-2.71373	0.251971	1
hsacirc_006201	1.43785	0.508229	2.36746	4.65826	2.21979	0.252097	1
hsacirc_026962	2.07854	0.7523	3.40478	4.52582	2.17818	0.252139	1
hsacirc_017890	0.930712	1.68943	0.171991	0.101804	-3.29613	0.25228	1
hsacirc_023145	0.929947	1.6879	0.171991	0.101897	-3.29482	0.252449	1
hsacirc_034721	0.929079	1.67913	0.179027	0.106619	-3.22947	0.252642	1
hsacirc_043807	17.7109	21.1514	14.2704	0.674679	-0.567728	0.252948	1
hsacirc_014411	6.10654	7.87239	4.34069	0.551382	-0.858877	0.253161	1
hsacirc_040243	0.926704	1.67438	0.179027	0.106921	-3.22538	0.253169	1
hsacirc_039827	0.926151	1.67328	0.179027	0.106992	-3.22443	0.253292	1
hsacirc_048603	3.06374	1.7311	4.39639	2.53964	1.34463	0.253624	1
hsacirc_016414	2.27471	3.44287	1.10654	0.321401	-1.63755	0.253672	1
hsacirc_000530	1.84269	2.81759	0.867778	0.307986	-1.69906	0.253772	1
hsacirc_036516	0.923369	1.60015	0.246586	0.154102	-2.69805	0.253914	1
hsacirc_000482	3.32866	1.56311	5.0942	3.25901	1.70443	0.254472	1
hsacirc_031580	0.884307	1.54921	0.219404	0.141623	-2.81987	0.254487	1
hsacirc_046400	1.9428	0.88039	3.00521	3.41349	1.77125	0.254496	1
hsacirc_019462	3.44459	4.71833	2.17085	0.460089	-1.12001	0.255104	1
hsacirc_007711	0.917122	1.66225	0.171991	0.103469	-3.27273	0.255321	1
hsacirc_001130	1.21094	0	2.42189	Inf	Inf	0.255563	1
hsacirc_024998	29.6615	34.4456	24.8774	0.722222	-0.469485	0.255854	1
hsacirc_010535	0.913869	1.65575	0.171991	0.103876	-3.26707	0.256059	1
hsacirc_019054	0.677278	1.35456	0	0	-Inf	0.256175	1
hsacirc_035782	3.63294	4.99684	2.26904	0.454095	-1.13893	0.256237	1
hsacirc_046021	1.81998	2.84677	0.793184	0.278626	-1.8436	0.256366	1
hsacirc_037177	1.16204	0.392285	1.93179	4.92447	2.29997	0.256542	1
hsacirc_044207	0.945177	1.71133	0.179027	0.104613	-3.25687	0.256555	1
hsacirc_033942	1.85882	2.97788	0.739758	0.248418	-2.00916	0.257108	1
hsacirc_036381	4.75887	6.06014	3.4576	0.570548	-0.80958	0.257487	1
hsacirc_027807	2.03447	3.13439	0.934552	0.298161	-1.74584	0.257674	1
hsacirc_030539	1.38422	0.54336	2.22507	4.09502	2.03387	0.257741	1
hsacirc_041914	2.96001	1.87924	4.04077	2.15022	1.10448	0.257926	1
hsacirc_001973	1.24855	2.09188	0.405229	0.193715	-2.36799	0.258062	1
hsacirc_031721	1.89186	0.926831	2.85689	3.08243	1.62407	0.258197	1
hsacirc_016116	1.54415	2.49773	0.590569	0.236443	-2.08044	0.258431	1
hsacirc_012898	6.39244	8.36448	4.42039	0.528472	-0.9201	0.258442	1
hsacirc_029058	0.90268	1.60275	0.202614	0.126417	-2.98374	0.258632	1
hsacirc_003618	5.2265	6.61767	3.83533	0.579558	-0.786974	0.25879	1
hsacirc_041925	0.538248	1.0765	0	0	-Inf	0.258862	1
hsacirc_018959	0.538248	1.0765	0	0	-Inf	0.258862	1
hsacirc_004437	0.538248	1.0765	0	0	-Inf	0.258862	1
hsacirc_030469	2.37998	1.32358	3.43637	2.59627	1.37644	0.258902	1
hsacirc_017048	6.58351	8.45756	4.70946	0.556834	-0.844681	0.258991	1
hsacirc_026775	1.37037	0.54557	2.19517	4.02362	2.0085	0.259247	1
hsacirc_023772	1.2398	2.12156	0.358054	0.168769	-2.56687	0.259517	1
hsacirc_003035	0.898661	1.55074	0.246586	0.159012	-2.65279	0.259569	1
hsacirc_035862	2.23655	0.908179	3.56493	3.92536	1.97283	0.259917	1
hsacirc_003763	3.62996	1.82876	5.43116	2.96986	1.5704	0.260507	1
hsacirc_005225	1.16606	2.1531	0.179027	0.0831483	-3.58817	0.260984	1
hsacirc_042956	0.892561	1.58251	0.202614	0.128034	-2.9654	0.261004	1
hsacirc_028400	1.29026	0.328582	2.25194	6.85349	2.77684	0.261267	1
hsacirc_007225	9.36685	11.4404	7.29329	0.637502	-0.649498	0.2613	1
hsacirc_029158	1.22546	2.10693	0.343983	0.163263	-2.61473	0.261938	1
hsacirc_035647	0.888358	1.5741	0.202614	0.128717	-2.95772	0.262001	1
hsacirc_050476	1.84027	0.925343	2.7552	2.97749	1.5741	0.262081	1
hsacirc_009098	15.9527	12.938	18.9674	1.46602	0.551905	0.262112	1
hsacirc_044091	1.19597	2.04796	0.343983	0.167964	-2.57378	0.262159	1
hsacirc_040001	3.31067	4.71355	1.90779	0.404745	-1.30492	0.262178	1
hsacirc_042288	1.66002	2.7022	0.617835	0.228641	-2.12884	0.262458	1
hsacirc_051245	5.61058	7.3855	3.83567	0.519352	-0.945214	0.262564	1
hsacirc_013732	1.22099	2.08393	0.358054	0.171817	-2.54106	0.262701	1
hsacirc_050835	1.51192	2.35867	0.665164	0.282008	-1.82619	0.262846	1
hsacirc_023559	1.16916	2.33832	0	0	-Inf	0.262971	1
hsacirc_021872	0.987879	1.75635	0.219404	0.12492	-3.00092	0.2632	1
hsacirc_012582	1.21801	2.07798	0.358054	0.172309	-2.53693	0.263212	1
hsacirc_013420	1.45712	0.571166	2.34308	4.10228	2.03643	0.263491	1
hsacirc_043254	0.881951	1.5445	0.219404	0.142055	-2.81547	0.263537	1
hsacirc_050316	1.20155	0.363714	2.03939	5.60714	2.48727	0.263538	1
hsacirc_033150	0.881768	1.56092	0.202614	0.129804	-2.94559	0.263581	1
hsacirc_047660	1.78865	2.79044	0.78687	0.281988	-1.82629	0.263702	1
hsacirc_017119	0.589283	0	1.17857	Inf	Inf	0.2638	1
hsacirc_004055	0.589283	0	1.17857	Inf	Inf	0.2638	1
hsacirc_051682	0.589283	0	1.17857	Inf	Inf	0.2638	1
hsacirc_025571	0.879662	1.5803	0.179027	0.113287	-3.14195	0.26409	1
hsacirc_034954	0.879328	1.57963	0.179027	0.113335	-3.14134	0.264171	1
hsacirc_039233	0.697357	0	1.39471	Inf	Inf	0.264526	1
hsacirc_015652	0.697357	0	1.39471	Inf	Inf	0.264526	1
hsacirc_004904	1.12565	1.87669	0.374606	0.19961	-2.32474	0.264653	1
hsacirc_020714	4.82091	2.96897	6.67285	2.24753	1.16834	0.264677	1
hsacirc_007338	7.29471	5.48347	9.10594	1.66062	0.73172	0.264924	1
hsacirc_008915	2.99428	1.85696	4.1316	2.22492	1.15376	0.265205	1
hsacirc_035997	16.887	14.1679	19.6061	1.38384	0.468678	0.265549	1
hsacirc_049459	1.20422	2.06446	0.343983	0.166622	-2.58535	0.265607	1
hsacirc_023690	0.87315	1.5269	0.219404	0.143693	-2.79894	0.265675	1
hsacirc_034149	22.3333	18.2279	26.4387	1.45045	0.536501	0.265725	1
hsacirc_042803	3.22692	1.86282	4.59102	2.46455	1.30133	0.265753	1
hsacirc_004144	1.79178	0.934539	2.64902	2.83458	1.50313	0.265863	1
hsacirc_027133	1.18316	0.363714	2.00261	5.50601	2.46101	0.265886	1
hsacirc_023914	0.531105	1.06221	0	0	-Inf	0.266032	1
hsacirc_026387	0.871425	1.57086	0.171991	0.109489	-3.19114	0.266099	1
hsacirc_046191	1.20037	2.05675	0.343983	0.167246	-2.57996	0.266284	1
hsacirc_003590	1.48748	2.41428	0.560668	0.23223	-2.10638	0.266295	1
hsacirc_017311	0.870085	1.53756	0.202614	0.131777	-2.92383	0.266428	1
hsacirc_008825	1.48589	2.44173	0.530045	0.217078	-2.20372	0.266522	1
hsacirc_023829	0.530552	1.0611	0	0	-Inf	0.266602	1
hsacirc_046812	0.530552	1.0611	0	0	-Inf	0.266602	1
hsacirc_039937	1.48525	2.28511	0.685395	0.29994	-1.73725	0.266614	1
hsacirc_026556	0.586939	1.17388	0	0	-Inf	0.266648	1
hsacirc_004809	0.75952	0	1.51904	Inf	Inf	0.266689	1
hsacirc_002953	1.32053	2.64106	0	0	-Inf	0.266788	1
hsacirc_043260	3.23036	1.95547	4.50525	2.30392	1.20409	0.266899	1
hsacirc_017784	0.585451	1.1709	0	0	-Inf	0.267166	1
hsacirc_032671	0.585451	1.1709	0	0	-Inf	0.267166	1
hsacirc_034568	0.585451	1.1709	0	0	-Inf	0.267166	1
hsacirc_027985	0.585451	1.1709	0	0	-Inf	0.267166	1
hsacirc_013217	1.48105	2.4391	0.52301	0.214428	-2.22144	0.267216	1
hsacirc_032761	1.94573	2.92877	0.962693	0.328703	-1.60515	0.267395	1
hsacirc_012640	0.693839	0	1.38768	Inf	Inf	0.267396	1
hsacirc_017708	0.864835	1.55768	0.171991	0.110415	-3.17899	0.267728	1
hsacirc_052342	0.575692	0	1.15138	Inf	Inf	0.26774	1
hsacirc_010223	0.575692	0	1.15138	Inf	Inf	0.26774	1
hsacirc_008695	4.1406	6.08237	2.19883	0.361508	-1.4679	0.267782	1
hsacirc_029650	3.45037	4.5675	2.33324	0.510836	-0.969067	0.267877	1
hsacirc_007231	2.11074	1.14676	3.07473	2.68123	1.4229	0.267902	1
hsacirc_041000	1.18931	1.98723	0.391396	0.196955	-2.34406	0.268243	1
hsacirc_039362	3.77201	5.51628	2.02775	0.367593	-1.44382	0.268309	1
hsacirc_010291	8.05031	9.92276	6.17786	0.622595	-0.683634	0.268647	1
hsacirc_012739	0.572494	0	1.14499	Inf	Inf	0.268688	1
hsacirc_040962	0.572494	0	1.14499	Inf	Inf	0.268688	1
hsacirc_044328	1.18636	1.96749	0.405229	0.205962	-2.27955	0.268772	1
hsacirc_018870	0.892747	1.56609	0.219404	0.140097	-2.8355	0.268896	1
hsacirc_045213	5.14209	3.60201	6.68218	1.85512	0.891516	0.268915	1
hsacirc_050163	4.99448	6.50879	3.48017	0.534687	-0.903232	0.269146	1
hsacirc_005356	0.579796	1.15959	0	0	-Inf	0.269155	1
hsacirc_049295	1.1842	1.87524	0.493172	0.262992	-1.92691	0.269159	1
hsacirc_038091	0.859035	1.53904	0.179027	0.116323	-3.10379	0.269177	1
hsacirc_027826	1.29686	2.18848	0.405229	0.185164	-2.43312	0.269279	1
hsacirc_000779	1.15546	0.389309	1.92162	4.93597	2.30333	0.26952	1
hsacirc_052033	3.9986	2.73739	5.2598	1.92146	0.942206	0.269671	1
hsacirc_018142	2.53416	3.9909	1.07743	0.269971	-1.88912	0.269877	1
hsacirc_015911	1.07109	2.14218	0	0	-Inf	0.269988	1
hsacirc_008326	0.567298	0	1.1346	Inf	Inf	0.270246	1
hsacirc_044888	0.567298	0	1.1346	Inf	Inf	0.270246	1
hsacirc_011939	0.970914	1.72242	0.219404	0.127381	-2.97278	0.270479	1
hsacirc_025754	1.17516	2.00634	0.343983	0.171448	-2.54416	0.270796	1
hsacirc_014432	0.574142	1.14828	0	0	-Inf	0.271175	1
hsacirc_053125	0.574142	1.14828	0	0	-Inf	0.271175	1
hsacirc_026738	7.10894	8.80616	5.41172	0.614538	-0.702425	0.271577	1
hsacirc_009590	75.7743	69.3719	82.1766	1.18458	0.244376	0.271632	1
hsacirc_043405	0.562101	0	1.1242	Inf	Inf	0.271826	1
hsacirc_000830	2.55604	3.68363	1.42845	0.387783	-1.36668	0.271873	1
hsacirc_001583	0.92035	0.196142	1.64456	8.38451	3.06773	0.271926	1
hsacirc_013543	0.57191	1.14382	0	0	-Inf	0.271981	1
hsacirc_008392	3.29339	4.60088	1.98591	0.431637	-1.21211	0.272003	1
hsacirc_049796	0.571548	1.1431	0	0	-Inf	0.272112	1
hsacirc_046808	0.571548	1.1431	0	0	-Inf	0.272112	1
hsacirc_025538	1.16735	1.88549	0.449201	0.23824	-2.06951	0.272226	1
hsacirc_046419	0.571166	1.14233	0	0	-Inf	0.272251	1
hsacirc_051179	1.07234	0	2.14468	Inf	Inf	0.272351	1
hsacirc_050024	0.570613	1.14123	0	0	-Inf	0.272452	1
hsacirc_052450	0.821077	1.64215	0	0	-Inf	0.272603	1
hsacirc_016767	0.59605	0	1.1921	Inf	Inf	0.272678	1
hsacirc_049144	0.59605	0	1.1921	Inf	Inf	0.272678	1
hsacirc_039887	1.40016	0.557645	2.24267	4.02168	2.0078	0.272765	1
hsacirc_022744	1.44308	2.28511	0.601045	0.263027	-1.92671	0.272796	1
hsacirc_029959	1.59586	2.81711	0.374606	0.132975	-2.91077	0.272973	1
hsacirc_038349	0.913207	0.181857	1.64456	9.04314	3.17682	0.27316	1
hsacirc_002996	1.7261	0	3.45221	Inf	Inf	0.273181	1
hsacirc_015739	0.842654	1.43872	0.246586	0.171393	-2.54462	0.273357	1
hsacirc_034444	1.16109	1.96413	0.358054	0.182296	-2.45565	0.273381	1
hsacirc_043866	2.44492	1.50681	3.38303	2.24516	1.16682	0.273441	1
hsacirc_034012	6.61001	4.67118	8.54883	1.83012	0.87194	0.273538	1
hsacirc_036694	4.902	6.31951	3.48448	0.551385	-0.858869	0.273567	1
hsacirc_025240	6.00743	4.47534	7.53952	1.68468	0.752475	0.273739	1
hsacirc_025437	0.566999	1.134	0	0	-Inf	0.273773	1
hsacirc_006427	0.566999	1.134	0	0	-Inf	0.273773	1
hsacirc_004248	0.555504	0	1.11101	Inf	Inf	0.273864	1
hsacirc_033171	0.566255	1.13251	0	0	-Inf	0.274046	1
hsacirc_020224	0.566255	1.13251	0	0	-Inf	0.274046	1
hsacirc_022409	0.565893	1.13179	0	0	-Inf	0.274179	1
hsacirc_023198	0.565702	1.1314	0	0	-Inf	0.27425	1
hsacirc_016196	0.565511	1.13102	0	0	-Inf	0.27432	1
hsacirc_020152	53.6323	48.7577	58.507	1.19995	0.262979	0.274331	1
hsacirc_000734	3.83779	2.54777	5.12781	2.01266	1.0091	0.274348	1
hsacirc_007212	0.565341	1.13068	0	0	-Inf	0.274383	1
hsacirc_034940	0.553707	0	1.10741	Inf	Inf	0.274426	1
hsacirc_014778	0.553707	0	1.10741	Inf	Inf	0.274426	1
hsacirc_021242	1.15536	1.96673	0.343983	0.174901	-2.51539	0.27445	1
hsacirc_018351	0.564767	1.12953	0	0	-Inf	0.274595	1
hsacirc_006327	0.564767	1.12953	0	0	-Inf	0.274595	1
hsacirc_041678	1.11798	0.392285	1.84367	4.69982	2.2326	0.274637	1
hsacirc_001722	3.34983	4.46732	2.23234	0.499705	-1.00085	0.274725	1
hsacirc_018741	0.564214	1.12843	0	0	-Inf	0.2748	1
hsacirc_048582	2.3248	3.69754	0.952064	0.257486	-1.95744	0.27495	1
hsacirc_030077	0.551986	0	1.10397	Inf	Inf	0.274966	1
hsacirc_008779	9.27237	11.2373	7.30749	0.650292	-0.62084	0.274968	1
hsacirc_041773	1.11506	0.342868	1.88725	5.5043	2.46056	0.275046	1
hsacirc_017076	0.563109	1.12622	0	0	-Inf	0.275209	1
hsacirc_046525	9.52671	7.47659	11.5768	1.54841	0.630788	0.27522	1
hsacirc_000852	0.562975	1.12595	0	0	-Inf	0.275259	1
hsacirc_051198	1.42639	2.32273	0.530045	0.228199	-2.13164	0.275321	1
hsacirc_005779	1.87676	2.74428	1.00923	0.367758	-1.44317	0.275452	1
hsacirc_024058	0.562231	1.12446	0	0	-Inf	0.275536	1
hsacirc_016253	0.649818	0	1.29964	Inf	Inf	0.275538	1
hsacirc_047899	0.649818	0	1.29964	Inf	Inf	0.275538	1
hsacirc_003567	0.747726	0	1.49545	Inf	Inf	0.275564	1
hsacirc_037849	6.46613	4.66886	8.26341	1.7699	0.823669	0.275574	1
hsacirc_013830	0.592532	0	1.18506	Inf	Inf	0.275851	1
hsacirc_048322	0.548906	0	1.09781	Inf	Inf	0.275939	1
hsacirc_039688	0.548906	0	1.09781	Inf	Inf	0.275939	1
hsacirc_031298	1.10739	0.361503	1.85327	5.12656	2.35799	0.276126	1
hsacirc_039451	0.831835	1.46105	0.202614	0.138677	-2.8502	0.276189	1
hsacirc_010937	1.68666	0.739119	2.6342	3.56396	1.83348	0.276323	1
hsacirc_002197	8.13788	6.2204	10.0554	1.61651	0.692883	0.276417	1
hsacirc_012642	0.559856	1.11971	0	0	-Inf	0.276423	1
hsacirc_028534	0.559856	1.11971	0	0	-Inf	0.276423	1
hsacirc_035876	0.559303	1.11861	0	0	-Inf	0.27663	1
hsacirc_026250	0.849461	0	1.69892	Inf	Inf	0.27663	1
hsacirc_010899	2.2779	1.31364	3.24215	2.46806	1.30338	0.277022	1
hsacirc_017470	0.558198	1.1164	0	0	-Inf	0.277046	1
hsacirc_028945	0.558198	1.1164	0	0	-Inf	0.277046	1
hsacirc_007616	0.545388	0	1.09078	Inf	Inf	0.277061	1
hsacirc_020429	0.557815	1.11563	0	0	-Inf	0.27719	1
hsacirc_048263	0.557645	1.11529	0	0	-Inf	0.277254	1
hsacirc_051391	0.557645	1.11529	0	0	-Inf	0.277254	1
hsacirc_036559	0.556901	1.1138	0	0	-Inf	0.277535	1
hsacirc_005386	0.556157	1.11231	0	0	-Inf	0.277816	1
hsacirc_030130	0.541913	0	1.08383	Inf	Inf	0.27818	1
hsacirc_022556	0.541871	0	1.08374	Inf	Inf	0.278194	1
hsacirc_007610	0.744208	0	1.48842	Inf	Inf	0.278299	1
hsacirc_016959	0.744208	0	1.48842	Inf	Inf	0.278299	1
hsacirc_004013	0.744208	0	1.48842	Inf	Inf	0.278299	1
hsacirc_040873	2.48268	3.59423	1.37113	0.38148	-1.39032	0.278327	1
hsacirc_013184	0.554535	1.10907	0	0	-Inf	0.278432	1
hsacirc_028234	0.554344	1.10869	0	0	-Inf	0.278505	1
hsacirc_012959	2.80177	1.69088	3.91266	2.31398	1.21038	0.278609	1
hsacirc_001469	2.07075	1.15402	2.98748	2.58875	1.37226	0.278931	1
hsacirc_035548	0.878852	0.146726	1.61098	10.9795	3.45674	0.279295	1
hsacirc_023067	0.538395	0	1.07679	Inf	Inf	0.279324	1
hsacirc_030472	0.538395	0	1.07679	Inf	Inf	0.279324	1
hsacirc_027373	0.538395	0	1.07679	Inf	Inf	0.279324	1
hsacirc_005565	6.20816	4.65764	7.75868	1.6658	0.736211	0.279335	1
hsacirc_021000	1.08232	0.361503	1.80314	4.98789	2.31843	0.27973	1
hsacirc_016258	2.05851	1.08237	3.03464	2.8037	1.48733	0.279744	1
hsacirc_023748	0.952565	0	1.90513	Inf	Inf	0.279862	1
hsacirc_025628	0.81783	1.45663	0.179027	0.122904	-3.02439	0.27994	1
hsacirc_005969	1.54613	0.54336	2.5489	4.691	2.2299	0.280018	1
hsacirc_044196	0.550311	1.10062	0	0	-Inf	0.280049	1
hsacirc_007022	2.05338	1.09114	3.01562	2.76373	1.46662	0.280086	1
hsacirc_005309	0.816523	1.46105	0.171991	0.117717	-3.0866	0.280295	1
hsacirc_011158	0.535315	0	1.07063	Inf	Inf	0.280335	1
hsacirc_020006	0.535315	0	1.07063	Inf	Inf	0.280335	1
hsacirc_030071	0.535196	0	1.07039	Inf	Inf	0.280374	1
hsacirc_038530	0.872435	0.194654	1.55022	7.96394	2.99348	0.280479	1
hsacirc_034199	2.04407	1.0666	3.02154	2.83288	1.50227	0.28071	1
hsacirc_006773	2.1046	3.19293	1.01627	0.318287	-1.6516	0.280877	1
hsacirc_012721	4.03183	2.83869	5.22496	1.84063	0.880198	0.281216	1
hsacirc_010010	1.07196	0.293451	1.85046	6.30587	2.6567	0.281253	1
hsacirc_039574	0.531721	0	1.06344	Inf	Inf	0.281525	1
hsacirc_031158	0.531721	0	1.06344	Inf	Inf	0.281525	1
hsacirc_038703	0.531721	0	1.06344	Inf	Inf	0.281525	1
hsacirc_030341	0.531721	0	1.06344	Inf	Inf	0.281525	1
hsacirc_047984	0.531721	0	1.06344	Inf	Inf	0.281525	1
hsacirc_046640	0.546096	1.09219	0	0	-Inf	0.281682	1
hsacirc_011029	0.546096	1.09219	0	0	-Inf	0.281682	1
hsacirc_028553	5.40933	4.02254	6.79612	1.68951	0.756606	0.281693	1
hsacirc_021710	16.5623	19.2634	13.8613	0.719567	-0.474799	0.281821	1
hsacirc_023018	1.11623	1.88847	0.343983	0.182149	-2.45681	0.281966	1
hsacirc_004728	0.841066	0	1.68213	Inf	Inf	0.282288	1
hsacirc_018996	0.544465	1.08893	0	0	-Inf	0.282319	1
hsacirc_026933	1.60281	0	3.20562	Inf	Inf	0.282532	1
hsacirc_000091	1.60281	0	3.20562	Inf	Inf	0.282532	1
hsacirc_046062	0.543912	1.08782	0	0	-Inf	0.282536	1
hsacirc_016868	0.543912	1.08782	0	0	-Inf	0.282536	1
hsacirc_043581	0.528522	0	1.05704	Inf	Inf	0.282595	1
hsacirc_043741	0.528522	0	1.05704	Inf	Inf	0.282595	1
hsacirc_023267	0.52828	0	1.05656	Inf	Inf	0.282677	1
hsacirc_034097	0.860065	0.146726	1.5734	10.7234	3.4227	0.282797	1
hsacirc_006016	0.52692	0	1.05384	Inf	Inf	0.283135	1
hsacirc_026247	0.52692	0	1.05384	Inf	Inf	0.283135	1
hsacirc_009946	0.52692	0	1.05384	Inf	Inf	0.283135	1
hsacirc_001054	1.11025	1.75451	0.46599	0.265596	-1.91269	0.28315	1
hsacirc_007567	25.2291	29.461	20.9973	0.712714	-0.488605	0.283203	1
hsacirc_052725	3.66324	2.41676	4.90972	2.03153	1.02257	0.283354	1
hsacirc_000731	1.10909	1.86717	0.351018	0.187995	-2.41124	0.28338	1
hsacirc_036321	0.525123	0	1.05025	Inf	Inf	0.283743	1
hsacirc_026549	1.07282	0.180751	1.9649	10.8707	3.44238	0.283794	1
hsacirc_017742	0.540632	1.08126	0	0	-Inf	0.283828	1
hsacirc_021618	0.54025	1.0805	0	0	-Inf	0.28398	1
hsacirc_032103	1.17032	0.392285	1.94835	4.96666	2.31228	0.284085	1
hsacirc_046090	0.539888	1.07978	0	0	-Inf	0.284123	1
hsacirc_036165	1.59119	0.738397	2.44399	3.30986	1.72677	0.284721	1
hsacirc_037719	0.521724	0	1.04345	Inf	Inf	0.284901	1
hsacirc_022713	0.521724	0	1.04345	Inf	Inf	0.284901	1
hsacirc_010727	1.04745	0.389309	1.70559	4.38108	2.13129	0.284937	1
hsacirc_028754	1.58781	0.636319	2.5393	3.99061	1.99661	0.285031	1
hsacirc_014912	0.537522	1.07504	0	0	-Inf	0.285065	1
hsacirc_028567	0.537522	1.07504	0	0	-Inf	0.285065	1
hsacirc_028088	2.66137	1.52106	3.80168	2.49937	1.32156	0.285156	1
hsacirc_000679	0.540116	0	1.08023	Inf	Inf	0.285327	1
hsacirc_033875	0.540116	0	1.08023	Inf	Inf	0.285327	1
hsacirc_028135	0.540116	0	1.08023	Inf	Inf	0.285327	1
hsacirc_006373	0.638024	0	1.27605	Inf	Inf	0.28534	1
hsacirc_018636	0.638024	0	1.27605	Inf	Inf	0.28534	1
hsacirc_006853	0.519885	0	1.03977	Inf	Inf	0.285533	1
hsacirc_023218	0.519885	0	1.03977	Inf	Inf	0.285533	1
hsacirc_031173	2.24244	3.24226	1.24262	0.383257	-1.38361	0.285859	1
hsacirc_010202	1.96842	1.0805	2.85634	2.64354	1.40247	0.285915	1
hsacirc_015848	0.939409	0.180751	1.69807	9.39448	3.23181	0.286057	1
hsacirc_020317	0.516728	0	1.03346	Inf	Inf	0.286624	1
hsacirc_002326	0.516409	0	1.03282	Inf	Inf	0.286735	1
hsacirc_029384	1.24817	0.377999	2.11835	5.6041	2.48648	0.286841	1
hsacirc_012517	0.532937	1.06587	0	0	-Inf	0.28691	1
hsacirc_033435	0.532746	1.06549	0	0	-Inf	0.286987	1
hsacirc_041723	0.532746	1.06549	0	0	-Inf	0.286987	1
hsacirc_002006	8.18934	10.4052	5.97353	0.574094	-0.800642	0.286999	1
hsacirc_034766	0.515126	0	1.03025	Inf	Inf	0.287182	1
hsacirc_038757	0.515126	0	1.03025	Inf	Inf	0.287182	1
hsacirc_051877	0.515126	0	1.03025	Inf	Inf	0.287182	1
hsacirc_002280	0.515126	0	1.03025	Inf	Inf	0.287182	1
hsacirc_044515	0.515126	0	1.03025	Inf	Inf	0.287182	1
hsacirc_023386	0.514689	0	1.02938	Inf	Inf	0.287335	1
hsacirc_052075	0.531315	1.06263	0	0	-Inf	0.287568	1
hsacirc_030540	3.52823	2.40833	4.64813	1.93002	0.948616	0.287746	1
hsacirc_031054	0.83428	0.196142	1.47242	7.50688	2.90821	0.287787	1
hsacirc_041388	1.33614	2.23347	0.438808	0.196469	-2.34763	0.28797	1
hsacirc_007430	0.832164	0.196142	1.46819	7.48531	2.90406	0.288206	1
hsacirc_039345	0.634506	0	1.26901	Inf	Inf	0.288384	1
hsacirc_032210	0.634506	0	1.26901	Inf	Inf	0.288384	1
hsacirc_003472	0.511609	0	1.02322	Inf	Inf	0.288416	1
hsacirc_007530	0.83046	0.181857	1.47906	8.13312	3.02381	0.288545	1
hsacirc_010838	7.89925	9.85752	5.94098	0.602685	-0.730524	0.288561	1
hsacirc_024364	0.640326	1.28065	0	0	-Inf	0.288799	1
hsacirc_010188	0.826004	0.196142	1.45587	7.42249	2.8919	0.289435	1
hsacirc_049307	0.643642	1.28728	0	0	-Inf	0.289594	1
hsacirc_013898	0.508133	0	1.01627	Inf	Inf	0.289647	1
hsacirc_041827	0.508133	0	1.01627	Inf	Inf	0.289647	1
hsacirc_042796	0.508133	0	1.01627	Inf	Inf	0.289647	1
hsacirc_041329	0.508133	0	1.01627	Inf	Inf	0.289647	1
hsacirc_036604	0.508133	0	1.01627	Inf	Inf	0.289647	1
hsacirc_019788	0.508091	0	1.01618	Inf	Inf	0.289662	1
hsacirc_014234	0.508091	0	1.01618	Inf	Inf	0.289662	1
hsacirc_039179	0.824011	0.196142	1.45188	7.40218	2.88795	0.289835	1
hsacirc_013824	0.783826	1.56765	0	0	-Inf	0.289877	1
hsacirc_027853	0.783826	1.56765	0	0	-Inf	0.289877	1
hsacirc_039002	0.823344	0.194654	1.45203	7.45955	2.89909	0.28997	1
hsacirc_037898	0.524725	1.04945	0	0	-Inf	0.290275	1
hsacirc_000200	0.504934	0	1.00987	Inf	Inf	0.290792	1
hsacirc_024651	0.504934	0	1.00987	Inf	Inf	0.290792	1
hsacirc_033503	5.00908	3.43764	6.58052	1.91425	0.936783	0.290818	1
hsacirc_040252	3.49591	4.73046	2.26137	0.478045	-1.06478	0.290827	1
hsacirc_007538	0.523237	1.04647	0	0	-Inf	0.290894	1
hsacirc_024060	2.82027	3.96206	1.67847	0.423636	-1.2391	0.290918	1
hsacirc_004488	0.504573	0	1.00915	Inf	Inf	0.290922	1
hsacirc_003485	0.522131	1.04426	0	0	-Inf	0.291355	1
hsacirc_025811	0.522131	1.04426	0	0	-Inf	0.291355	1
hsacirc_005641	2.00999	2.88179	1.13819	0.394959	-1.34023	0.291405	1
hsacirc_011208	0.503137	0	1.00627	Inf	Inf	0.29144	1
hsacirc_010401	4.2887	2.83647	5.74092	2.02397	1.01719	0.291567	1
hsacirc_000477	2.00601	2.99239	1.01962	0.340738	-1.55326	0.291839	1
hsacirc_050012	9.36853	11.48	7.25708	0.63215	-0.661661	0.291865	1
hsacirc_014598	0.813896	0.196142	1.43165	7.29903	2.86771	0.291888	1
hsacirc_024451	1.003	0.392285	1.61372	4.11365	2.04042	0.291924	1
hsacirc_037592	0.501535	0	1.00307	Inf	Inf	0.29202	1
hsacirc_017318	3.47781	4.75157	2.20405	0.463857	-1.10825	0.292025	1
hsacirc_047836	0.501417	0	1.00283	Inf	Inf	0.292063	1
hsacirc_004219	0.501098	0	1.0022	Inf	Inf	0.292179	1
hsacirc_008414	0.80079	1.60158	0	0	-Inf	0.292521	1
hsacirc_048296	0.499738	0	0.999476	Inf	Inf	0.292674	1
hsacirc_025101	0.499738	0	0.999476	Inf	Inf	0.292674	1
hsacirc_002943	0.499738	0	0.999476	Inf	Inf	0.292674	1
hsacirc_030290	0.49962	0	0.999239	Inf	Inf	0.292717	1
hsacirc_032181	2.17386	3.19647	1.15124	0.360159	-1.4733	0.292802	1
hsacirc_026267	3.99889	5.26697	2.7308	0.518477	-0.947649	0.292826	1
hsacirc_011856	6.68232	8.42243	4.94221	0.586792	-0.76908	0.292944	1
hsacirc_024670	0.517582	1.03516	0	0	-Inf	0.29327	1
hsacirc_011141	0.80698	0.196142	1.41782	7.22851	2.8537	0.293313	1
hsacirc_003143	0.497899	0	0.995798	Inf	Inf	0.293347	1
hsacirc_008804	0.497899	0	0.995798	Inf	Inf	0.293347	1
hsacirc_017788	0.497899	0	0.995798	Inf	Inf	0.293347	1
hsacirc_047968	0.717773	0	1.43555	Inf	Inf	0.293355	1
hsacirc_032337	0.717773	0	1.43555	Inf	Inf	0.293355	1
hsacirc_051098	2.30971	1.31029	3.30913	2.52551	1.33657	0.293392	1
hsacirc_013454	0.516838	1.03368	0	0	-Inf	0.293585	1
hsacirc_015722	0.516285	1.03257	0	0	-Inf	0.29382	1
hsacirc_005847	1.59247	2.40511	0.779835	0.324241	-1.62486	0.29408	1
hsacirc_017205	0.802579	0.146726	1.45843	9.93986	3.31323	0.294228	1
hsacirc_013053	1.36109	2.29657	0.425613	0.185326	-2.43186	0.294271	1
hsacirc_013891	2.29138	1.26346	3.31929	2.62714	1.39349	0.29445	1
hsacirc_000239	0.494742	0	0.989485	Inf	Inf	0.294511	1
hsacirc_017527	0.494742	0	0.989485	Inf	Inf	0.294511	1
hsacirc_041063	2.15679	3.19904	1.11454	0.348398	-1.52119	0.294583	1
hsacirc_024420	0.514302	1.0286	0	0	-Inf	0.294666	1
hsacirc_009000	1.64182	2.44648	0.837155	0.342188	-1.54714	0.294694	1
hsacirc_000150	9.37016	7.41033	11.33	1.52894	0.612536	0.29474	1
hsacirc_010115	1.4124	0.586939	2.23787	3.81277	1.93084	0.294765	1
hsacirc_005511	47.9808	52.4089	43.5528	0.831018	-0.267048	0.294786	1
hsacirc_036186	1.97917	2.95206	1.00627	0.340872	-1.5527	0.294796	1
hsacirc_039612	0.799757	0.194654	1.40486	7.21719	2.85144	0.294819	1
hsacirc_030360	12.7485	15.7791	9.71801	0.615881	-0.699277	0.295003	1
hsacirc_010531	1.97596	2.96243	0.989485	0.334011	-1.58203	0.295153	1
hsacirc_029318	0.797724	0.180751	1.4147	7.82675	2.96841	0.295246	1
hsacirc_024816	0.633183	1.26637	0	0	-Inf	0.295256	1
hsacirc_041170	0.633183	1.26637	0	0	-Inf	0.295256	1
hsacirc_029840	0.492703	0	0.985406	Inf	Inf	0.295268	1
hsacirc_017150	4.78748	3.32569	6.24927	1.87909	0.910035	0.295518	1
hsacirc_029466	0.51207	1.02414	0	0	-Inf	0.295625	1
hsacirc_027490	1.33394	0.392285	2.27559	5.80086	2.53627	0.295659	1
hsacirc_029646	0.491343	0	0.982687	Inf	Inf	0.295776	1
hsacirc_029133	0.491225	0	0.982449	Inf	Inf	0.29582	1
hsacirc_031599	0.491225	0	0.982449	Inf	Inf	0.29582	1
hsacirc_015585	0.491225	0	0.982449	Inf	Inf	0.29582	1
hsacirc_018068	48.3448	43.3803	53.3093	1.22888	0.297346	0.295859	1
hsacirc_026437	2.66183	1.71873	3.60493	2.09744	1.06863	0.295893	1
hsacirc_005466	0.490982	0	0.981965	Inf	Inf	0.295911	1
hsacirc_040098	11.2417	13.3296	9.15369	0.686718	-0.54221	0.295959	1
hsacirc_008683	1.47357	0.767308	2.17983	2.84088	1.50634	0.296011	1
hsacirc_027790	0.528322	0	1.05664	Inf	Inf	0.296011	1
hsacirc_049720	0.528322	0	1.05664	Inf	Inf	0.296011	1
hsacirc_013809	3.41723	4.54231	2.29215	0.504621	-0.986727	0.296106	1
hsacirc_036080	0.793281	0.181857	1.40471	7.72424	2.94939	0.296186	1
hsacirc_012282	0.510439	1.02088	0	0	-Inf	0.296329	1
hsacirc_030879	6.17305	8.37587	3.97023	0.474008	-1.07702	0.296507	1
hsacirc_012910	0.791679	0.181857	1.4015	7.70662	2.9461	0.296526	1
hsacirc_035674	0.635946	1.27189	0	0	-Inf	0.296535	1
hsacirc_043730	4.50958	6.1094	2.90977	0.476278	-1.07012	0.296599	1
hsacirc_050712	6.58517	8.29241	4.87793	0.58824	-0.765523	0.296658	1
hsacirc_027205	2.25334	1.35425	3.15243	2.32781	1.21898	0.296677	1
hsacirc_009501	4.73345	3.57309	5.89381	1.6495	0.722026	0.296697	1
hsacirc_015069	3.69561	2.55294	4.83827	1.89517	0.92233	0.296831	1
hsacirc_037786	2.8962	4.37178	1.42063	0.324954	-1.62169	0.296879	1
hsacirc_045720	0.487944	0	0.975889	Inf	Inf	0.297054	1
hsacirc_021947	1.21784	0.392285	2.04339	5.20894	2.38099	0.297146	1
hsacirc_023890	2.24308	1.28072	3.20543	2.50283	1.32356	0.297286	1
hsacirc_005297	0.508229	1.01646	0	0	-Inf	0.297289	1
hsacirc_037516	0.508229	1.01646	0	0	-Inf	0.297289	1
hsacirc_052288	0.508229	1.01646	0	0	-Inf	0.297289	1
hsacirc_012872	1.02708	2.05416	0	0	-Inf	0.297323	1
hsacirc_005526	0.814948	0.181857	1.44804	7.96253	2.99323	0.297955	1
hsacirc_023325	3.87252	5.60911	2.13592	0.380795	-1.39291	0.298092	1
hsacirc_002527	9.86843	7.89812	11.8387	1.49893	0.583935	0.298099	1
hsacirc_020257	0.85198	1.70396	0	0	-Inf	0.298151	1
hsacirc_018606	0.784091	0.180751	1.38743	7.67591	2.94034	0.298152	1
hsacirc_030596	0.54995	1.0999	0	0	-Inf	0.298298	1
hsacirc_002466	0.484308	0	0.968616	Inf	Inf	0.298435	1
hsacirc_004380	0.782613	0.180751	1.38447	7.65955	2.93726	0.298471	1
hsacirc_042597	0.782529	0.194654	1.3704	7.04019	2.81561	0.298489	1
hsacirc_009650	0.782252	0.180751	1.38375	7.65555	2.93651	0.298549	1
hsacirc_048884	13.6457	16.1066	11.1849	0.694428	-0.526103	0.29873	1
hsacirc_037578	0.781288	0.194654	1.36792	7.02744	2.813	0.298758	1
hsacirc_014617	0.482948	0	0.965897	Inf	Inf	0.298956	1
hsacirc_008802	0.482948	0	0.965897	Inf	Inf	0.298956	1
hsacirc_036742	0.482948	0	0.965897	Inf	Inf	0.298956	1
hsacirc_051954	0.482588	0	0.965175	Inf	Inf	0.299094	1
hsacirc_000350	2.80209	1.70181	3.90237	2.29307	1.19728	0.299163	1
hsacirc_028172	0.602874	0	1.20575	Inf	Inf	0.299173	1
hsacirc_020838	0.779329	0.181857	1.3768	7.5708	2.92045	0.299183	1
hsacirc_033120	0.524804	0	1.04961	Inf	Inf	0.299371	1
hsacirc_038488	0.481347	0	0.962693	Inf	Inf	0.299572	1
hsacirc_051406	0.77741	0.194654	1.36017	6.98759	2.80479	0.299602	1
hsacirc_019481	0.776599	0.196142	1.35706	6.91872	2.79051	0.299779	1
hsacirc_016859	0.776491	0.181857	1.37113	7.53959	2.91449	0.299802	1
hsacirc_014824	0.955205	0.34138	1.56903	4.59614	2.20042	0.299914	1
hsacirc_044413	0.775939	0.180751	1.37113	7.5857	2.92328	0.299923	1
hsacirc_021504	0.551969	1.10394	0	0	-Inf	0.299933	1
hsacirc_042059	0.551969	1.10394	0	0	-Inf	0.299933	1
hsacirc_052194	0.775792	0.146726	1.40486	9.57474	3.25923	0.299955	1
hsacirc_041980	0.990185	0.377999	1.60237	4.23909	2.08375	0.30004	1
hsacirc_009941	21.9699	18.8176	25.1223	1.33504	0.416888	0.30019	1
hsacirc_032961	0.891296	1.56319	0.219404	0.140357	-2.83283	0.300263	1
hsacirc_020161	0.774253	0.194654	1.35385	6.95515	2.79808	0.300292	1
hsacirc_012423	2.18922	1.29604	3.08239	2.37831	1.24994	0.300536	1
hsacirc_019096	1.10936	0.181857	2.03685	11.2003	3.48547	0.30092	1
hsacirc_030041	0.477829	0	0.955658	Inf	Inf	0.300935	1
hsacirc_010908	0.770934	0.181857	1.36001	7.47848	2.90274	0.301023	1
hsacirc_038988	0.477391	0	0.954783	Inf	Inf	0.301105	1
hsacirc_008208	0.477391	0	0.954783	Inf	Inf	0.301105	1
hsacirc_052204	0.477391	0	0.954783	Inf	Inf	0.301105	1
hsacirc_021054	6.06104	4.34768	7.7744	1.78817	0.838488	0.301132	1
hsacirc_022326	0.499464	0.998927	0	0	-Inf	0.301159	1
hsacirc_006284	0.770158	0.146726	1.39359	9.49794	3.24762	0.301194	1
hsacirc_014203	0.499272	0.998545	0	0	-Inf	0.301245	1
hsacirc_013229	1.21644	1.9397	0.493172	0.254252	-1.97567	0.301349	1
hsacirc_013155	0.498911	0.997822	0	0	-Inf	0.301407	1
hsacirc_018341	6.07981	7.70595	4.45367	0.577952	-0.790977	0.301413	1
hsacirc_000690	1.17066	0.392285	1.94904	4.96843	2.31279	0.301526	1
hsacirc_011073	13.9825	16.4995	11.4655	0.6949	-0.525123	0.301533	1
hsacirc_001252	3.61404	5.017	2.21108	0.440718	-1.18207	0.301598	1
hsacirc_045887	0.476032	0	0.952064	Inf	Inf	0.301637	1
hsacirc_012160	0.475913	0	0.951826	Inf	Inf	0.301683	1
hsacirc_040135	0.498167	0.996334	0	0	-Inf	0.301741	1
hsacirc_027110	3.84902	5.19655	2.50149	0.481376	-1.05476	0.301834	1
hsacirc_013612	0.76696	0.146726	1.38719	9.45434	3.24098	0.301904	1
hsacirc_015849	2.68326	3.79919	1.56733	0.412544	-1.27738	0.302156	1
hsacirc_021468	1.71619	2.58834	0.844037	0.326092	-1.61665	0.302297	1
hsacirc_022486	0.474311	0	0.948623	Inf	Inf	0.302312	1
hsacirc_024375	0.859957	0	1.71991	Inf	Inf	0.302392	1
hsacirc_044140	0.859957	0	1.71991	Inf	Inf	0.302392	1
hsacirc_041012	0.859957	0	1.71991	Inf	Inf	0.302392	1
hsacirc_026671	0.859957	0	1.71991	Inf	Inf	0.302392	1
hsacirc_003938	0.764697	0.181857	1.34754	7.40989	2.88945	0.302408	1
hsacirc_052107	0.764697	0.181857	1.34754	7.40989	2.88945	0.302408	1
hsacirc_041463	0.764018	0.181857	1.34618	7.40241	2.888	0.30256	1
hsacirc_044192	2.58289	4.06803	1.09775	0.269848	-1.88978	0.302639	1
hsacirc_007825	41.1863	45.1946	37.1781	0.822623	-0.281697	0.302708	1
hsacirc_006866	0.763096	0.181857	1.34433	7.39227	2.88602	0.302766	1
hsacirc_013564	2.51309	3.51674	1.50944	0.429216	-1.22023	0.302859	1
hsacirc_021614	2.54805	3.53949	1.55661	0.439784	-1.18513	0.303274	1
hsacirc_023578	0.760746	0.180751	1.34074	7.41759	2.89095	0.303293	1
hsacirc_032261	4.77124	6.3371	3.20537	0.505811	-0.983329	0.303515	1
hsacirc_048948	0.471155	0	0.942309	Inf	Inf	0.303561	1
hsacirc_001329	2.13897	1.3206	2.95734	2.23938	1.1631	0.303655	1
hsacirc_015302	0.875401	1.50422	0.246586	0.16393	-2.60885	0.304062	1
hsacirc_017761	0.492874	0.985747	0	0	-Inf	0.304138	1
hsacirc_048079	1.89741	2.83571	0.959099	0.338222	-1.56396	0.304195	1
hsacirc_030233	6.76309	5.15747	8.36872	1.62264	0.698342	0.304331	1
hsacirc_033766	1.27911	0.146726	2.4115	16.4354	4.03874	0.304333	1
hsacirc_004723	0.492321	0.984642	0	0	-Inf	0.304391	1
hsacirc_041141	0.468997	0	0.937993	Inf	Inf	0.304422	1
hsacirc_008305	0.758926	0.146726	1.37113	9.34483	3.22417	0.30449	1
hsacirc_019197	14.299	17.204	11.394	0.662286	-0.594473	0.30451	1
hsacirc_010792	1.89223	2.85622	0.928239	0.324989	-1.62154	0.304811	1
hsacirc_031420	0.491216	0.982431	0	0	-Inf	0.304897	1
hsacirc_033217	0.491216	0.982431	0	0	-Inf	0.304897	1
hsacirc_046260	0.491216	0.982431	0	0	-Inf	0.304897	1
hsacirc_002666	0.467756	0	0.935511	Inf	Inf	0.304919	1
hsacirc_002758	0.467756	0	0.935511	Inf	Inf	0.304919	1
hsacirc_012686	0.467756	0	0.935511	Inf	Inf	0.304919	1
hsacirc_023295	0.467756	0	0.935511	Inf	Inf	0.304919	1
hsacirc_024369	0.467637	0	0.935274	Inf	Inf	0.304967	1
hsacirc_011591	0.467276	0	0.934552	Inf	Inf	0.305112	1
hsacirc_052923	1.69411	2.55106	0.837155	0.32816	-1.60753	0.305136	1
hsacirc_031714	0.679356	1.35871	0	0	-Inf	0.305238	1
hsacirc_027175	0.679356	1.35871	0	0	-Inf	0.305238	1
hsacirc_011572	1.00077	1.82252	0.179027	0.0982302	-3.34769	0.30525	1
hsacirc_002687	3.47739	2.38245	4.57234	1.91917	0.940486	0.305267	1
hsacirc_043439	5.23152	3.84604	6.61699	1.72047	0.782802	0.305279	1
hsacirc_014937	2.64403	3.82346	1.4646	0.383055	-1.38438	0.305538	1
hsacirc_045105	0.489594	0.979187	0	0	-Inf	0.305644	1
hsacirc_018894	0.489594	0.979187	0	0	-Inf	0.305644	1
hsacirc_006188	0.489594	0.979187	0	0	-Inf	0.305644	1
hsacirc_044544	0.678803	1.35761	0	0	-Inf	0.305722	1
hsacirc_014626	0.678803	1.35761	0	0	-Inf	0.305722	1
hsacirc_002291	0.678803	1.35761	0	0	-Inf	0.305722	1
hsacirc_042311	0.867589	1.56319	0.171991	0.110026	-3.18408	0.305968	1
hsacirc_043264	1.19538	2.14417	0.246586	0.115003	-3.12026	0.305989	1
hsacirc_005647	0.594479	0	1.18896	Inf	Inf	0.306004	1
hsacirc_035048	0.594479	0	1.18896	Inf	Inf	0.306004	1
hsacirc_013187	0.74875	0.194654	1.30284	6.69312	2.74268	0.30602	1
hsacirc_000623	0.747509	0.194654	1.30036	6.68037	2.73993	0.306306	1
hsacirc_010511	0.488106	0.976211	0	0	-Inf	0.306332	1
hsacirc_038874	0.488106	0.976211	0	0	-Inf	0.306332	1
hsacirc_001629	0.464119	0	0.928239	Inf	Inf	0.306388	1
hsacirc_004500	0.864262	1.48194	0.246586	0.166394	-2.58732	0.306788	1
hsacirc_002468	0.745316	0.180751	1.30988	7.24686	2.85736	0.306812	1
hsacirc_031238	8.85624	7.12054	10.5919	1.48752	0.572908	0.307145	1
hsacirc_002277	0.743614	0.146726	1.3405	9.13612	3.19158	0.307206	1
hsacirc_041527	1.79791	0.768759	2.82706	3.67743	1.8787	0.30721	1
hsacirc_045700	1.79526	0.977736	2.61279	2.67228	1.41807	0.307417	1
hsacirc_024452	0.861302	1.51999	0.202614	0.1333	-2.90725	0.307521	1
hsacirc_020455	1.79365	0.903757	2.68354	2.96932	1.57013	0.307543	1
hsacirc_001839	0.861191	1.55039	0.171991	0.110934	-3.17222	0.307549	1
hsacirc_004701	0.46072	0	0.921441	Inf	Inf	0.307776	1
hsacirc_007211	0.46072	0	0.921441	Inf	Inf	0.307776	1
hsacirc_000590	0.460602	0	0.921203	Inf	Inf	0.307824	1
hsacirc_026395	0.460602	0	0.921203	Inf	Inf	0.307824	1
hsacirc_049813	0.460602	0	0.921203	Inf	Inf	0.307824	1
hsacirc_039596	2.6177	3.62866	1.60675	0.442795	-1.17529	0.307852	1
hsacirc_029696	2.29427	1.27916	3.30937	2.58714	1.37136	0.308065	1
hsacirc_005292	2.61506	3.60672	1.62339	0.4501	-1.15168	0.308087	1
hsacirc_009684	2.32001	3.54924	1.09078	0.307327	-1.70215	0.308161	1
hsacirc_005212	2.06812	1.12916	3.00708	2.66312	1.41312	0.308202	1
hsacirc_048514	0.858309	1.53759	0.179027	0.116433	-3.10243	0.308267	1
hsacirc_021688	0.459361	0	0.918722	Inf	Inf	0.308335	1
hsacirc_035037	0.459361	0	0.918722	Inf	Inf	0.308335	1
hsacirc_020868	0.459361	0	0.918722	Inf	Inf	0.308335	1
hsacirc_038200	10.6492	8.66496	12.6335	1.45799	0.543984	0.308352	1
hsacirc_032557	2.61188	3.6573	1.56646	0.42831	-1.22327	0.308369	1
hsacirc_013603	1.7114	0.920976	2.50182	2.71649	1.44174	0.308426	1
hsacirc_028601	0.73828	0.180751	1.29581	7.16901	2.84177	0.30845	1
hsacirc_036183	0.857565	1.5361	0.179027	0.116546	-3.10103	0.308453	1
hsacirc_035109	1.16771	0.146726	2.1887	14.917	3.89888	0.308455	1
hsacirc_021014	9.43977	11.6837	7.19584	0.615888	-0.699261	0.308464	1
hsacirc_002790	5.06557	3.91486	6.21628	1.58787	0.667093	0.308471	1
hsacirc_009708	1.01984	0.181857	1.85783	10.2159	3.35274	0.308525	1
hsacirc_013036	10.6927	12.8673	8.51803	0.661989	-0.59512	0.308862	1
hsacirc_034677	1.529	0.76582	2.29217	2.99309	1.58164	0.308886	1
hsacirc_009820	0.855773	1.49214	0.219404	0.14704	-2.76572	0.308901	1
hsacirc_043634	1.97112	2.91918	1.02306	0.350463	-1.51267	0.30894	1
hsacirc_009111	1.17488	2.34977	0	0	-Inf	0.308964	1
hsacirc_031885	11.3935	13.3112	9.47591	0.711876	-0.490302	0.308983	1
hsacirc_028892	6.85611	5.10646	8.60577	1.68527	0.752981	0.309207	1
hsacirc_046650	0.481898	0.963796	0	0	-Inf	0.309236	1
hsacirc_008535	0.481707	0.963413	0	0	-Inf	0.309327	1
hsacirc_018137	0.481707	0.963413	0	0	-Inf	0.309327	1
hsacirc_008957	0.734301	0.196142	1.27246	6.48742	2.69765	0.309385	1
hsacirc_045798	2.48751	1.42264	3.55237	2.49702	1.32021	0.309523	1
hsacirc_024362	0.455843	0	0.911686	Inf	Inf	0.309793	1
hsacirc_042028	1.01307	0	2.02614	Inf	Inf	0.310202	1
hsacirc_007704	0.850163	1.49771	0.202614	0.135283	-2.88595	0.310315	1
hsacirc_045043	0.72992	0.194654	1.26519	6.49965	2.70036	0.310423	1
hsacirc_003509	0.729781	0.146726	1.31284	8.94756	3.16149	0.310456	1
hsacirc_015279	0.453685	0	0.90737	Inf	Inf	0.310695	1
hsacirc_034409	0.453685	0	0.90737	Inf	Inf	0.310695	1
hsacirc_004230	0.453685	0	0.90737	Inf	Inf	0.310695	1
hsacirc_030886	2.96729	1.89173	4.04285	2.13712	1.09567	0.310699	1
hsacirc_007487	0.847952	1.49329	0.202614	0.135683	-2.88169	0.310877	1
hsacirc_004884	0.84784	1.52369	0.171991	0.112878	-3.14716	0.310905	1
hsacirc_006495	1.65025	2.53794	0.762561	0.300465	-1.73473	0.310941	1
hsacirc_009658	2.94445	1.94951	3.93938	2.02071	1.01486	0.311637	1
hsacirc_002686	1.15864	1.94267	0.374606	0.19283	-2.3746	0.311679	1
hsacirc_049766	0.615617	1.23123	0	0	-Inf	0.312167	1
hsacirc_022937	0.615617	1.23123	0	0	-Inf	0.312167	1
hsacirc_049687	1.73437	0.733628	2.73512	3.72821	1.89848	0.312283	1
hsacirc_020310	1.58748	2.48699	0.687966	0.276626	-1.85399	0.312325	1
hsacirc_039349	0.475308	0.950616	0	0	-Inf	0.312382	1
hsacirc_021172	0.475308	0.950616	0	0	-Inf	0.312382	1
hsacirc_046083	2.43195	1.40214	3.46177	2.46892	1.30388	0.312439	1
hsacirc_017118	3.65519	2.29359	5.01678	2.1873	1.12915	0.312643	1
hsacirc_038570	1.30408	0.588427	2.01974	3.43243	1.77923	0.312725	1
hsacirc_001115	1.29589	0.557645	2.03414	3.64774	1.867	0.312887	1
hsacirc_009208	0.474203	0.948405	0	0	-Inf	0.312916	1
hsacirc_025822	0.839762	1.50753	0.171991	0.114088	-3.13178	0.312975	1
hsacirc_024227	2.41598	3.45084	1.38112	0.400227	-1.32111	0.313223	1
hsacirc_011259	0.838296	1.5046	0.171991	0.11431	-3.12897	0.313353	1
hsacirc_029340	1.29801	0.583963	2.01206	3.44553	1.78473	0.31343	1
hsacirc_025093	1.3019	0.488106	2.11569	4.33449	2.11586	0.313494	1
hsacirc_042319	1.09702	0	2.19404	Inf	Inf	0.313572	1
hsacirc_011052	15.0153	12.392	17.6386	1.42338	0.509325	0.313739	1
hsacirc_046604	1.7143	0.960857	2.46775	2.56828	1.3608	0.313933	1
hsacirc_047583	1.81788	2.63269	1.00307	0.381007	-1.39211	0.313947	1
hsacirc_004328	1.29141	0.557645	2.02518	3.63165	1.86063	0.314202	1
hsacirc_027452	1.81545	2.64846	0.982449	0.370951	-1.4307	0.314255	1
hsacirc_043755	0.44529	0	0.89058	Inf	Inf	0.314264	1
hsacirc_014679	0.44529	0	0.89058	Inf	Inf	0.314264	1
hsacirc_047645	0.44529	0	0.89058	Inf	Inf	0.314264	1
hsacirc_044254	0.834366	1.44933	0.219404	0.151383	-2.72372	0.314374	1
hsacirc_049222	8.92219	7.10402	10.7404	1.51187	0.596333	0.314409	1
hsacirc_011905	0.713368	0.194654	1.23208	6.32958	2.66211	0.314423	1
hsacirc_052717	0.834028	1.46544	0.202614	0.138262	-2.85453	0.314462	1
hsacirc_016607	1.20272	0.327477	2.07797	6.34539	2.66571	0.314472	1
hsacirc_042780	2.39217	1.44896	3.33538	2.30191	1.20283	0.314574	1
hsacirc_035183	11.8641	9.84692	13.8813	1.40971	0.495401	0.314792	1
hsacirc_024407	0.444049	0	0.888099	Inf	Inf	0.314799	1
hsacirc_000286	0.444049	0	0.888099	Inf	Inf	0.314799	1
hsacirc_026804	0.444049	0	0.888099	Inf	Inf	0.314799	1
hsacirc_039186	0.444049	0	0.888099	Inf	Inf	0.314799	1
hsacirc_013945	0.444049	0	0.888099	Inf	Inf	0.314799	1
hsacirc_000077	0.444049	0	0.888099	Inf	Inf	0.314799	1
hsacirc_029795	0.444049	0	0.888099	Inf	Inf	0.314799	1
hsacirc_037844	0.444049	0	0.888099	Inf	Inf	0.314799	1
hsacirc_024564	11.2047	14.2609	8.14844	0.571382	-0.807473	0.314905	1
hsacirc_038271	0.832258	1.49252	0.171991	0.115235	-3.11735	0.314924	1
hsacirc_006505	0.832088	1.49218	0.171991	0.115262	-3.11702	0.314968	1
hsacirc_050304	1.62057	2.48489	0.756247	0.304338	-1.71625	0.315003	1
hsacirc_018804	0.818466	0.181857	1.45507	8.00121	3.00022	0.315019	1
hsacirc_006548	6.29716	7.7093	4.88502	0.633652	-0.658236	0.315114	1
hsacirc_015735	5.00509	6.17462	3.83556	0.621182	-0.686912	0.315194	1
hsacirc_030363	1.2827	0.475308	2.0901	4.39736	2.13664	0.315228	1
hsacirc_039467	11.7259	9.34771	14.1041	1.50883	0.593429	0.315402	1
hsacirc_000594	9.26966	7.28269	11.2566	1.54567	0.62823	0.315437	1
hsacirc_001422	1.69514	0.817071	2.57322	3.14932	1.65504	0.31553	1
hsacirc_050088	0.93778	1.62897	0.246586	0.151375	-2.7238	0.315573	1
hsacirc_035218	9.23997	7.58494	10.895	1.4364	0.522457	0.315653	1
hsacirc_052606	1.80365	2.73328	0.874028	0.319773	-1.64488	0.31576	1
hsacirc_006143	4.5513	5.79963	3.30297	0.569514	-0.812196	0.315783	1
hsacirc_047263	0.577564	1.15513	0	0	-Inf	0.315928	1
hsacirc_029507	0.707077	0.196142	1.21801	6.20983	2.63455	0.315976	1
hsacirc_041182	0.817829	0.194654	1.441	7.40288	2.88809	0.316	1
hsacirc_018119	2.36501	1.44933	3.28069	2.2636	1.17862	0.316056	1
hsacirc_046797	2.36386	1.45591	3.27181	2.24727	1.16817	0.316119	1
hsacirc_047376	1.17267	1.85216	0.493172	0.266268	-1.90905	0.316239	1
hsacirc_008968	4.34858	3.04837	5.64879	1.85305	0.889902	0.316309	1
hsacirc_012287	0.440532	0	0.881063	Inf	Inf	0.316329	1
hsacirc_050944	0.440532	0	0.881063	Inf	Inf	0.316329	1
hsacirc_029309	0.773962	0	1.54792	Inf	Inf	0.316416	1
hsacirc_014606	0.773962	0	1.54792	Inf	Inf	0.316416	1
hsacirc_010939	1.68226	0.781557	2.58297	3.30491	1.72461	0.316615	1
hsacirc_039726	0.581284	1.16257	0	0	-Inf	0.316979	1
hsacirc_030069	1.13006	1.90207	0.358054	0.188244	-2.40932	0.317079	1
hsacirc_042199	0.880353	1.76071	0	0	-Inf	0.317474	1
hsacirc_025603	0.580732	1.16146	0	0	-Inf	0.31751	1
hsacirc_006767	0.580732	1.16146	0	0	-Inf	0.31751	1
hsacirc_018880	2.40759	3.52617	1.28901	0.365555	-1.45184	0.31753	1
hsacirc_009133	1.38437	2.18448	0.584256	0.267458	-1.90262	0.317586	1
hsacirc_050784	3.19738	1.60275	4.79202	2.98988	1.58009	0.317643	1
hsacirc_004544	0.464141	0.928282	0	0	-Inf	0.317864	1
hsacirc_039896	0.437014	0	0.874028	Inf	Inf	0.317876	1
hsacirc_030251	0.437014	0	0.874028	Inf	Inf	0.317876	1
hsacirc_006148	0.437014	0	0.874028	Inf	Inf	0.317876	1
hsacirc_031929	0.437014	0	0.874028	Inf	Inf	0.317876	1
hsacirc_010286	0.437014	0	0.874028	Inf	Inf	0.317876	1
hsacirc_014374	0.437014	0	0.874028	Inf	Inf	0.317876	1
hsacirc_004631	0.437014	0	0.874028	Inf	Inf	0.317876	1
hsacirc_023359	2.32924	1.20894	3.44954	2.85337	1.51267	0.318037	1
hsacirc_035742	1.12406	1.82954	0.418578	0.228789	-2.12791	0.318239	1
hsacirc_045884	0.980436	1.78888	0.171991	0.0961448	-3.37865	0.318258	1
hsacirc_007183	1.37923	2.0187	0.739758	0.366453	-1.4483	0.318409	1
hsacirc_000612	2.37946	3.47966	1.27926	0.367638	-1.44364	0.318737	1
hsacirc_017719	0.816913	1.4548	0.179027	0.123059	-3.02257	0.318993	1
hsacirc_018019	6.15631	4.31832	7.9943	1.85125	0.888503	0.319056	1
hsacirc_013687	0.816462	1.43031	0.202614	0.141658	-2.81952	0.319115	1
hsacirc_007636	1.92839	2.80716	1.04961	0.373903	-1.41926	0.319427	1
hsacirc_032891	0.433496	0	0.866993	Inf	Inf	0.31944	1
hsacirc_041244	11.2089	13.2426	9.17526	0.692861	-0.529362	0.319482	1
hsacirc_051423	1.58852	2.45846	0.718589	0.292292	-1.77452	0.319516	1
hsacirc_026921	1.16088	1.97074	0.351018	0.178115	-2.48912	0.319586	1
[truncated: 10,716 more rows]
