# Supplementary material for: Construction of a ceRNA network and screening of potential biomarkers and molecular targets in male smokers with chronic obstructive pulmonary disease
Source: Front Genet. 2024 Jun 12;15:1376721. doi: 10.3389/fgene.2024.1376721 (PMC11199688; doi:10.3389/fgene.2024.1376721)
Supplement: Supplementary file 8 [file Table4.XLSX]

## Sheet: Sheet1
id	baseMean	baseMeanA	baseMeanB	foldChange	log2FoldChange	pval	padj
hsacirc_024833	3.04797	5.65712	0.438808	0.0775674	-3.68841	0.0029021	1
hsacirc_050327	4.46471	7.74756	1.18186	0.152546	-2.71268	0.00330279	1
hsacirc_011466	1.88201	3.76401	0	0	-Inf	0.00487082	1
hsacirc_000388	7.12374	11.2606	2.98691	0.265254	-1.91455	0.00575808	1
hsacirc_019015	2.7959	5.24782	0.343983	0.0655478	-3.93131	0.00593291	1
hsacirc_007446	2.32303	4.46703	0.179027	0.0400774	-4.64107	0.00650381	1
hsacirc_032801	1.6958	3.3916	0	0	-Inf	0.00847254	1
hsacirc_043020	11.2629	16.7093	5.81662	0.348107	-1.5224	0.00890822	1
hsacirc_002620	4.30251	7.56181	1.04321	0.137958	-2.8577	0.0102329	1
hsacirc_038403	7.42216	14.8443	0	0	-Inf	0.0117537	1
hsacirc_037187	6.30995	9.86911	2.7508	0.278728	-1.84307	0.0161631	1
hsacirc_052786	1.51724	3.03448	0	0	-Inf	0.0167467	1
hsacirc_012677	9.7418	14.6889	4.79469	0.326415	-1.61522	0.0183979	1
hsacirc_022992	3.07402	5.43193	0.716107	0.131833	-2.92322	0.019072	1
hsacirc_016302	1.83761	3.4962	0.179027	0.0512062	-4.28754	0.0198203	1
hsacirc_001331	1.90948	3.57238	0.246586	0.0690258	-3.85672	0.020632	1
hsacirc_032290	14.1343	20.0104	8.25823	0.412697	-1.27685	0.0206719	1
hsacirc_010247	7.65021	11.121	4.17948	0.37582	-1.41189	0.021898	1
hsacirc_033107	2.23317	4.46634	0	0	-Inf	0.0218996	1
hsacirc_047491	6.28701	9.25818	3.31584	0.358153	-1.48135	0.0224654	1
hsacirc_002855	1.40693	2.81385	0	0	-Inf	0.0226517	1
hsacirc_047424	1.40104	2.80209	0	0	-Inf	0.0228464	1
hsacirc_002967	10.2842	14.6027	5.96567	0.408531	-1.29148	0.0246125	1
hsacirc_024859	1.32059	2.64117	0	0	-Inf	0.025763	1
hsacirc_022245	1.31052	2.62103	0	0	-Inf	0.0261645	1
hsacirc_044958	3.9301	6.27641	1.5838	0.252341	-1.98655	0.0278891	1
hsacirc_019528	1.73829	3.29755	0.179027	0.0542908	-4.20315	0.0287608	1
hsacirc_012103	3.8431	6.28148	1.40471	0.223626	-2.16084	0.0293122	1
hsacirc_007772	6.81258	10.044	3.58116	0.356547	-1.48784	0.0297537	1
hsacirc_040007	9.36103	13.6617	5.0604	0.370409	-1.43281	0.0302404	1
hsacirc_018621	1.67748	3.10838	0.246586	0.0793296	-3.656	0.0309621	1
hsacirc_012997	1.74845	3.25031	0.246586	0.0758654	-3.72041	0.0323831	1
hsacirc_035595	1.23075	2.46151	0	0	-Inf	0.0338162	1
hsacirc_002822	2.14351	3.865	0.422019	0.10919	-3.19509	0.0339419	1
hsacirc_029293	1.22246	2.44491	0	0	-Inf	0.034249	1
hsacirc_047112	1.21631	2.43261	0	0	-Inf	0.034575	1
hsacirc_012036	1.67907	3.13874	0.219404	0.069902	-3.83852	0.0350645	1
hsacirc_033508	3.59959	5.8758	1.32338	0.225225	-2.15056	0.0356326	1
hsacirc_049089	1.19559	2.39117	0	0	-Inf	0.0357067	1
hsacirc_023800	1.65405	3.06152	0.246586	0.0805437	-3.63408	0.0361079	1
hsacirc_038146	1.64124	3.07986	0.202614	0.0657869	-3.92606	0.0366592	1
hsacirc_050363	2.79816	4.72855	0.867778	0.183519	-2.446	0.0380138	1
hsacirc_020723	6.39833	9.48583	3.31083	0.349029	-1.51858	0.0380711	1
hsacirc_006969	5.36591	8.15597	2.57585	0.315824	-1.66281	0.0386317	1
hsacirc_026711	1.7457	3.27199	0.219404	0.0670552	-3.89851	0.0391966	1
hsacirc_045514	6.00403	9.16601	2.84204	0.310062	-1.68937	0.0398569	1
hsacirc_028814	5.50267	8.31851	2.68683	0.322995	-1.63042	0.0405231	1
hsacirc_052668	11.1794	15.2304	7.12833	0.468032	-1.09532	0.0410647	1
hsacirc_006365	2.03063	3.63924	0.422019	0.115963	-3.10826	0.042868	1
hsacirc_040187	3.88466	6.18272	1.5866	0.256619	-1.9623	0.0430652	1
hsacirc_034052	9.37314	12.7462	6.00004	0.470731	-1.08703	0.0436875	1
hsacirc_026970	1.58396	2.96531	0.202614	0.0683281	-3.87138	0.0445408	1
hsacirc_050343	2.52659	4.38801	0.665164	0.151587	-2.72178	0.0449906	1
hsacirc_014877	1.12074	2.24147	0	0	-Inf	0.0457841	1
hsacirc_047820	1.10867	2.21734	0	0	-Inf	0.0466514	1
hsacirc_034753	2.06127	3.65655	0.46599	0.12744	-2.97211	0.047607	1
hsacirc_033840	2.33101	4.03738	0.624633	0.154713	-2.69234	0.0497013	1
