# Supplementary material for: Construction of a ceRNA network and screening of potential biomarkers and molecular targets in male smokers with chronic obstructive pulmonary disease
Source: Front Genet. 2024 Jun 12;15:1376721. doi: 10.3389/fgene.2024.1376721 (PMC11199688; doi:10.3389/fgene.2024.1376721)
Supplement: Supplementary file 9 [file Table10.XLSX]

## Sheet: Sheet1
PathwayID	Pathway	Level1	Level2	Up_number	Down_number	DEG_number	total_number	Pvalue	FDR	Up_gene	Down_gene	URL
hsa04640	Hematopoietic cell lineage	Organismal Systems	Immune system	0	3	3	95	0.0026508	0.0745719	-	ENSG00000196735(HLA-DQA1),ENSG00000179344(HLA-DQB1),ENSG00000213949(ITGA1)	http://www.kegg.jp/kegg-bin/show_pathway?map04640/K06752%09%23FFFFFF,green/K06480%09%23FFFFFF,green/
hsa05310	Asthma	Human Diseases	Immune diseases	0	2	2	28	0.00299511	0.0745719	-	ENSG00000196735(HLA-DQA1),ENSG00000179344(HLA-DQB1)	http://www.kegg.jp/kegg-bin/show_pathway?map05310/K06752%09%23FFFFFF,green/
hsa05332	Graft-versus-host disease	Human Diseases	Immune diseases	0	2	2	32	0.00390124	0.0745719	-	ENSG00000196735(HLA-DQA1),ENSG00000179344(HLA-DQB1)	http://www.kegg.jp/kegg-bin/show_pathway?map05332/K06752%09%23FFFFFF,green/
hsa05330	Allograft rejection	Human Diseases	Immune diseases	0	2	2	35	0.00465414	0.0745719	-	ENSG00000196735(HLA-DQA1),ENSG00000179344(HLA-DQB1)	http://www.kegg.jp/kegg-bin/show_pathway?map05330/K06752%09%23FFFFFF,green/
hsa04940	Type I diabetes mellitus	Human Diseases	Endocrine and metabolic diseases	0	2	2	41	0.00634371	0.0745719	-	ENSG00000196735(HLA-DQA1),ENSG00000179344(HLA-DQB1)	http://www.kegg.jp/kegg-bin/show_pathway?map04940/K06752%09%23FFFFFF,green/
hsa04672	Intestinal immune network for IgA production	Organismal Systems	Immune system	0	2	2	46	0.00793376	0.0745719	-	ENSG00000196735(HLA-DQA1),ENSG00000179344(HLA-DQB1)	http://www.kegg.jp/kegg-bin/show_pathway?map04672/K06752%09%23FFFFFF,green/
hsa04514	Cell adhesion molecules (CAMs)	Environmental Information Processing	Signaling molecules and interaction	1	2	3	143	0.0082987	0.0745719	ENSG00000091129(NRCAM)	ENSG00000196735(HLA-DQA1),ENSG00000179344(HLA-DQB1)	http://www.kegg.jp/kegg-bin/show_pathway?map04514/K06756%09%23FFFFFF,red/K06752%09%23FFFFFF,green/
hsa05320	Autoimmune thyroid disease	Human Diseases	Immune diseases	0	2	2	50	0.00932149	0.0745719	-	ENSG00000196735(HLA-DQA1),ENSG00000179344(HLA-DQB1)	http://www.kegg.jp/kegg-bin/show_pathway?map05320/K06752%09%23FFFFFF,green/
hsa05150	Staphylococcus aureus infection	Human Diseases	Infectious diseases: Bacterial	0	2	2	50	0.00932149	0.0745719	-	ENSG00000196735(HLA-DQA1),ENSG00000179344(HLA-DQB1)	http://www.kegg.jp/kegg-bin/show_pathway?map05150/K06752%09%23FFFFFF,green/
hsa05416	Viral myocarditis	Human Diseases	Cardiovascular diseases	0	2	2	55	0.0111968	0.0806166	-	ENSG00000196735(HLA-DQA1),ENSG00000179344(HLA-DQB1)	http://www.kegg.jp/kegg-bin/show_pathway?map05416/K06752%09%23FFFFFF,green/
hsa05321	Inflammatory bowel disease (IBD)	Human Diseases	Immune diseases	0	2	2	60	0.0132239	0.0865563	-	ENSG00000196735(HLA-DQA1),ENSG00000179344(HLA-DQB1)	http://www.kegg.jp/kegg-bin/show_pathway?map05321/K06752%09%23FFFFFF,green/
hsa04612	Antigen processing and presentation	Organismal Systems	Immune system	0	2	2	68	0.0167718	0.0886673	-	ENSG00000196735(HLA-DQA1),ENSG00000179344(HLA-DQB1)	http://www.kegg.jp/kegg-bin/show_pathway?map04612/K06752%09%23FFFFFF,green/
hsa05412	Arrhythmogenic right ventricular cardiomyopathy (ARVC)	Human Diseases	Cardiovascular diseases	0	2	2	69	0.0172409	0.0886673	-	ENSG00000152284(TCF7L1),ENSG00000213949(ITGA1)	http://www.kegg.jp/kegg-bin/show_pathway?map05412/K04490%09%23FFFFFF,green/K06480%09%23FFFFFF,green/
hsa05140	Leishmaniasis	Human Diseases	Infectious diseases: Parasitic	0	2	2	69	0.0172409	0.0886673	-	ENSG00000196735(HLA-DQA1),ENSG00000179344(HLA-DQB1)	http://www.kegg.jp/kegg-bin/show_pathway?map05140/K06752%09%23FFFFFF,green/
hsa05323	Rheumatoid arthritis	Human Diseases	Immune diseases	0	2	2	85	0.0254806	0.122307	-	ENSG00000196735(HLA-DQA1),ENSG00000179344(HLA-DQB1)	http://www.kegg.jp/kegg-bin/show_pathway?map05323/K06752%09%23FFFFFF,green/
hsa04658	Th1 and Th2 cell differentiation	Organismal Systems	Immune system	0	2	2	89	0.0277471	0.124862	-	ENSG00000196735(HLA-DQA1),ENSG00000179344(HLA-DQB1)	http://www.kegg.jp/kegg-bin/show_pathway?map04658/K06752%09%23FFFFFF,green/
hsa04659	Th17 cell differentiation	Organismal Systems	Immune system	0	2	2	104	0.0369287	0.156404	-	ENSG00000196735(HLA-DQA1),ENSG00000179344(HLA-DQB1)	http://www.kegg.jp/kegg-bin/show_pathway?map04659/K06752%09%23FFFFFF,green/
hsa05145	Toxoplasmosis	Human Diseases	Infectious diseases: Parasitic	0	2	2	110	0.0408867	0.163547	-	ENSG00000196735(HLA-DQA1),ENSG00000179344(HLA-DQB1)	http://www.kegg.jp/kegg-bin/show_pathway?map05145/K06752%09%23FFFFFF,green/
hsa00910	Nitrogen metabolism	Metabolism	Energy metabolism	1	0	1	17	0.0485236	0.183879	ENSG00000131686(CA6)	-	http://www.kegg.jp/kegg-bin/show_pathway?map00910/K01672%09%23FFFFFF,red/
hsa05322	Systemic lupus erythematosus	Human Diseases	Immune diseases	0	2	2	130	0.0551526	0.198549	-	ENSG00000196735(HLA-DQA1),ENSG00000179344(HLA-DQB1)	http://www.kegg.jp/kegg-bin/show_pathway?map05322/K06752%09%23FFFFFF,green/
hsa04371	Apelin signaling pathway	Environmental Information Processing	Signal transduction	1	1	2	135	0.0589588	0.202144	ENSG00000198336(MYL4)	ENSG00000109819(PPARGC1A)	http://www.kegg.jp/kegg-bin/show_pathway?map04371/K07202%09%23FFFFFF,green/K12750%09%23FFFFFF,red/
hsa04145	Phagosome	Cellular Processes	Transport and catabolism	0	2	2	146	0.0676417	0.221373	-	ENSG00000196735(HLA-DQA1),ENSG00000179344(HLA-DQB1)	http://www.kegg.jp/kegg-bin/show_pathway?map04145/K06752%09%23FFFFFF,green/
hsa00030	Pentose phosphate pathway	Metabolism	Carbohydrate metabolism	1	0	1	30	0.0840733	0.258503	ENSG00000007350(TKTL1)	-	http://www.kegg.jp/kegg-bin/show_pathway?map00030/K00615%09%23FFFFFF,red/
hsa05164	Influenza A	Human Diseases	Infectious diseases: Viral	0	2	2	168	0.0861678	0.258503	-	ENSG00000196735(HLA-DQA1),ENSG00000179344(HLA-DQB1)	http://www.kegg.jp/kegg-bin/show_pathway?map05164/K06752%09%23FFFFFF,green/
hsa05152	Tuberculosis	Human Diseases	Infectious diseases: Bacterial	0	2	2	174	0.0914627	0.263412	-	ENSG00000196735(HLA-DQA1),ENSG00000179344(HLA-DQB1)	http://www.kegg.jp/kegg-bin/show_pathway?map05152/K06752%09%23FFFFFF,green/
hsa05168	Herpes simplex infection	Human Diseases	Infectious diseases: Viral	0	2	2	182	0.0986688	0.273237	-	ENSG00000196735(HLA-DQA1),ENSG00000179344(HLA-DQB1)	http://www.kegg.jp/kegg-bin/show_pathway?map05168/K06752%09%23FFFFFF,green/
hsa05216	Thyroid cancer	Human Diseases	Cancers: Specific types	0	1	1	37	0.102676	0.273801	-	ENSG00000152284(TCF7L1)	http://www.kegg.jp/kegg-bin/show_pathway?map05216/K04490%09%23FFFFFF,green/
hsa05169	Epstein-Barr virus infection	Human Diseases	Infectious diseases: Viral	0	2	2	198	0.113542	0.291965	-	ENSG00000196735(HLA-DQA1),ENSG00000179344(HLA-DQB1)	http://www.kegg.jp/kegg-bin/show_pathway?map05169/K06752%09%23FFFFFF,green/
hsa05166	HTLV-I infection	Human Diseases	Infectious diseases: Viral	0	2	2	215	0.12994	0.322609	-	ENSG00000196735(HLA-DQA1),ENSG00000179344(HLA-DQB1)	http://www.kegg.jp/kegg-bin/show_pathway?map05166/K06752%09%23FFFFFF,green/
hsa05213	Endometrial cancer	Human Diseases	Cancers: Specific types	0	1	1	58	0.156299	0.375118	-	ENSG00000152284(TCF7L1)	http://www.kegg.jp/kegg-bin/show_pathway?map05213/K04490%09%23FFFFFF,green/
hsa05217	Basal cell carcinoma	Human Diseases	Cancers: Specific types	0	1	1	62	0.166153	0.375831	-	ENSG00000152284(TCF7L1)	http://www.kegg.jp/kegg-bin/show_pathway?map05217/K04490%09%23FFFFFF,green/
hsa05221	Acute myeloid leukemia	Human Diseases	Cancers: Specific types	0	1	1	65	0.17347	0.375831	-	ENSG00000152284(TCF7L1)	http://www.kegg.jp/kegg-bin/show_pathway?map05221/K04490%09%23FFFFFF,green/
hsa04520	Adherens junction	Cellular Processes	Cellular community - eukaryotes	0	1	1	68	0.180724	0.375831	-	ENSG00000152284(TCF7L1)	http://www.kegg.jp/kegg-bin/show_pathway?map04520/K04490%09%23FFFFFF,green/
hsa04920	Adipocytokine signaling pathway	Organismal Systems	Endocrine system	0	1	1	69	0.183128	0.375831	-	ENSG00000109819(PPARGC1A)	http://www.kegg.jp/kegg-bin/show_pathway?map04920/K07202%09%23FFFFFF,green/
hsa00980	Metabolism of xenobiotics by cytochrome P450	Metabolism	Xenobiotics biodegradation and metabolism	0	1	1	70	0.185525	0.375831	-	ENSG00000197446(CYP2F1)	http://www.kegg.jp/kegg-bin/show_pathway?map00980/K07416%09%23FFFFFF,green/
hsa04260	Cardiac muscle contraction	Organismal Systems	Circulatory system	1	0	1	71	0.187915	0.375831	ENSG00000198336(MYL4)	-	http://www.kegg.jp/kegg-bin/show_pathway?map04260/K12750%09%23FFFFFF,red/
hsa04060	Cytokine-cytokine receptor interaction	Environmental Information Processing	Signaling molecules and interaction	1	1	2	291	0.208474	0.386134	ENSG00000205755(CRLF2)	ENSG00000130513(GDF15)	http://www.kegg.jp/kegg-bin/show_pathway?map04060/K05504%09%23FFFFFF,green/K05078%09%23FFFFFF,red/
hsa05410	Hypertrophic cardiomyopathy (HCM)	Human Diseases	Cardiovascular diseases	0	1	1	80	0.209124	0.386134	-	ENSG00000213949(ITGA1)	http://www.kegg.jp/kegg-bin/show_pathway?map05410/K06480%09%23FFFFFF,green/
hsa04512	ECM-receptor interaction	Environmental Information Processing	Signaling molecules and interaction	0	1	1	82	0.213763	0.386134	-	ENSG00000213949(ITGA1)	http://www.kegg.jp/kegg-bin/show_pathway?map04512/K06480%09%23FFFFFF,green/
hsa05414	Dilated cardiomyopathy (DCM)	Human Diseases	Cardiovascular diseases	0	1	1	84	0.218375	0.386134	-	ENSG00000213949(ITGA1)	http://www.kegg.jp/kegg-bin/show_pathway?map05414/K06480%09%23FFFFFF,green/
hsa05210	Colorectal cancer	Human Diseases	Cancers: Specific types	0	1	1	85	0.220672	0.386134	-	ENSG00000152284(TCF7L1)	http://www.kegg.jp/kegg-bin/show_pathway?map05210/K04490%09%23FFFFFF,green/
hsa04211	Longevity regulating pathway	Organismal Systems	Aging	0	1	1	87	0.225245	0.386134	-	ENSG00000109819(PPARGC1A)	http://www.kegg.jp/kegg-bin/show_pathway?map04211/K07202%09%23FFFFFF,green/
hsa05215	Prostate cancer	Human Diseases	Cancers: Specific types	0	1	1	94	0.241045	0.398094	-	ENSG00000152284(TCF7L1)	http://www.kegg.jp/kegg-bin/show_pathway?map05215/K04490%09%23FFFFFF,green/
hsa05165	Human papillomavirus infection	Human Diseases	Infectious diseases: Viral	0	2	2	327	0.247366	0.398094	-	ENSG00000152284(TCF7L1),ENSG00000213949(ITGA1)	http://www.kegg.jp/kegg-bin/show_pathway?map05165/K04490%09%23FFFFFF,green/K06480%09%23FFFFFF,green/
hsa04916	Melanogenesis	Organismal Systems	Endocrine system	0	1	1	99	0.252138	0.398094	-	ENSG00000152284(TCF7L1)	http://www.kegg.jp/kegg-bin/show_pathway?map04916/K04490%09%23FFFFFF,green/
hsa04922	Glucagon signaling pathway	Organismal Systems	Endocrine system	0	1	1	100	0.254338	0.398094	-	ENSG00000109819(PPARGC1A)	http://www.kegg.jp/kegg-bin/show_pathway?map04922/K07202%09%23FFFFFF,green/
hsa04931	Insulin resistance	Human Diseases	Endocrine and metabolic diseases	0	1	1	106	0.267403	0.409639	-	ENSG00000109819(PPARGC1A)	http://www.kegg.jp/kegg-bin/show_pathway?map04931/K07202%09%23FFFFFF,green/
hsa04725	Cholinergic synapse	Organismal Systems	Nervous system	1	0	1	111	0.278121	0.417181	ENSG00000184185(KCNJ12)	-	http://www.kegg.jp/kegg-bin/show_pathway?map04725/K05005%09%23FFFFFF,red/
hsa04152	AMPK signaling pathway	Environmental Information Processing	Signal transduction	0	1	1	119	0.294951	0.422257	-	ENSG00000109819(PPARGC1A)	http://www.kegg.jp/kegg-bin/show_pathway?map04152/K07202%09%23FFFFFF,green/
hsa04142	Lysosome	Cellular Processes	Transport and catabolism	0	1	1	121	0.299099	0.422257	-	ENSG00000129226(CD68)	http://www.kegg.jp/kegg-bin/show_pathway?map04142/K06501%09%23FFFFFF,green/
hsa04114	Oocyte meiosis	Cellular Processes	Cell growth and death	1	0	1	121	0.299099	0.422257	ENSG00000156509(FBXO43)	-	http://www.kegg.jp/kegg-bin/show_pathway?map04114/K10318%09%23FFFFFF,red/
hsa04910	Insulin signaling pathway	Organismal Systems	Endocrine system	0	1	1	136	0.329456	0.439839	-	ENSG00000109819(PPARGC1A)	http://www.kegg.jp/kegg-bin/show_pathway?map04910/K07202%09%23FFFFFF,green/
hsa04261	Adrenergic signaling in cardiomyocytes	Organismal Systems	Circulatory system	1	0	1	140	0.337332	0.439839	ENSG00000198336(MYL4)	-	http://www.kegg.jp/kegg-bin/show_pathway?map04261/K12750%09%23FFFFFF,red/
hsa05226	Gastric cancer	Human Diseases	Cancers: Specific types	0	1	1	144	0.345118	0.439839	-	ENSG00000152284(TCF7L1)	http://www.kegg.jp/kegg-bin/show_pathway?map05226/K04490%09%23FFFFFF,green/
hsa05224	Breast cancer	Human Diseases	Cancers: Specific types	0	1	1	145	0.347051	0.439839	-	ENSG00000152284(TCF7L1)	http://www.kegg.jp/kegg-bin/show_pathway?map05224/K04490%09%23FFFFFF,green/
hsa04310	Wnt signaling pathway	Environmental Information Processing	Signal transduction	0	1	1	147	0.350899	0.439839	-	ENSG00000152284(TCF7L1)	http://www.kegg.jp/kegg-bin/show_pathway?map04310/K04490%09%23FFFFFF,green/
hsa04390	Hippo signaling pathway	Environmental Information Processing	Signal transduction	0	1	1	150	0.35663	0.439839	-	ENSG00000152284(TCF7L1)	http://www.kegg.jp/kegg-bin/show_pathway?map04390/K04490%09%23FFFFFF,green/
hsa04934	Cushing's syndrome	Human Diseases	Endocrine and metabolic diseases	0	1	1	151	0.358529	0.439839	-	ENSG00000152284(TCF7L1)	http://www.kegg.jp/kegg-bin/show_pathway?map04934/K04490%09%23FFFFFF,green/
hsa04921	Oxytocin signaling pathway	Organismal Systems	Endocrine system	1	0	1	152	0.360423	0.439839	ENSG00000184185(KCNJ12)	-	http://www.kegg.jp/kegg-bin/show_pathway?map04921/K05005%09%23FFFFFF,red/
hsa04630	Jak-STAT signaling pathway	Environmental Information Processing	Signal transduction	1	0	1	161	0.377225	0.447421	ENSG00000205755(CRLF2)	-	http://www.kegg.jp/kegg-bin/show_pathway?map04630/K05078%09%23FFFFFF,red/
hsa05225	Hepatocellular carcinoma	Human Diseases	Cancers: Specific types	0	1	1	162	0.379065	0.447421	-	ENSG00000152284(TCF7L1)	http://www.kegg.jp/kegg-bin/show_pathway?map05225/K04490%09%23FFFFFF,green/
hsa04360	Axon guidance	Organismal Systems	Development	1	0	1	172	0.397177	0.461238	ENSG00000112902(SEMA5A)	-	http://www.kegg.jp/kegg-bin/show_pathway?map04360/K06841%09%23FFFFFF,red/
hsa05202	Transcriptional misregulation in cancer	Human Diseases	Cancers: Overview	0	1	1	178	0.407795	0.465179	-	ENSG00000253293(HOXA10)	http://www.kegg.jp/kegg-bin/show_pathway?map05202/K17443%09%23FFFFFF,green/
hsa04020	Calcium signaling pathway	Environmental Information Processing	Signal transduction	1	0	1	184	0.418232	0.465179	ENSG00000101188(NTSR1)	-	http://www.kegg.jp/kegg-bin/show_pathway?map04020/K04211%09%23FFFFFF,red/
hsa05016	Huntington's disease	Human Diseases	Neurodegenerative diseases	0	1	1	185	0.419954	0.465179	-	ENSG00000109819(PPARGC1A)	http://www.kegg.jp/kegg-bin/show_pathway?map05016/K07202%09%23FFFFFF,green/
hsa04510	Focal adhesion	Cellular Processes	Cellular community - eukaryotes	0	1	1	196	0.438569	0.478439	-	ENSG00000213949(ITGA1)	http://www.kegg.jp/kegg-bin/show_pathway?map04510/K06480%09%23FFFFFF,green/
hsa04810	Regulation of actin cytoskeleton	Cellular Processes	Cell motility	0	1	1	206	0.454986	0.48894	-	ENSG00000213949(ITGA1)	http://www.kegg.jp/kegg-bin/show_pathway?map04810/K06480%09%23FFFFFF,green/
hsa04714	Thermogenesis	Organismal Systems	Environmental adaptation	0	1	1	215	0.46936	0.496969	-	ENSG00000109819(PPARGC1A)	http://www.kegg.jp/kegg-bin/show_pathway?map04714/K07202%09%23FFFFFF,green/
hsa04144	Endocytosis	Cellular Processes	Transport and catabolism	0	1	1	243	0.511756	0.534006	-	ENSG00000120645(IQSEC3)	http://www.kegg.jp/kegg-bin/show_pathway?map04144/K12495%09%23FFFFFF,green/
hsa04080	Neuroactive ligand-receptor interaction	Environmental Information Processing	Signaling molecules and interaction	1	0	1	300	0.588105	0.604908	ENSG00000101188(NTSR1)	-	http://www.kegg.jp/kegg-bin/show_pathway?map04080/K04211%09%23FFFFFF,red/
hsa04151	PI3K-Akt signaling pathway	Environmental Information Processing	Signal transduction	0	1	1	347	0.642188	0.651233	-	ENSG00000213949(ITGA1)	http://www.kegg.jp/kegg-bin/show_pathway?map04151/K06480%09%23FFFFFF,green/
hsa05200	Pathways in cancer	Human Diseases	Cancers: Overview	0	1	1	514	0.783885	0.783885	-	ENSG00000152284(TCF7L1)	http://www.kegg.jp/kegg-bin/show_pathway?map05200/K04490%09%23FFFFFF,green/
