# Supplementary material for: Construction of a ceRNA network and screening of potential biomarkers and molecular targets in male smokers with chronic obstructive pulmonary disease
Source: Front Genet. 2024 Jun 12;15:1376721. doi: 10.3389/fgene.2024.1376721 (PMC11199688; doi:10.3389/fgene.2024.1376721)
Supplement: Supplementary file 10 [file Table12.XLSX]

## Sheet: Sheet1
Sample	COPD5	COPD3	COPD4	COPD1	COPD2	Con2	Con4	Con1	Con3	Con5
ENSG00000198336	1.1218	0.69307	1.55692	0.353862	-0.881051	-1.00288	-1.10428	0.758654	-0.836999	-0.659102
ENSG00000169291	-0.618266	-0.634158	1.26792	2.00842	0.756321	-0.506147	0.0144497	-0.762846	-0.762846	-0.762846
ENSG00000184185	-0.46149	-0.327907	1.31756	2.29711	0.0353365	-0.480461	-0.477407	-0.634248	-0.634248	-0.634248
ENSG00000137878	-0.191966	1.27699	2.25916	-0.198521	0.132432	-0.769314	-0.646665	-0.681126	-0.576732	-0.604257
ENSG00000263155	-0.605459	1.30954	1.5724	0.821106	0.623218	-1.14251	-1.14251	-0.481881	-0.270018	-0.683873
ENSG00000164946	-0.549477	0.49699	2.13314	0.980078	0.150738	-0.467357	0.043308	-0.678879	-1.13601	-0.972527
ENSG00000165633	-0.939489	1.20157	0.973276	0.777403	0.686167	-0.959376	1.05755	-0.959376	-0.878357	-0.959376
ENSG00000091129	1.42463	1.46099	-0.624553	1.44653	-0.721426	-0.691742	-0.69992	-0.596882	-0.571741	-0.425894
ENSG00000101188	0.414021	0.360144	0.16627	2.37415	-0.191525	-1.29892	-0.913537	-0.0244844	-0.646791	-0.239325
ENSG00000170293	0.497673	0.0846336	-0.53942	1.93387	1.33159	-0.573257	-0.979432	-1.17071	-0.528745	-0.0561949
ENSG00000131686	0.11214	1.45793	-0.677914	1.89196	-0.0627673	-0.687919	0.221711	-1.02725	-1.10757	-0.120318
ENSG00000253250	-0.368089	1.5103	0.387542	1.60066	0.529714	-0.847093	-0.339491	-1.24957	-1.0849	-0.139069
ENSG00000007350	2.23605	0.496595	0.826201	-0.088592	-0.452854	-0.0132287	-0.172104	-1.26409	-0.762634	-0.805345
ENSG00000156509	1.66526	0.371434	0.584605	-0.0431849	1.08855	0.0306469	-1.02821	-1.23388	-1.40675	-0.0284762
ENSG00000162643	1.99731	-0.802981	1.16895	0.200955	0.342327	-0.743801	-0.156134	-0.588794	-1.38439	-0.0334425
ENSG00000112902	1.938	-0.0951074	-0.402142	-0.174187	1.69519	-0.826758	-0.968034	-0.42214	-0.156527	-0.588289
ENSG00000261115	1.71973	0.459015	-0.535287	-0.285194	1.77575	-0.241711	-0.960296	-0.586194	-0.873963	-0.471851
ENSG00000143341	1.53453	-0.413517	-0.49112	0.673684	1.55004	-0.446127	0.534259	-0.910939	-1.00535	-1.02545
ENSG00000205755	0.98457	-0.688468	0.107192	1.10653	1.68414	-0.0154007	-0.143353	-1.50839	-0.870226	-0.656591
ENSG00000036448	1.47744	-0.146301	-0.309029	0.935619	1.00989	0.819072	-1.15288	-0.390467	-1.38268	-0.860653
ENSG00000198156	1.25536	1.10905	-0.135873	0.991847	0.873435	-0.00414884	-1.05711	-0.6162	-1.12947	-1.28688
ENSG00000109819	-0.36523	-0.567825	-0.837338	-0.978033	0.0681623	-0.840742	1.32553	-0.598118	1.1156	1.678
ENSG00000132972	-0.514427	-0.514427	-0.514427	-0.514427	-0.334805	-0.514427	-0.514427	1.09937	-0.142006	2.464
ENSG00000101282	-0.367838	-0.678346	-0.931745	-0.657842	-0.65233	-0.429028	0.0771302	0.426424	0.850904	2.36267
ENSG00000188958	-0.457678	-0.690805	-0.813063	-1.23171	-0.328266	-0.423756	-0.00827307	1.54188	0.675604	1.73607
ENSG00000129226	0.259235	-0.0596175	-0.950951	-1.14494	-0.813295	0.776946	-0.952882	0.577987	2.03256	0.274947
ENSG00000007314	0.275131	-0.772483	-1.2263	-0.574149	-0.891698	0.830914	-0.916944	1.71862	0.811135	0.745772
ENSG00000198892	-0.431913	-0.68734	-1.00819	-0.809783	-0.278432	0.354393	-1.00984	1.75141	1.3167	0.802986
ENSG00000157423	-0.49802	-0.492578	-0.490455	-0.501038	-0.546926	-0.47831	0.210074	0.597571	2.6278	-0.428119
ENSG00000197446	-0.243745	-0.617011	-1.25091	-1.56259	-0.627871	0.603652	0.802354	0.678369	1.4492	0.768547
ENSG00000164949	0.247923	-0.679563	-0.771048	-0.317195	-1.81636	-0.209231	0.386768	0.481573	1.82521	0.851926
ENSG00000185955	-0.0784108	-0.681242	-1.03146	-0.826605	-0.818867	-0.855494	0.692252	0.665686	1.74385	1.19029
ENSG00000152672	-1.0846	0.236932	-1.1876	0.377704	-0.894831	0.757137	0.79808	1.57961	0.58592	-1.16836
ENSG00000146530	-0.85208	-0.838784	-0.362063	-1.14124	-0.903285	1.25661	0.446956	1.78726	0.0171079	0.589514
ENSG00000160321	-0.377587	-1.04707	-0.90741	-0.1926	-0.995396	0.50963	0.461536	2.32547	0.157886	0.06554
ENSG00000176293	0.274988	-0.365563	-1.37693	-0.925472	-0.828772	1.11181	0.234371	1.9932	-0.259626	0.142001
ENSG00000041515	-1.22734	-1.22	-0.519413	-0.674398	0.735962	1.32618	0.222881	1.65299	0.129182	-0.426042
ENSG00000160963	-1.20542	-1.20542	-0.246819	-0.887246	-0.0835392	0.0732745	0.66566	2.06311	0.723417	0.102976
ENSG00000164659	0.355668	-0.0457435	-1.07415	-1.33702	-0.893939	0.91828	2.03273	0.326112	-0.0719242	-0.210014
ENSG00000139044	-0.36408	-0.0757094	-1.14006	-0.514666	-0.653807	1.04958	1.17864	1.78477	-0.188665	-1.07601
ENSG00000213949	-0.259465	-0.946967	-0.522833	-0.744999	-0.674429	1.4251	1.19501	1.60907	-0.294377	-0.78611
ENSG00000198046	-0.281755	-0.0715236	-1.39438	-0.434878	-0.811476	2.28031	0.216331	0.442052	-0.555456	0.610777
ENSG00000152284	-0.897897	-0.489084	-0.897897	-0.675783	-0.00629425	2.5148	0.128607	-0.332418	0.215663	0.440301
ENSG00000205592	-0.747845	-0.400073	-0.569519	-0.559633	-0.364107	2.68276	-0.393176	0.375119	-0.10602	0.0824924
ENSG00000175518	-0.653015	-0.143832	-1.08837	-1.34101	0.0669771	1.06937	0.543361	0.903397	-0.924204	1.56732
ENSG00000099974	0.439561	-1.6305	-1.55566	-0.332755	-0.168392	1.31852	0.608659	1.18422	-0.116859	0.253203
ENSG00000102128	-0.378257	-1.36532	-1.54273	-0.594193	0.357906	1.74396	0.842745	0.298883	0.528008	0.109001
ENSG00000189253	-0.145997	-1.06939	-0.955142	-0.287793	-0.702407	-0.168355	2.29162	0.341623	-0.247039	0.94288
ENSG00000253293	-0.607515	-0.935844	-0.151922	-0.841327	-0.982668	-0.175498	2.19893	0.773052	0.769839	-0.0470483
ENSG00000120645	-0.70857	-1.13793	-0.0677189	-0.0507964	-1.03883	1.3962	1.86231	-0.0638745	-0.677141	0.486356
ENSG00000130513	-0.678309	-0.678309	-0.678309	-0.678309	-0.678309	0.160563	2.16644	-0.678309	0.845193	0.897663
ENSG00000013573	-0.549144	-1.02237	-0.957656	-0.398888	-0.699779	1.12917	1.31324	-0.921686	0.958174	1.14894
ENSG00000125355	-0.0445201	-1.45561	-0.749903	-0.216127	-0.676711	0.989852	1.89557	-0.734349	0.818475	0.173324
ENSG00000102837	-0.484446	-1.03256	0.242619	-0.499381	-1.1029	1.42949	-0.200489	-0.830628	1.64532	0.832976
ENSG00000103647	0.0720657	-0.429282	-1.12141	-0.93343	-0.545804	1.72525	1.2841	-1.06036	0.754522	0.254343
ENSG00000170236	-0.00502315	-0.426072	-0.823391	-1.42456	-0.315798	0.453051	0.723023	-1.02867	1.71633	1.13111
ENSG00000179344	0.959683	-0.936269	-1.22367	-0.730712	-0.926928	0.317593	1.17524	-0.745706	0.903566	1.2072
ENSG00000196735	0.521893	-1.13855	-0.849723	-0.792127	-1.03897	0.887888	1.25826	-0.818747	0.885316	1.08475
