# Supplementary material for: Construction of a ceRNA network and screening of potential biomarkers and molecular targets in male smokers with chronic obstructive pulmonary disease
Source: Front Genet. 2024 Jun 12;15:1376721. doi: 10.3389/fgene.2024.1376721 (PMC11199688; doi:10.3389/fgene.2024.1376721)
Supplement: Supplementary file 11 [file Table5.XLSX]

## Sheet: Sheet1
id	baseMean	baseMeanA	baseMeanB	foldChange	log2FoldChange	pval	padj
hsacirc_022353	15.3479	8.83629	21.8595	2.47383	1.30675	0.00399477	1
hsacirc_017357	3.15442	0.585451	5.72338	9.77602	3.28925	0.00579106	1
hsacirc_032857	1.71002	0	3.42004	Inf	Inf	0.00614965	1
hsacirc_018338	3.28464	0.654954	5.91433	9.03015	3.17475	0.00756315	1
hsacirc_031080	2.10947	0.194654	4.02428	20.674	4.36974	0.00848205	1
hsacirc_019208	1.57466	0	3.14931	Inf	Inf	0.00890556	1
hsacirc_033543	1.98117	0.196142	3.7662	19.2013	4.26313	0.00977676	1
hsacirc_024906	1.76347	0	3.52694	Inf	Inf	0.0105114	1
hsacirc_041434	1.82185	0.146726	3.49698	23.8335	4.57492	0.013874	1
hsacirc_046974	2.63531	0.293451	4.97717	16.9608	4.08413	0.0144161	1
hsacirc_014546	2.59525	0.54557	4.64493	8.51389	3.08982	0.0147874	1
hsacirc_035125	1.49125	0	2.98249	Inf	Inf	0.0149393	1
hsacirc_031577	1.82598	0.181857	3.47011	19.0816	4.25411	0.0163479	1
hsacirc_010451	1.37408	0	2.74816	Inf	Inf	0.0169432	1
hsacirc_019753	1.37056	0	2.74113	Inf	Inf	0.017027	1
hsacirc_048217	4.49625	1.73221	7.26029	4.19134	2.06741	0.0171363	1
hsacirc_040119	8.39435	4.33522	12.4535	2.87263	1.52237	0.0187473	1
hsacirc_044577	3.24004	0.979224	5.50086	5.61757	2.48995	0.0190803	1
hsacirc_038134	9.09631	4.12553	14.0671	3.40976	1.76967	0.0201387	1
hsacirc_009980	2.62402	0.571166	4.67688	8.18831	3.03357	0.0201804	1
hsacirc_043227	5.2739	2.17452	8.37328	3.85063	1.94509	0.0202722	1
hsacirc_006155	1.82096	0.146726	3.4952	23.8214	4.57418	0.0206331	1
hsacirc_011084	1.75982	0.180751	3.33889	18.4723	4.20729	0.020864	1
hsacirc_029082	3.63024	1.30632	5.95417	4.55798	2.18839	0.0213729	1
hsacirc_031856	1.31675	0	2.63349	Inf	Inf	0.0220283	1
hsacirc_042602	6.59516	3.30713	9.8832	2.98846	1.5794	0.0229077	1
hsacirc_040189	1.2587	0	2.51741	Inf	Inf	0.0238723	1
hsacirc_021622	1.20381	0	2.40763	Inf	Inf	0.0258346	1
hsacirc_020603	2.42786	0.544465	4.31125	7.91831	2.98519	0.0273932	1
hsacirc_003470	1.2832	0	2.5664	Inf	Inf	0.0278258	1
hsacirc_044530	1.95634	0.293451	3.61924	12.3334	3.62449	0.0283349	1
hsacirc_038940	4.0832	1.0816	7.08479	6.55025	2.71155	0.0304523	1
hsacirc_019562	10.8711	7.05579	14.6864	2.08147	1.0576	0.0311725	1
hsacirc_033987	5.81345	2.79873	8.82818	3.15435	1.65734	0.0312059	1
hsacirc_040719	4.17289	1.70991	6.63586	3.88082	1.95636	0.0317613	1
hsacirc_038504	1.17834	0	2.35668	Inf	Inf	0.0320218	1
hsacirc_038837	1.62392	0.194654	3.05319	15.6852	3.97133	0.0341076	1
hsacirc_038268	1.10251	0	2.20501	Inf	Inf	0.0356897	1
hsacirc_004538	3.43961	1.20748	5.67174	4.69715	2.23179	0.0363192	1
hsacirc_021930	3.18931	1.08893	5.2897	4.8577	2.28027	0.0365451	1
hsacirc_008119	1.21571	0	2.43143	Inf	Inf	0.0368549	1
hsacirc_023298	4.43362	1.87524	6.992	3.7286	1.89863	0.0368935	1
hsacirc_002683	1.54014	0.194654	2.88562	14.8243	3.88989	0.037126	1
hsacirc_035453	2.22259	0.342868	4.10231	11.9647	3.58071	0.0373045	1
hsacirc_019901	1.2036	0	2.4072	Inf	Inf	0.0374187	1
hsacirc_000273	2.55447	0.75451	4.35443	5.7712	2.52887	0.0376684	1
hsacirc_002792	1.1426	0	2.28519	Inf	Inf	0.0404779	1
hsacirc_012179	2.96888	1.07829	4.85948	4.50665	2.17206	0.0406912	1
hsacirc_020825	1.13316	0	2.26632	Inf	Inf	0.0409864	1
hsacirc_031764	1.10921	0	2.21843	Inf	Inf	0.0423233	1
hsacirc_048869	1.94185	0	3.88371	Inf	Inf	0.0423489	1
hsacirc_028505	1.09883	0	2.19765	Inf	Inf	0.0429247	1
hsacirc_046533	1.09738	0	2.19477	Inf	Inf	0.0430092	1
hsacirc_011071	1.05832	0	2.11665	Inf	Inf	0.045403	1
hsacirc_019464	2.38459	0.586902	4.18229	7.12604	2.8331	0.0487696	1
hsacirc_000023	2.38446	0.738397	4.03053	5.45849	2.4485	0.0487733	1
hsacirc_034395	1.38298	0	2.76596	Inf	Inf	0.0499794	1
