# Supplementary material for: Construction of a ceRNA network and screening of potential biomarkers and molecular targets in male smokers with chronic obstructive pulmonary disease
Source: Front Genet. 2024 Jun 12;15:1376721. doi: 10.3389/fgene.2024.1376721 (PMC11199688; doi:10.3389/fgene.2024.1376721)
Supplement: Supplementary file 12 [file Table7.XLSX]

## Sheet: Sheet1
id	baseMean	baseMeanA	baseMeanB	foldChange	log2FoldChange	pval	padj	Chromosome	Start Site	End Site	Direction	Length	Name	GO	KEGG	EC	eggNOG Class	eggNOG	Description	NCBI_GI	UniProtAC
ENSG00000137878	50.2754	15.7959	84.7549	5.36562	2.42374	0.00756473	1	15	57591908	57714745	+	10302	GCOM1	GO:0016591;GO:0016591;GO:0016591;GO:0030864;GO:0031674;GO:0035556;	-	-	Z	0RR5F;1AUFG;0II7W;16IXJ;1CPB6;0UIYD;0DEMA;0V492;12RC7;09TA0	GRINL1A complex locus 1 [Source:HGNC Symbol;Acc:HGNC:26424]	145781	P0CAP1
ENSG00000261115	10.2535	4.18826	16.3188	3.89633	1.96212	0.00826445	1	7	141074064	141480380	+	10824	TMEM178B	GO:0016020;GO:0016020;GO:0016021;GO:0016021;GO:0016021;GO:0016020;GO:0016021;GO:0016021;GO:0016021;	-	-	S	0IEXN;0UV56;12QE2;16HR5;0VDVZ;1CZRC;1B5IH;0A30Z;0DQNH;0S0H2	transmembrane protein 178B [Source:HGNC Symbol;Acc:HGNC:44112]	100507421	H3BS89
ENSG00000091129	88.9007	29.466	148.335	5.03412	2.33174	0.0088149	1	7	108147623	108456717	-	8193	NRCAM	GO:0001525;GO:0001764;GO:0005515;GO:0005515;GO:0005576;GO:0005886;GO:0005886;GO:0005886;GO:0005887;GO:0007155;GO:0007409;GO:0007411;GO:0007413;GO:0007416;GO:0007417;GO:0007417;GO:0008104;GO:0009897;GO:0010975;GO:0016020;GO:0016021;GO:0019227;GO:0030424;GO:0030424;GO:0030506;GO:0030516;GO:0031290;GO:0034113;GO:0042995;GO:0043005;GO:0043194;GO:0045162;GO:0045162;GO:0045202;GO:0045666;GO:0086080;GO:…	K06756	-	T	1684G;0DGEG;1CW3T;12P91;0UJRQ;KOG3513;09V5A;0RKWP;0V64Z;1AV8I	neuronal cell adhesion molecule [Source:HGNC Symbol;Acc:HGNC:7994]	4897	Q92823;Q14CA1
ENSG00000184185	4.26297	0.390283	8.13566	20.8455	4.38167	0.00935268	1	17	21376357	21419870	+	5455	KCNJ12	GO:0005242;GO:0005242;GO:0005242;GO:0005242;GO:0005244;GO:0005515;GO:0005886;GO:0005886;GO:0006811;GO:0006813;GO:0006813;GO:0006813;GO:0006936;GO:0008016;GO:0016020;GO:0016020;GO:0016020;GO:0016021;GO:0016021;GO:0016021;GO:0031224;GO:0034765;GO:0051289;GO:0061337;GO:1990573;GO:0005242;GO:0005242;GO:0005242;GO:0005242;GO:0005244;GO:0005515;GO:0005886;GO:0005886;GO:0006811;GO:0006813;GO:0006813;GO:…	K05005	-	P	0RRJZ;0DM9U;12P9R;1B1H0;16C3S;0UK9G;09TF4;1D0Q8;KOG3827;0V8SK	potassium voltage-gated channel subfamily J member 12 [Source:HGNC Symbol;Acc:HGNC:6258]	3768	Q14500
ENSG00000170293	26.1973	16.022	36.3726	2.27016	1.18279	0.0108946	1	3	32238679	32370321	+	1170	CMTM8	GO:0005125;GO:0005615;GO:0005634;GO:0005654;GO:0005737;GO:0006935;GO:0007165;GO:0016020;GO:0016020;GO:0016021;GO:0016021;GO:0019911;GO:0042552;GO:0005125;GO:0005615;GO:0005634;GO:0005654;GO:0005737;GO:0006935;GO:0007165;GO:0016020;GO:0016020;GO:0016020;GO:0016021;GO:0016021;GO:0019911;GO:0042552;	-	-	V	KOG4788;13NG7;1B27U;0VF4A;1D121;0RVEK;16AMV;0DRTU;0UUFM;0A49P	CKLF like MARVEL transmembrane domain containing 8 [Source:HGNC Symbol;Acc:HGNC:19179]	152189	Q8IZV2
ENSG00000169291	6.01153	1.56799	10.4551	6.66779	2.73721	0.0225661	1	1	154469772	154502412	-	8740	SHE	GO:0001784;GO:0005515;	K23697	-	S;T	0A033;0DG9N;16G1Y;0RU5R;1CQ1C;1AU6Z;12SZD;0UT1X;0V5CC;0IGWI	Src homology 2 domain containing E [Source:HGNC Symbol;Acc:HGNC:27004]	126669	Q5VZ18
ENSG00000205755	22.7016	14.6048	30.7985	2.10879	1.07642	0.0233718	1	X	1187549	1212723	-	1983	CRLF2	GO:0004896;GO:0004896;GO:0005515;GO:0005576;GO:0005886;GO:0005886;GO:0008284;GO:0009897;GO:0016020;GO:0016021;GO:0019221;GO:0019955;GO:0019976;GO:0033005;GO:0038111;GO:0043235;GO:1904894;GO:2000664;GO:0004896;GO:0004896;GO:0005515;GO:0005576;GO:0005886;GO:0005886;GO:0008284;GO:0009897;GO:0016020;GO:0016021;GO:0019221;GO:0019955;GO:0019976;GO:0033005;GO:0038111;GO:0043235;GO:1904894;GO:2000664;GO:…	K05078	-	T	16ISC;09XU8;0UQZM;13M0Q;0DRVC;1D13Y;1B59P;0S177;0IKHC;0VF6C	cytokine receptor like factor 2 [Source:HGNC Symbol;Acc:HGNC:14281]	64109	Q9HC73;D0E2W4
ENSG00000112902	94.1036	40.5354	147.672	3.64303	1.86514	0.0239159	1	5	9035033	9546075	-	12308	SEMA5A	GO:0001938;GO:0002043;GO:0005515;GO:0005886;GO:0007155;GO:0007162;GO:0007267;GO:0007275;GO:0007399;GO:0007399;GO:0007413;GO:0016020;GO:0016021;GO:0016021;GO:0021536;GO:0030154;GO:0030215;GO:0030215;GO:0030836;GO:0035373;GO:0043395;GO:0045545;GO:0045766;GO:0048675;GO:0048842;GO:0048843;GO:0050918;GO:0051897;GO:0060326;GO:0070062;GO:0090263;GO:0097485;GO:1990256;GO:2000352;GO:2001028;GO:0001938;GO:…	K06841	-	W;T	0UH2P;1CRJ2;0DGUX;0V6JI;1B4FD;16EFQ;0RNQV;09VKC;12T02;KOG3611	semaphorin 5A [Source:HGNC Symbol;Acc:HGNC:10736]	9037	Q13591;X5DR95
ENSG00000143341	40.5667	22.9969	58.1366	2.52802	1.33801	0.0249053	1	1	185734391	186190949	+	18739	HMCN1	GO:0005201;GO:0005509;GO:0005509;GO:0005576;GO:0005576;GO:0005604;GO:0005604;GO:0005737;GO:0005913;GO:0005938;GO:0007049;GO:0007156;GO:0007157;GO:0007601;GO:0009617;GO:0030054;GO:0030054;GO:0032154;GO:0038023;GO:0042803;GO:0050839;GO:0050896;GO:0051301;GO:0062023;GO:0070062;GO:0005509;GO:0005509;	K17341	-	W;T	1B097;0UGYK;KOG4475;13JB2;0RNQ2;0APEV;0DFN3;1CQBN;16D0X;0W1RR	hemicentin 1 [Source:HGNC Symbol;Acc:HGNC:19194]	83872	Q96RW7
ENSG00000162643	28.2229	16.8563	39.5896	2.34865	1.23183	0.0270246	1	1	84999147	85133138	+	3923	WDR63	GO:0005515;GO:0007018;GO:0008574;GO:0036156;GO:0036159;GO:0045503;GO:0045504;GO:0060294;GO:0005515;GO:0007018;GO:0008574;GO:0036156;GO:0036159;GO:0045503;GO:0045504;GO:0060294;GO:0005515;GO:0007018;GO:0008574;GO:0036156;GO:0036159;GO:0045503;GO:0045504;GO:0060294;GO:0005515;	-	-	Z	13GEX;0V3YV;16P8V;0S33B;0B6MJ;1DGH6;0WJCI;1BBKT;0IU33;0E9NJ	WD repeat domain 63 [Source:HGNC Symbol;Acc:HGNC:30711]	126820	Q8IWG1;A0A140VJZ8
ENSG00000165633	71.1758	30.8593	111.492	3.61293	1.85317	0.0334248	1	10	49014236	49115522	-	8655	VSTM4	GO:0005576;GO:0005886;GO:0016020;GO:0016021;GO:0016021;GO:0005576;GO:0005886;GO:0016020;GO:0016021;GO:0016021;	-	-	U	1CVUM;12SQQ;1AZS1;0VAE6;09ZH0;0UQ2C;0RPBY;1679J;0IIWG;0DKZU	V-set and transmembrane domain containing 4 [Source:HGNC Symbol;Acc:HGNC:26470]	196740	Q8IW00
ENSG00000198336	36.9105	16.1637	57.6573	3.56709	1.83475	0.0342239	1	17	47200446	47223679	+	1636	MYL4	GO:0002026;GO:0003785;GO:0005509;GO:0005509;GO:0005829;GO:0016459;GO:0030049;GO:0031672;GO:0032038;GO:0032781;GO:0051015;GO:0060048;GO:0002026;GO:0003785;GO:0005509;GO:0005509;GO:0005829;GO:0016459;GO:0030049;GO:0031672;GO:0032038;GO:0032781;GO:0051015;GO:0060048;GO:0005509;GO:0005509;GO:0005509;GO:0005509;GO:0002026;GO:0003785;GO:0005509;GO:0005509;GO:0005829;GO:0016459;GO:0030049;GO:0031672;GO:…	K12750	-	Z	166TF;12P9P;0DEIV;1ASID;09T7N;KOG0030;1CP8P;0UIIK;0RSAI;0V46K	myosin light chain 4 [Source:HGNC Symbol;Acc:HGNC:7585]	4635	P12829
ENSG00000263155	4.97823	1.68485	8.27161	4.9094	2.29555	0.0354233	1	15	57591904	57685364	+	2598	MYZAP	GO:0005515;GO:0005737;GO:0005856;GO:0005886;GO:0016020;GO:0030018;GO:0030054;GO:0030864;GO:0030864;GO:0031234;GO:0031674;GO:0031674;GO:0035556;GO:0035556;GO:0005515;GO:0005737;GO:0005856;GO:0005886;GO:0016020;GO:0030018;GO:0030054;GO:0030864;GO:0030864;GO:0031234;GO:0031674;GO:0031674;GO:0035556;GO:0035556;	K22031	-	Z	0RR5F;1AUFG;0II7W;16IXJ;1CPB6;0UIYD;0DEMA;0V492;12RC7;09TA0	myocardial zonula adherens protein [Source:HGNC Symbol;Acc:HGNC:43444]	100820829	P0CAP1;A0A024R5W4
ENSG00000253250	11.9548	6.71139	17.1982	2.56254	1.35757	0.036717	1	8	90958471	90985238	-	1041	C8orf88	GO:0005737;GO:0008190;GO:0045947;	-	-	S	1B65H;0DUPM;0A7NX;0UVQP;0J49A;1D40Y;13Y30;0VIV8	chromosome 8 open reading frame 88 [Source:HGNC Symbol;Acc:HGNC:44672]	100127983	P0DMB2
ENSG00000156509	7.77587	3.65658	11.8952	3.25308	1.70181	0.0395217	1	8	100133351	100145817	-	3976	FBXO43	GO:0005634;GO:0016567;GO:0045835;GO:0046872;GO:0051321;	K10318	-	O	1CYRH;0V51C;0RYJA;16GXP;0IHWX;0DPSC;0UT10;0A24B;1B4EI;12UD2	F-box protein 43 [Source:HGNC Symbol;Acc:HGNC:28521]	286151	Q4G163
ENSG00000131686	15.0931	6.98623	23.2	3.32082	1.73154	0.0411883	1	1	8945867	8975092	+	2662	CA6	GO:0004089;GO:0004089;GO:0006730;GO:0006730;GO:0008270;GO:0008270;GO:0046872;GO:0001580;GO:0004089;GO:0004089;GO:0004089;GO:0004089;GO:0005576;GO:0005576;GO:0005615;GO:0006730;GO:0006730;GO:0008270;GO:0008270;GO:0015701;GO:0016829;GO:0046872;GO:0070062;GO:0004089;GO:0004089;GO:0005515;GO:0006730;GO:0006730;GO:0008270;GO:0008270;GO:0001580;GO:0004089;GO:0004089;GO:0004089;GO:0004089;GO:0005576;GO:…	K01672	EC:4.2.1.1	P	0DMR3;1CWKP;1ARIW;KOG0382;16BBJ;0VB1G;0RT0D;0UFPD;13K18;09Y4I	carbonic anhydrase 6 [Source:HGNC Symbol;Acc:HGNC:1380]	765	P23280;B4DUH8
ENSG00000198156	10.0565	5.33452	14.7785	2.77036	1.47007	0.0413757	1	16	28342555	28363508	-	2135	NPIPB6	GO:0005654;GO:0005654;	-	-	-	-	nuclear pore complex interacting protein family member B6 [Source:HGNC Symbol;Acc:HGNC:37454]	728741	E9PJ23;B2RXF8
ENSG00000036448	1109.8	485.335	1734.26	3.57333	1.83727	0.042071	1	8	2045046	2165552	+	7056	MYOM2	GO:0002074;GO:0005515;GO:0005515;GO:0005737;GO:0005739;GO:0005865;GO:0006936;GO:0006936;GO:0006936;GO:0008307;GO:0008307;GO:0019900;GO:0030017;GO:0030018;GO:0030240;GO:0030241;GO:0031430;GO:0031430;GO:0031430;GO:0031430;GO:0032982;GO:0045214;GO:0048739;GO:0051015;GO:0051371;GO:0055003;GO:0055008;GO:0071688;GO:0005515;	-	-	Z	12RA0;1ASQ2;09UC6;0DFMS;0V5BB;0UH0T;1CQBE;165KH;0RRFI;0IJ5G	myomesin 2 [Source:HGNC Symbol;Acc:HGNC:7614]	9172	P54296
ENSG00000101188	106.646	63.4206	149.872	2.36313	1.2407	0.0439426	1	20	62708836	62762771	+	4238	NTSR1	GO:0001659;GO:0003085;GO:0003254;GO:0004930;GO:0004930;GO:0004930;GO:0004930;GO:0005515;GO:0005737;GO:0005739;GO:0005783;GO:0005783;GO:0005794;GO:0005794;GO:0005886;GO:0005886;GO:0005886;GO:0005887;GO:0005887;GO:0007165;GO:0007186;GO:0007186;GO:0007186;GO:0007186;GO:0007186;GO:0007218;GO:0007268;GO:0007612;GO:0008344;GO:0009898;GO:0009986;GO:0014049;GO:0014054;GO:0016020;GO:0016021;GO:0016021;GO:…	K04211	-	T	KOG3656;1AYN9;0VB8N;0A0CI;0UP2N;0RPVZ;1CVZP;0DMQV;13J8E;16DPA	neurotensin receptor 1 [Source:HGNC Symbol;Acc:HGNC:8039]	4923	P30989
ENSG00000007350	167.24	87.0323	247.448	2.84317	1.5075	0.045647	1	X	154295795	154330350	+	3526	TKTL1	GO:0003824;GO:0003824;GO:0004802;GO:0004802;GO:0005634;GO:0005737;GO:0006007;GO:0006772;GO:0016740;GO:0046872;GO:0003824;GO:0003824;GO:0004802;GO:0004802;GO:0005634;GO:0005737;GO:0006007;GO:0006772;GO:0016740;GO:0046872;	K00615	EC:2.2.1.1	G	0UJGS;0DK2T;1B48I;16H9I;09ZKP;12S5B;KOG0523;0RR0G;0V82F;1CW1G	transketolase like 1 [Source:HGNC Symbol;Acc:HGNC:11835]	8277	P51854
ENSG00000164946	7.8329	3.84878	11.817	3.07033	1.61839	0.0471939	1	9	14734666	14910995	-	10762	FREM1	GO:0005515;GO:0005576;GO:0005604;GO:0005604;GO:0007154;GO:0007154;GO:0007155;GO:0007160;GO:0007275;GO:0016021;GO:0016021;GO:0030246;GO:0046872;GO:0097094;GO:0005515;GO:0005576;GO:0005604;GO:0007154;GO:0007154;GO:0007155;GO:0007275;GO:0016021;GO:0016021;GO:0030246;GO:0046872;GO:0097094;GO:0005515;GO:0005576;GO:0005604;GO:0007154;GO:0007155;GO:0007275;GO:0016021;GO:0030246;GO:0046872;GO:0097094;GO:…	K23380	-	O;T;W;V	0S2SF;0V3A4;1DFGC;16NUT;0IR0E;0E8I8;0B4VB;1BB3W;13DQM;0WHE7	FRAS1 related extracellular matrix 1 [Source:HGNC Symbol;Acc:HGNC:23399]	158326	Q5H8C1
