# Supplementary material for: Construction of a ceRNA network and screening of potential biomarkers and molecular targets in male smokers with chronic obstructive pulmonary disease
Source: Front Genet. 2024 Jun 12;15:1376721. doi: 10.3389/fgene.2024.1376721 (PMC11199688; doi:10.3389/fgene.2024.1376721)
Supplement: Supplementary file 13 [file Table8.XLSX]

## Sheet: Sheet1
id	baseMean	baseMeanA	baseMeanB	foldChange	log2FoldChange	pval	padj	Chromosome	Start Site	End Site	Direction	Length	Name	GO	KEGG	EC	eggNOG Class	eggNOG	Description	NCBI_GI	UniProtAC
ENSG00000146530	53.1732	82.052	24.2943	0.296084	-1.75592	3.27599e-06	0.0552364	7	12330885	12403941	-	6712	VWDE	GO:0005102;GO:0005576;GO:0005576;GO:0009986;GO:0048856;GO:0005509;GO:0005509;GO:0005509;	-	-	T	0E8KF;0S2SW;1DFI9;0B4YY;1BB4H;13DW5;0WHIJ;16NVB;0V3B3;0IR6Q	von Willebrand factor D and EGF domains [Source:HGNC Symbol;Acc:HGNC:21897]	221806	Q8N2E2
ENSG00000067840	739.238	916.302	562.174	0.613525	-0.704805	2.85576e-05	0.240755	X	153802166	153830565	-	4341	PDZD4	GO:0005515;GO:0005737;GO:0005938;GO:0016567;GO:0061630;GO:0005515;GO:0005737;GO:0005938;GO:0016567;GO:0061630;GO:0005515;GO:0005515;	K15682	EC:2.3.2.27	S	13FP1;0S2Z9;16P3M;1BBEJ;0WISB;0B62V;0E9A5;0IT5C;1DG5N;0V3QT	PDZ domain containing 4 [Source:HGNC Symbol;Acc:HGNC:21167]	57595	Q76G19
ENSG00000013573	353.103	517.157	189.05	0.365556	-1.45183	0.000153475	0.746365	12	31073860	31104799	+	8367	DDX11	GO:0000166;GO:0000790;GO:0000922;GO:0001650;GO:0003676;GO:0003676;GO:0003677;GO:0003677;GO:0003677;GO:0003678;GO:0003678;GO:0003682;GO:0003688;GO:0003690;GO:0003697;GO:0003723;GO:0003727;GO:0004386;GO:0004386;GO:0004386;GO:0005515;GO:0005524;GO:0005524;GO:0005524;GO:0005634;GO:0005634;GO:0005634;GO:0005654;GO:0005694;GO:0005730;GO:0005737;GO:0005813;GO:0005813;GO:0005815;GO:0005856;GO:0006139;GO:…	K11273	EC:3.6.4.13	-	-	DEAD/H-box helicase 11 [Source:HGNC Symbol;Acc:HGNC:2736]	1663	Q96FC9
ENSG00000067141	403.793	488.983	318.602	0.651562	-0.618026	0.000177063	0.746365	15	73051710	73305205	+	8137	NEO1	GO:0005515;GO:0005515;GO:0005515;GO:0005654;GO:0005794;GO:0005886;GO:0005886;GO:0005886;GO:0005886;GO:0005887;GO:0005887;GO:0005887;GO:0007155;GO:0007155;GO:0007399;GO:0007399;GO:0007411;GO:0007411;GO:0016020;GO:0016021;GO:0016021;GO:0016021;GO:0030513;GO:0030513;GO:0038023;GO:0038023;GO:0039706;GO:0055072;GO:0055072;GO:0055072;GO:0098797;GO:0005515;GO:0005515;GO:0005515;GO:0005654;GO:0005794;GO:…	K06766	-	T	09TH4;0RR8E;0DETX;0UQ6E;167I1;KOG4221;1AUM7;1CPHP;0V4G4;12PXF	neogenin 1 [Source:HGNC Symbol;Acc:HGNC:7754]	4756	Q92859;Q59FP8
ENSG00000130150	957.635	1137.8	777.473	0.683314	-0.549379	0.000306105	0.844544	X	14873421	14922327	+	5676	MOSPD2	GO:0005886;GO:0005886;GO:0005887;GO:0006935;GO:0016020;GO:0016021;GO:0035579;GO:0043312;GO:0090023;GO:0090026;	-	-	I	1ASVK;KOG1470;09UG8;165S5;0DFS1;1CQFJ;12QV5;0V5FM;0RP1P;0UH79	motile sperm domain containing 2 [Source:HGNC Symbol;Acc:HGNC:28381]	158747	Q8NHP6
ENSG00000196735	2237.99	3891.14	584.848	0.150302	-2.73406	0.000347657	0.844544	6	32628179	32647062	+	6883	HLA-DQA1	GO:0000139;GO:0002250;GO:0002376;GO:0002504;GO:0005515;GO:0005764;GO:0005765;GO:0005765;GO:0005768;GO:0005783;GO:0005789;GO:0005794;GO:0005886;GO:0005886;GO:0005887;GO:0006955;GO:0006955;GO:0006955;GO:0010008;GO:0012507;GO:0016020;GO:0016020;GO:0016020;GO:0016021;GO:0019882;GO:0019882;GO:0019886;GO:0030658;GO:0030666;GO:0030669;GO:0032395;GO:0032588;GO:0042605;GO:0042613;GO:0042613;GO:0042613;GO:…	K06752	-	W;U	1AXV7;0UGFH;0V94A;13SP4;1CUD0;0IZMF;166XA;09Y6U;0S0FM;0DJK8	major histocompatibility complex, class II, DQ alpha 1 [Source:HGNC Symbol;Acc:HGNC:4942]	3117	P01909;A0A173ADG5;Q8MH44
ENSG00000243716	1853.01	2211.79	1494.23	0.675576	-0.565809	0.00035062	0.844544	16	22479121	22536521	+	10005	NPIPB5	GO:0005654;GO:0016020;GO:0016021;GO:0016020;GO:0016021;GO:0005654;GO:0016020;GO:0016021;GO:0005654;GO:0005654;GO:0016020;GO:0016021;GO:0005654;GO:0016020;GO:0016021;GO:0016020;GO:0016021;	-	-	Z	0ANSI;1B8CA;0J0WZ;0E1CS;0S04E;0W0V9;12QK3;16KG4;1D95D;0UYX2	nuclear pore complex interacting protein family member B5 [Source:HGNC Symbol;Acc:HGNC:37233]	100132247	A8MRT5;B4E0Y1
ENSG00000229117	12374.5	10458	14291	1.36651	0.450497	0.000402184	0.847654	12	56116590	56117967	+	1108	RPL41	GO:0000184;GO:0002181;GO:0003723;GO:0003730;GO:0003735;GO:0003735;GO:0003735;GO:0003735;GO:0005829;GO:0005840;GO:0005840;GO:0005840;GO:0006412;GO:0006412;GO:0006412;GO:0006412;GO:0006413;GO:0006614;GO:0019083;GO:0022625;GO:0022625;GO:0042788;GO:0048027;GO:0000184;GO:0002181;GO:0003723;GO:0003730;GO:0003735;GO:0003735;GO:0003735;GO:0003735;GO:0005829;GO:0005840;GO:0005840;GO:0005840;GO:0006412;GO:…	K02928	-	-	-	ribosomal protein L41 [Source:HGNC Symbol;Acc:HGNC:10354]	6171	P62945;A0A024RB15
ENSG00000160963	13.7596	22.4971	5.02205	0.223231	-2.16339	0.000761052	1	7	101362875	101559024	+	3101	COL26A1	GO:0005515;GO:0005576;GO:0005576;GO:0005581;GO:0005783;GO:0005788;GO:0005794;GO:0005886;GO:0010811;GO:0031012;GO:0062023;GO:0005515;GO:0005576;GO:0005576;GO:0005581;GO:0005788;GO:0005886;GO:0062023;	-	-	-	-	collagen type XXVI alpha 1 chain [Source:HGNC Symbol;Acc:HGNC:18038]	136227	Q96A83
ENSG00000204267	1596.46	1355.05	1837.87	1.35631	0.439692	0.00124637	1	6	32821833	32838770	-	6380	TAP2	GO:0000166;GO:0002250;GO:0002376;GO:0002474;GO:0002479;GO:0002489;GO:0005515;GO:0005515;GO:0005515;GO:0005524;GO:0005524;GO:0005524;GO:0005524;GO:0005783;GO:0005783;GO:0005783;GO:0005789;GO:0005789;GO:0015031;GO:0015433;GO:0015440;GO:0015440;GO:0015440;GO:0015833;GO:0015833;GO:0015833;GO:0015833;GO:0016020;GO:0016020;GO:0016020;GO:0016021;GO:0016021;GO:0016021;GO:0016021;GO:0016032;GO:0016607;GO:…	K05654	-	-	-	transporter 2, ATP binding cassette subfamily B member [Source:HGNC Symbol;Acc:HGNC:44]	6891	Q03519;Q5JNW1
ENSG00000181031	81.9652	105.86	58.0699	0.548551	-0.866303	0.00130696	1	17	212389	386254	-	6066	RPH3AL	GO:0005515;GO:0005737;GO:0005737;GO:0005737;GO:0006886;GO:0006886;GO:0006887;GO:0006887;GO:0008092;GO:0016020;GO:0017137;GO:0017137;GO:0017157;GO:0017157;GO:0017158;GO:0030141;GO:0030274;GO:0030658;GO:0030667;GO:0031410;GO:0032024;GO:0042493;GO:0042593;GO:0045744;GO:0046872;GO:0050714;GO:0005515;GO:0005737;GO:0005737;GO:0006886;GO:0006886;GO:0006887;GO:0006887;GO:0008092;GO:0016020;GO:0017137;GO:…	K19939	-	U	0VEEA;16GD1;KOG1013;1D0B3;0DR5U;1B2J6;13HGA;0UI9X;0RVBH;0A3J6	rabphilin 3A like (without C2 domains) [Source:HGNC Symbol;Acc:HGNC:10296]	9501	Q9UNE2
ENSG00000196169	72.0698	94.1373	50.0023	0.531164	-0.91277	0.00145457	1	17	74326210	74355820	+	5640	KIF19	GO:0000166;GO:0003774;GO:0003777;GO:0003777;GO:0005524;GO:0005524;GO:0005524;GO:0005874;GO:0007018;GO:0007018;GO:0008017;GO:0008017;GO:0000166;GO:0003777;GO:0003777;GO:0003777;GO:0005524;GO:0005524;GO:0005524;GO:0005737;GO:0005856;GO:0005871;GO:0005874;GO:0005874;GO:0005929;GO:0005929;GO:0005930;GO:0007018;GO:0007018;GO:0007018;GO:0008017;GO:0008017;GO:0008017;GO:0008574;GO:0008574;GO:0008574;GO:…	K10401	-	Z	169IU;0S138;12RJM;1CVQP;0UPXT;0DKVI;1B2YX;09TF8;KOG0242;0V4EB	kinesin family member 19 [Source:HGNC Symbol;Acc:HGNC:26735]	124602	Q2TAC6
ENSG00000105855	126.15	157	95.3003	0.607007	-0.720214	0.00166788	1	7	20330702	20415754	+	15156	ITGB8	GO:0001570;GO:0005178;GO:0005886;GO:0005886;GO:0007155;GO:0007155;GO:0007155;GO:0007155;GO:0007160;GO:0007229;GO:0007229;GO:0007229;GO:0007229;GO:0008305;GO:0008305;GO:0008305;GO:0009986;GO:0010628;GO:0010629;GO:0016020;GO:0016021;GO:0016477;GO:0030198;GO:0033627;GO:0034686;GO:0038023;GO:0038023;GO:0045766;GO:0051216;GO:0060674;GO:0070062;GO:1901388;GO:1990430;GO:0001570;GO:0001573;GO:0005102;GO:…	K06591	-	W	12Q2P;0RKC0;1AT9U;0V5Y5;KOG1226;0DG7P;09UY7;16EYS;0UT4H;1CQX7	integrin subunit beta 8 [Source:HGNC Symbol;Acc:HGNC:6163]	3696	P26012;Q9BUG9
ENSG00000253293	20.0984	32.706	7.49085	0.229036	-2.12635	0.00188839	1	7	27170592	27180261	-	3720	HOXA10	GO:0000790;GO:0000978;GO:0000981;GO:0001228;GO:0001501;GO:0003677;GO:0003677;GO:0003677;GO:0005515;GO:0005634;GO:0005667;GO:0005737;GO:0006355;GO:0006355;GO:0007275;GO:0007275;GO:0007275;GO:0007283;GO:0007283;GO:0007338;GO:0008584;GO:0009952;GO:0009954;GO:0010468;GO:0030326;GO:0042826;GO:0043565;GO:0043565;GO:0045944;GO:0060065;GO:0000790;GO:0000978;GO:0000981;GO:0001228;GO:0003677;GO:0003677;GO:…	K17443	-	K	0UU63;0RNCR;12QX1;1688G;KOG0487;1B395;0VEJP;1D0H6;0A3R1;0DRBN	homeobox A10 [Source:HGNC Symbol;Acc:HGNC:5100]	3206	P31260
ENSG00000164978	176.727	217.536	135.917	0.624803	-0.678528	0.00227123	1	9	34329506	34343711	+	1073	NUDT2	GO:0000166;GO:0004081;GO:0004081;GO:0005515;GO:0005525;GO:0005759;GO:0006139;GO:0006915;GO:0008796;GO:0008796;GO:0008803;GO:0016787;GO:0016787;GO:0016787;GO:0034599;GO:0000166;GO:0004081;GO:0004081;GO:0005515;GO:0005525;GO:0005759;GO:0006139;GO:0006915;GO:0008796;GO:0008796;GO:0008803;GO:0016787;GO:0016787;GO:0016787;GO:0034599;GO:0000166;GO:0004081;GO:0004081;GO:0005515;GO:0005525;GO:0005759;GO:…	K01518	EC:3.6.1.17	-	-	nudix hydrolase 2 [Source:HGNC Symbol;Acc:HGNC:8049]	318	P50583
ENSG00000183625	117.993	146.354	89.6334	0.612445	-0.707349	0.00237295	1	3	46163604	46266706	+	3568	CCR3	GO:0004930;GO:0004930;GO:0004930;GO:0004950;GO:0004950;GO:0004950;GO:0005515;GO:0005737;GO:0005886;GO:0005886;GO:0005886;GO:0005887;GO:0006935;GO:0006935;GO:0006935;GO:0006935;GO:0006954;GO:0006954;GO:0006954;GO:0006954;GO:0006955;GO:0006968;GO:0007155;GO:0007165;GO:0007186;GO:0007186;GO:0007186;GO:0007186;GO:0007188;GO:0007204;GO:0007204;GO:0009897;GO:0016020;GO:0016021;GO:0016021;GO:0016021;GO:…	K04178	-	T	KOG3656;1CRZB;0V6YN;0RXMB;0UJ3V;09T6C;16GZV;13K12;0DH9A;1AUUN	C-C motif chemokine receptor 3 [Source:HGNC Symbol;Acc:HGNC:1604]	1232	P51677;A0A024R2Z3;Q8TDP5
ENSG00000198182	101.263	126.928	75.5986	0.595601	-0.747583	0.00243756	1	19	37696371	37719761	-	4703	ZNF607	GO:0003676;GO:0003676;GO:0003677;GO:0005515;GO:0005622;GO:0005634;GO:0006355;GO:0006355;GO:0046872;GO:0003676;GO:0003676;GO:0003677;GO:0005515;GO:0005622;GO:0005634;GO:0006355;GO:0006355;GO:0046872;GO:0003676;GO:0006355;GO:0003676;GO:0003676;GO:0003676;GO:0003676;GO:0005622;GO:0006355;GO:0006355;	K09228	-	K	1CWMI;0UQZF;131Z2;0DMRW;1674E;1AU6Y;0A05V;KOG1721;0RRV8;0VB21	zinc finger protein 607 [Source:HGNC Symbol;Acc:HGNC:28192]	84775	Q96SK3
ENSG00000099974	34.0194	50.2794	17.7594	0.353215	-1.50138	0.00270899	1	22	23966888	23972556	+	1582	DDTL	GO:0005737;GO:0016829;GO:0070062;	K10028	EC:4.1.1.84	V	0UVFX;1D3MW;0VIC8;1B6BV;13T45;0DUA6;0A7HA;16I8A;0S0MC;KOG1759	D-dopachrome tautomerase like [Source:HGNC Symbol;Acc:HGNC:33446]	100037417	A6NHG4;A0A0F7RPW6
ENSG00000138160	176.022	139.34	212.705	1.52652	0.610248	0.0029138	1	10	92593130	92655395	+	5016	KIF11	GO:0000166;GO:0000278;GO:0000922;GO:0000922;GO:0003777;GO:0003777;GO:0003777;GO:0003777;GO:0005524;GO:0005524;GO:0005524;GO:0005634;GO:0005737;GO:0005819;GO:0005819;GO:0005829;GO:0005829;GO:0005856;GO:0005871;GO:0005871;GO:0005874;GO:0005874;GO:0005876;GO:0005876;GO:0006890;GO:0007018;GO:0007018;GO:0007018;GO:0007018;GO:0007049;GO:0007051;GO:0007052;GO:0007100;GO:0008017;GO:0008017;GO:0008017;GO:…	K10398	-	Z	1CUEF;0DJMI;1AZIU;16FHZ;0RU0U;KOG0243;0UNDM;0V95U;12NBB;09Y89	kinesin family member 11 [Source:HGNC Symbol;Acc:HGNC:6388]	3832	P52732
ENSG00000131016	419.724	507.391	332.057	0.654441	-0.611665	0.00304274	1	6	151239967	151358559	+	8775	AKAP12	GO:0005515;GO:0005516;GO:0005737;GO:0005737;GO:0005737;GO:0005829;GO:0005856;GO:0005886;GO:0005925;GO:0005938;GO:0006605;GO:0006605;GO:0007165;GO:0007165;GO:0007165;GO:0007186;GO:0007193;GO:0008179;GO:0010738;GO:0010739;GO:0010739;GO:0016020;GO:0032496;GO:0035733;GO:0042535;GO:0043025;GO:0043116;GO:0050804;GO:0051018;GO:0051018;GO:0051018;GO:0051602;GO:0051770;GO:0061870;GO:0070374;GO:0071347;GO:…	K16528	-	T	0UQDR;0V8I3;16GQE;0RVIV;1CTPA;12QKQ;1B2T3;0DIXV;09XK5;0IFC9	A-kinase anchoring protein 12 [Source:HGNC Symbol;Acc:HGNC:370]	9590	Q02952;Q86TJ9
ENSG00000234284	163.928	197.351	130.504	0.661281	-0.596665	0.00427247	1	5	179023804	179035064	+	3831	ZNF879	GO:0003676;GO:0003676;GO:0003677;GO:0005622;GO:0005634;GO:0006355;GO:0006355;GO:0046872;GO:0003676;GO:0003676;GO:0005622;GO:0006355;GO:0006355;GO:0003676;GO:0003676;GO:0005622;GO:0006355;GO:0006355;	K09228	-	K	12Q3Y;16GA0;0VC43;0A4MG;1D13D;KOG1721;0RMPX;1ATG9;0UUJ8;0DRUY	zinc finger protein 879 [Source:HGNC Symbol;Acc:HGNC:37273]	345462	B4DU55
ENSG00000204514	593.571	723.318	463.824	0.641245	-0.641054	0.00436655	1	19	57848731	57889074	-	13421	ZNF814	GO:0003676;GO:0003676;GO:0005622;GO:0006355;GO:0006355;GO:0003676;GO:0003676;GO:0005622;GO:0006355;GO:0006355;GO:0003676;GO:0003676;GO:0005622;GO:0006355;GO:0006355;GO:0003676;GO:0006355;GO:0003676;GO:0006355;GO:0003676;GO:0003676;GO:0005622;GO:0006355;GO:0006355;GO:0003676;GO:0003676;GO:0005622;GO:0006355;GO:0006355;GO:0003676;GO:0003676;GO:0003677;GO:0005622;GO:0005634;GO:0006355;GO:0006355;GO:…	K09228	-	K	0A2ZW;143K4;1B5DP;1D1IJ;0DTE6;KOG1721;0UUVW;16GVV;0VDV2;0S0AH	zinc finger protein 814 [Source:HGNC Symbol;Acc:HGNC:33258]	730051	B7Z6K7
ENSG00000179862	112.422	87.037	137.806	1.58331	0.66294	0.00493348	1	1	40861054	40862363	-	1310	CITED4	GO:0003713;GO:0003713;GO:0003713;GO:0005634;GO:0005634;GO:0005634;GO:0005634;GO:0005634;GO:0005654;GO:0005737;GO:0005737;GO:0006355;GO:0006355;GO:0043627;GO:0043627;GO:0045893;GO:0045944;	K22528	-	K	0A8QH;0IZSZ;16ITC;13U4Z;1D4GR;0UVWW;0DV6C;1B6IF;0RZW5;0VJM8	Cbp/p300 interacting transactivator with Glu/Asp rich carboxy-terminal domain 4 [Source:HGNC Symbol;Acc:HGNC:18696]	163732	Q96RK1
ENSG00000197128	119.179	145.6	92.7583	0.637077	-0.65046	0.00558214	1	19	57466663	57477570	-	6096	ZNF772	GO:0003676;GO:0003676;GO:0003677;GO:0005515;GO:0005622;GO:0005634;GO:0006355;GO:0006355;GO:0046872;GO:0003676;GO:0003676;GO:0003677;GO:0005515;GO:0005634;GO:0006355;GO:0046872;GO:0003676;GO:0003676;GO:0003677;GO:0005515;GO:0005622;GO:0005634;GO:0006355;GO:0006355;GO:0046872;GO:0003676;GO:0003676;GO:0005622;GO:0006355;GO:0006355;GO:0046872;GO:0003676;GO:0003676;GO:0005622;GO:0006355;GO:0006355;GO:…	K09228	-	K	0UUPX;0DSE6;1D1PS;1B5D2;16FQ8;KOG1721;0VFUC;142I1;0A3NN;0RM94	zinc finger protein 772 [Source:HGNC Symbol;Acc:HGNC:33106]	400720	Q68DY9
ENSG00000185869	191.19	226.966	155.415	0.684747	-0.546356	0.00599849	1	19	36888124	36916291	-	7742	ZNF829	GO:0003676;GO:0003676;GO:0003677;GO:0005622;GO:0005634;GO:0006355;GO:0006355;GO:0046872;GO:0003676;GO:0003676;GO:0003677;GO:0005622;GO:0005634;GO:0006355;GO:0006355;GO:0046872;	K09228	-	K	1D1WU;1427I;1B47R;0S0GW;0UTR3;16677;KOG1721;0A56R;0DSKP;0VG26	zinc finger protein 829 [Source:HGNC Symbol;Acc:HGNC:34032]	374899	Q3KNS6
ENSG00000213949	283.132	437.967	128.297	0.292937	-1.77134	0.00652497	1	5	52787916	52959209	+	18545	ITGA1	GO:0000187;GO:0001669;GO:0005102;GO:0005515;GO:0005515;GO:0005518;GO:0005518;GO:0005886;GO:0005925;GO:0006936;GO:0007155;GO:0007155;GO:0007155;GO:0007155;GO:0007160;GO:0007229;GO:0008285;GO:0008305;GO:0008305;GO:0008305;GO:0009897;GO:0009897;GO:0009986;GO:0009986;GO:0016020;GO:0016020;GO:0016021;GO:0019903;GO:0030198;GO:0030593;GO:0032516;GO:0034665;GO:0042059;GO:0042059;GO:0042311;GO:0043005;GO:…	K06480	-	W	1DEZF;0WGDP;0V2Z0;0S2MA;0B3YK;1BAVQ;0E800;0IPB7;13CB0;16NMW	integrin subunit alpha 1 [Source:HGNC Symbol;Acc:HGNC:6134]	3672	P56199
ENSG00000179604	223.187	183.573	262.801	1.43159	0.517615	0.00653601	1	17	73283624	73312005	-	4837	CDC42EP4	GO:0003723;GO:0005515;GO:0005737;GO:0005737;GO:0005737;GO:0005856;GO:0005886;GO:0005886;GO:0005913;GO:0007266;GO:0007266;GO:0008360;GO:0008360;GO:0012505;GO:0015629;GO:0015630;GO:0016020;GO:0017049;GO:0017049;GO:0030838;GO:0031274;GO:0031274;GO:0045335;GO:0071346;GO:0003723;GO:0005515;GO:0005737;GO:0005737;GO:0005856;GO:0005886;GO:0005886;GO:0005913;GO:0007266;GO:0008360;GO:0008360;GO:0012505;GO:…	-	-	Z;T;U	09YDT;0IJDS;0UM09;0DG0E;0V9BF;0RMTJ;16EYB;1CQQ0;1B37N;13IUU	CDC42 effector protein 4 [Source:HGNC Symbol;Acc:HGNC:17147]	23580	Q9H3Q1;B2R6D8
ENSG00000144134	315.131	366.274	263.988	0.720739	-0.472451	0.00662389	1	2	113627229	113643396	+	6008	RABL2A	GO:0000166;GO:0003924;GO:0003924;GO:0003924;GO:0003924;GO:0005525;GO:0005525;GO:0005525;GO:0005623;GO:0006886;GO:0032482;GO:0003924;GO:0003924;GO:0005525;GO:0005525;GO:0000166;GO:0003924;GO:0003924;GO:0003924;GO:0003924;GO:0005525;GO:0005525;GO:0005525;GO:0005623;GO:0006886;GO:0032482;GO:0005525;GO:0003924;GO:0005525;GO:0000166;GO:0003924;GO:0003924;GO:0003924;GO:0003924;GO:0005525;GO:0005525;GO:…	K07931	-	F;U	0S0HQ;0V9GA;1B4PV;KOG0087;0UT9H;09ZS7;0DG6D;16479;12P4V;1CW5G	RAB, member of RAS oncogene family like 2A [Source:HGNC Symbol;Acc:HGNC:9799]	11159	Q9UBK7
ENSG00000276180	175.09	141.95	208.231	1.46693	0.552804	0.00689075	1	6	27138588	27139881	+	1294	HIST1H4I	GO:0000183;GO:0000228;GO:0000784;GO:0000786;GO:0000786;GO:0000786;GO:0000788;GO:0003677;GO:0003677;GO:0003677;GO:0003677;GO:0003723;GO:0005515;GO:0005515;GO:0005515;GO:0005576;GO:0005634;GO:0005634;GO:0005634;GO:0005654;GO:0005694;GO:0006303;GO:0006334;GO:0006334;GO:0006335;GO:0006336;GO:0006352;GO:0006352;GO:0016020;GO:0016233;GO:0019904;GO:0032200;GO:0032991;GO:0034080;GO:0044267;GO:0045652;GO:…	K11254	-	-	-	histone cluster 1 H4 family member i [Source:HGNC Symbol;Acc:HGNC:4793]	8294	P62805;B2R4R0
ENSG00000175518	32.1886	44.8572	19.52	0.435158	-1.20039	0.00754152	1	11	5514393	5516699	-	2307	UBQLNL	GO:0005515;GO:0005829;GO:0006511;GO:0031593;	K22254	-	O	KOG0010;16C58;0V4NW;0DN7U;1CX4H;0RYYW;0A0KF;0URHX;13KZP;1ATCV	ubiquilin like [Source:HGNC Symbol;Acc:HGNC:28294]	143630	Q8IYU4
ENSG00000137878	50.2754	15.7959	84.7549	5.36562	2.42374	0.00756473	1	15	57591908	57714745	+	10302	GCOM1	GO:0016591;GO:0016591;GO:0016591;GO:0030864;GO:0031674;GO:0035556;	-	-	Z	0RR5F;1AUFG;0II7W;16IXJ;1CPB6;0UIYD;0DEMA;0V492;12RC7;09TA0	GRINL1A complex locus 1 [Source:HGNC Symbol;Acc:HGNC:26424]	145781	P0CAP1
ENSG00000198131	444.733	510.155	379.311	0.743521	-0.427555	0.00768023	1	19	58228594	58277495	+	7216	ZNF544	GO:0003676;GO:0003676;GO:0005622;GO:0006355;GO:0006355;GO:0003676;GO:0003676;GO:0005622;GO:0006355;GO:0006355;GO:0003676;GO:0003676;GO:0005622;GO:0006355;GO:0006355;GO:0003676;GO:0003676;GO:0005622;GO:0006355;GO:0006355;GO:0003676;GO:0003676;GO:0005622;GO:0006355;GO:0006355;GO:0003676;GO:0003676;GO:0003676;GO:0003676;GO:0003677;GO:0005515;GO:0005622;GO:0005634;GO:0006355;GO:0006355;GO:0046872;GO:…	K09228	-	K	0VF3Z;0A662;1B31N;1D2EA;16FQ4;KOG1721;12PGP;0UUB0;0DSZE;0RY58	zinc finger protein 544 [Source:HGNC Symbol;Acc:HGNC:16759]	27300	Q6NX49
ENSG00000072134	238.419	278.981	197.858	0.709219	-0.495698	0.00800159	1	17	19215615	19336715	+	8517	EPN2	GO:0006897;GO:0006897;GO:0030128;GO:0030128;GO:0005515;GO:0005737;GO:0005829;GO:0006897;GO:0006897;GO:0006897;GO:0008289;GO:0030128;GO:0030128;GO:0030136;GO:0030948;GO:0031410;GO:0043231;GO:0045296;GO:0045747;GO:0061024;GO:1903671;GO:0005515;GO:0005737;GO:0005829;GO:0006897;GO:0006897;GO:0006897;GO:0008289;GO:0030128;GO:0030128;GO:0030136;GO:0030948;GO:0031410;GO:0043231;GO:0045296;GO:0045747;GO:…	K12471	-	F	0DIWB;KOG2056;09ZE3;1CTUW;0V49G;0RWNV;0UGH0;12RCS;1AU5T;16736	epsin 2 [Source:HGNC Symbol;Acc:HGNC:18639]	22905	O95208
ENSG00000100836	725.886	627.743	824.03	1.31269	0.392522	0.008155	1	14	23321289	23326185	+	3876	PABPN1	GO:0000165;GO:0000165;GO:0000398;GO:0003676;GO:0003676;GO:0003723;GO:0003723;GO:0003723;GO:0003723;GO:0005515;GO:0005515;GO:0005634;GO:0005634;GO:0005634;GO:0005654;GO:0005737;GO:0006369;GO:0006396;GO:0006397;GO:0006936;GO:0016607;GO:0016973;GO:0031124;GO:0042405;GO:0042405;GO:0046778;GO:0070063;GO:0070063;GO:0071222;GO:0071222;GO:1904247;GO:1904247;GO:1904247;GO:1904247;GO:1990904;GO:1990904;GO:…	K14396	-	A;K	0V7N0;13HPM;16BAH;1AV21;0RU9K;0UJJC;1CXDM;0DNG7;KOG4209;09VB7	poly(A) binding protein nuclear 1 [Source:HGNC Symbol;Acc:HGNC:8565]	8106	Q86U42
ENSG00000261115	10.2535	4.18826	16.3188	3.89633	1.96212	0.00826445	1	7	141074064	141480380	+	10824	TMEM178B	GO:0016020;GO:0016020;GO:0016021;GO:0016021;GO:0016021;GO:0016020;GO:0016021;GO:0016021;GO:0016021;	-	-	S	0IEXN;0UV56;12QE2;16HR5;0VDVZ;1CZRC;1B5IH;0A30Z;0DQNH;0S0H2	transmembrane protein 178B [Source:HGNC Symbol;Acc:HGNC:44112]	100507421	H3BS89
ENSG00000117724	368.231	304.981	431.48	1.41477	0.500572	0.00831816	1	1	214603195	214664571	+	11673	CENPF	GO:0000278;GO:0000775;GO:0000775;GO:0000776;GO:0000777;GO:0000785;GO:0000922;GO:0000940;GO:0001822;GO:0003682;GO:0005515;GO:0005515;GO:0005515;GO:0005634;GO:0005634;GO:0005634;GO:0005635;GO:0005654;GO:0005694;GO:0005737;GO:0005813;GO:0005819;GO:0005829;GO:0005856;GO:0005930;GO:0007049;GO:0007059;GO:0007094;GO:0007275;GO:0007517;GO:0008022;GO:0008134;GO:0008134;GO:0008134;GO:0008283;GO:0010389;GO:…	K11499	-	S;D;B	1CUEI;168PC;09Z6S;0VBUV;0IGJF;0DNJN;0UQYZ;0RP5M;12T8G;1B1JJ	centromere protein F [Source:HGNC Symbol;Acc:HGNC:1857]	1063	P49454
ENSG00000125355	30.9312	43.6099	18.2524	0.418539	-1.25657	0.00846725	1	X	120258650	120311556	-	3858	TMEM255A	GO:0009617;GO:0016020;GO:0016021;GO:0016020;GO:0016021;GO:0016020;GO:0016021;GO:0016020;GO:0016021;GO:0016020;GO:0016021;	-	-	S	1CSTE;12ZUV;0DI2Z;1AWBU;1695K;0V9QG;0RYDT;0IDX1;0UH0K;09X5K	transmembrane protein 255A [Source:HGNC Symbol;Acc:HGNC:26086]	55026	Q5JRV8;Q7Z4S8
ENSG00000091129	88.9007	29.466	148.335	5.03412	2.33174	0.0088149	1	7	108147623	108456717	-	8193	NRCAM	GO:0001525;GO:0001764;GO:0005515;GO:0005515;GO:0005576;GO:0005886;GO:0005886;GO:0005886;GO:0005887;GO:0007155;GO:0007409;GO:0007411;GO:0007413;GO:0007416;GO:0007417;GO:0007417;GO:0008104;GO:0009897;GO:0010975;GO:0016020;GO:0016021;GO:0019227;GO:0030424;GO:0030424;GO:0030506;GO:0030516;GO:0031290;GO:0034113;GO:0042995;GO:0043005;GO:0043194;GO:0045162;GO:0045162;GO:0045202;GO:0045666;GO:0086080;GO:…	K06756	-	T	1684G;0DGEG;1CW3T;12P91;0UJRQ;KOG3513;09V5A;0RKWP;0V64Z;1AV8I	neuronal cell adhesion molecule [Source:HGNC Symbol;Acc:HGNC:7994]	4897	Q92823;Q14CA1
ENSG00000158406	354.427	300.4	408.454	1.3597	0.443287	0.00929074	1	6	26277609	26285638	-	2163	HIST1H4H	GO:0000183;GO:0000228;GO:0000784;GO:0000786;GO:0000786;GO:0000788;GO:0003677;GO:0003677;GO:0003677;GO:0003723;GO:0005515;GO:0005515;GO:0005515;GO:0005576;GO:0005634;GO:0005634;GO:0005654;GO:0005694;GO:0006303;GO:0006334;GO:0006334;GO:0006335;GO:0006336;GO:0006352;GO:0016020;GO:0016233;GO:0019904;GO:0032200;GO:0032991;GO:0034080;GO:0044267;GO:0045652;GO:0045653;GO:0045814;GO:0046982;GO:0051290;GO:…	K11254	-	-	-	histone cluster 1 H4 family member h [Source:HGNC Symbol;Acc:HGNC:4788]	8365	P62805;B2R4R0
ENSG00000184185	4.26297	0.390283	8.13566	20.8455	4.38167	0.00935268	1	17	21376357	21419870	+	5455	KCNJ12	GO:0005242;GO:0005242;GO:0005242;GO:0005242;GO:0005244;GO:0005515;GO:0005886;GO:0005886;GO:0006811;GO:0006813;GO:0006813;GO:0006813;GO:0006936;GO:0008016;GO:0016020;GO:0016020;GO:0016020;GO:0016021;GO:0016021;GO:0016021;GO:0031224;GO:0034765;GO:0051289;GO:0061337;GO:1990573;GO:0005242;GO:0005242;GO:0005242;GO:0005242;GO:0005244;GO:0005515;GO:0005886;GO:0005886;GO:0006811;GO:0006813;GO:0006813;GO:…	K05005	-	P	0RRJZ;0DM9U;12P9R;1B1H0;16C3S;0UK9G;09TF4;1D0Q8;KOG3827;0V8SK	potassium voltage-gated channel subfamily J member 12 [Source:HGNC Symbol;Acc:HGNC:6258]	3768	Q14500
ENSG00000176293	67.9254	100.417	35.4336	0.352864	-1.50282	0.00989227	1	19	58059239	58086310	+	6418	ZNF135	GO:0003676;GO:0003676;GO:0003677;GO:0003700;GO:0005622;GO:0005634;GO:0006355;GO:0006355;GO:0006355;GO:0007010;GO:0022604;GO:0046872;GO:0003676;GO:0003676;GO:0003677;GO:0003700;GO:0005622;GO:0005634;GO:0006355;GO:0006355;GO:0006355;GO:0007010;GO:0022604;GO:0046872;GO:0003676;GO:0003676;GO:0003677;GO:0003700;GO:0005622;GO:0005634;GO:0006355;GO:0006355;GO:0006355;GO:0007010;GO:0022604;GO:0046872;GO:…	K09228	-	K	1B74Z;0DST0;0USX7;0V4DW;1D01K;KOG1721;12PGP;0RW0G;0A5F3;16IWF	zinc finger protein 135 [Source:HGNC Symbol;Acc:HGNC:12919]	7694	P52742;Q8N9M3
ENSG00000171858	714.683	621.565	807.801	1.29962	0.378095	0.0106731	1	20	62387103	62388520	+	1036	RPS21	GO:0000184;GO:0000447;GO:0000461;GO:0002181;GO:0003723;GO:0003735;GO:0003735;GO:0003735;GO:0005622;GO:0005654;GO:0005737;GO:0005783;GO:0005791;GO:0005829;GO:0005829;GO:0005840;GO:0005840;GO:0005840;GO:0006412;GO:0006412;GO:0006412;GO:0006413;GO:0006614;GO:0015935;GO:0019083;GO:0022627;GO:0022627;GO:0042788;GO:0045202;GO:0047485;GO:0003735;GO:0003735;GO:0005622;GO:0005840;GO:0005840;GO:0005840;GO:…	K02971	-	J	0RZXI;0VJFE;13U96;0UW2F;16IBY;1D4DK;KOG3486;0A9HI;1B6EE;0DV30	ribosomal protein S21 [Source:HGNC Symbol;Acc:HGNC:10409]	6227	P63220;Q6FGH5
ENSG00000106624	154.862	126.485	183.24	1.44871	0.534765	0.0107732	1	7	44104345	44114562	+	4971	AEBP1	GO:0000122;GO:0000977;GO:0001227;GO:0003677;GO:0003714;GO:0003714;GO:0004180;GO:0004181;GO:0004181;GO:0004181;GO:0005201;GO:0005516;GO:0005518;GO:0005576;GO:0005576;GO:0005615;GO:0005615;GO:0005634;GO:0005737;GO:0006355;GO:0006508;GO:0006508;GO:0006518;GO:0008270;GO:0008270;GO:0016485;GO:0062023;GO:0070062;GO:1904026;GO:0000122;GO:0000977;GO:0001227;GO:0003677;GO:0003714;GO:0004181;GO:0004181;GO:…	K21392	-	O;T;K;E;U	0RS1U;1B0HM;12P19;1668V;0UQQY;0DHEZ;09V9C;0V6KB;1CUB4;KOG2649	AE binding protein 1 [Source:HGNC Symbol;Acc:HGNC:303]	165	Q8IUX7
ENSG00000170293	26.1973	16.022	36.3726	2.27016	1.18279	0.0108946	1	3	32238679	32370321	+	1170	CMTM8	GO:0005125;GO:0005615;GO:0005634;GO:0005654;GO:0005737;GO:0006935;GO:0007165;GO:0016020;GO:0016020;GO:0016021;GO:0016021;GO:0019911;GO:0042552;GO:0005125;GO:0005615;GO:0005634;GO:0005654;GO:0005737;GO:0006935;GO:0007165;GO:0016020;GO:0016020;GO:0016020;GO:0016021;GO:0016021;GO:0019911;GO:0042552;	-	-	V	KOG4788;13NG7;1B27U;0VF4A;1D121;0RVEK;16AMV;0DRTU;0UUFM;0A49P	CKLF like MARVEL transmembrane domain containing 8 [Source:HGNC Symbol;Acc:HGNC:19179]	152189	Q8IZV2
ENSG00000189253	13.3243	20.557	6.09162	0.296328	-1.75473	0.0119773	1	11	89869282	89876017	-	2689	TRIM64B	GO:0005515;GO:0008270;GO:0008270;GO:0046872;GO:0046872;GO:0046872;	K12019	-	O	0VAWP;KOG2177;0RM0K;0UPFD;1CVB6;16HA3;1B5DM;0DKH7;09ZZZ;12WGR	tripartite motif containing 64B [Source:HGNC Symbol;Acc:HGNC:37147]	642446	A6NI03
ENSG00000185955	7.81629	12.7072	2.92537	0.230213	-2.11896	0.0121642	1	7	100456620	100464260	-	1175	C7orf61	GO:0005634;	-	-	S	0JCYW;1B6DQ;0UVZJ;13TRG;16I6M;1D49Z;0RUKG;0A844;0DUZ8;0VJA0	chromosome 7 open reading frame 61 [Source:HGNC Symbol;Acc:HGNC:22135]	402573	Q8IZ16
ENSG00000216937	1444.35	1646.52	1242.17	0.754423	-0.406554	0.0122207	1	10	32446140	32882874	+	9573	CCDC7	-	-	-	S	0II8P;165I7;0A43X;0DQDW;0VGDM;0UG8C;1AS1C;0RK6U;13NF1;1D0TH;1D034;13UH5;1B4NM;16EQ6;0RNA7;0J0QB;0A8E9;0VJA9;0DQYV;0UU2C	coiled-coil domain containing 7 [Source:HGNC Symbol;Acc:HGNC:26533]	79741	Q96M83
ENSG00000270379	222.744	259.043	186.446	0.719747	-0.474439	0.0122582	1	17	35854946	35868891	-	2930	HEATR9	GO:0002244;	-	-	-	-	HEAT repeat containing 9 [Source:HGNC Symbol;Acc:HGNC:26548]	256957	A2RTY3
ENSG00000103647	37.7387	57.9552	17.5222	0.30234	-1.72576	0.0122916	1	15	68578969	68727806	+	3998	CORO2B	GO:0003779;GO:0005515;GO:0005515;GO:0005737;GO:0005856;GO:0005925;GO:0010812;GO:0015629;GO:0016020;GO:0016020;GO:0016020;GO:0017166;GO:0030036;GO:0030036;GO:0030036;GO:0032956;GO:0051015;GO:0051015;GO:0051015;GO:0080135;GO:1904950;GO:1904951;GO:1990147;GO:0003093;GO:0003779;GO:0005515;GO:0005515;GO:0005737;GO:0005856;GO:0005925;GO:0005925;GO:0010812;GO:0015629;GO:0016020;GO:0016020;GO:0016020;GO:…	K13887	-	Z	16EWZ;12NEF;0V4FS;09TGS;0RNMK;0UPIG;KOG0303;1AXDD;1CVDP;0DEVK	coronin 2B [Source:HGNC Symbol;Acc:HGNC:2256]	10391	Q9UQ03
ENSG00000105205	494.773	639.544	350.001	0.547266	-0.869686	0.012869	1	19	39731255	39738029	-	631	CLC	GO:0002667;GO:0002724;GO:0005515;GO:0005737;GO:0005829;GO:0007275;GO:0030246;GO:0030246;GO:0030246;GO:0042802;GO:0046006;GO:0062023;GO:0070231;GO:0097153;	K13334	EC:3.1.1.5	W;I	16I62;0S1S4;0A98W;145XN;0VJTZ;0DVHC;0UW8E;1B6B3;KOG3587;1D4TZ	Charcot-Leyden crystal galectin [Source:HGNC Symbol;Acc:HGNC:2014]	1178	Q05315
ENSG00000162852	2827.87	2510.64	3145.09	1.25271	0.325047	0.0133181	1	1	246566444	246668595	+	5933	CNST	GO:0005515;GO:0005794;GO:0005802;GO:0005802;GO:0005802;GO:0005802;GO:0005886;GO:0005886;GO:0010923;GO:0016020;GO:0016021;GO:0019902;GO:0030133;GO:0030133;GO:0031410;GO:0032991;GO:0042998;GO:0042998;GO:0042998;GO:0042998;GO:0043231;GO:0071253;GO:0071253;GO:0071253;GO:0071253;GO:0071253;GO:0005515;GO:0005794;GO:0005802;GO:0005802;GO:0005802;GO:0005886;GO:0005886;GO:0010923;GO:0016020;GO:0016021;GO:…	K17581	-	U	1CUIK;0V99B;0RMN9;0IHAY;0DJRH;09YBS;12RGU;0UHVK;16A82;1AY6H	consortin, connexin sorting protein [Source:HGNC Symbol;Acc:HGNC:26486]	163882	Q6PJW8
ENSG00000188958	10.4412	16.0887	4.7938	0.297961	-1.7468	0.0142728	1	3	191267168	191330536	-	3850	UTS2B	GO:0001664;GO:0001664;GO:0005179;GO:0005179;GO:0005179;GO:0005576;GO:0005576;GO:0005576;GO:0005576;GO:0007186;GO:0008217;GO:0008217;GO:0008217;GO:0008217;GO:0097746;GO:0097746;GO:0001664;GO:0005179;GO:0005179;GO:0005179;GO:0005576;GO:0005576;GO:0005576;GO:0005576;GO:0007186;GO:0008217;GO:0008217;GO:0008217;GO:0097746;GO:0097746;	-	-	U	1B6WT;0DV0A;16JYU;1D4AZ;0UW0K;0A928;0J14T;0VJYN;0RZ80;13W0W	urotensin 2B [Source:HGNC Symbol;Acc:HGNC:30894]	257313	Q765I0
ENSG00000120645	30.5183	47.0402	13.9964	0.297541	-1.74884	0.014976	1	12	66767	178455	+	7679	IQSEC3	GO:0005086;GO:0005086;GO:0005515;GO:0005737;GO:0005886;GO:0014069;GO:0014069;GO:0016020;GO:0030036;GO:0030054;GO:0032012;GO:0032012;GO:0045202;GO:0045211;GO:0045211;GO:0060077;GO:0098690;GO:0098982;GO:0099629;GO:0005086;GO:0005086;GO:0005515;GO:0005737;GO:0005886;GO:0014069;GO:0016020;GO:0030036;GO:0030054;GO:0032012;GO:0032012;GO:0045202;GO:0045211;	K12495	-	-	-	IQ motif and Sec7 domain 3 [Source:HGNC Symbol;Acc:HGNC:29193]	440073	Q9UPP2
ENSG00000175544	187.615	218.54	156.691	0.716988	-0.479979	0.0149928	1	11	67452406	67460313	+	3786	CABP4	GO:0005246;GO:0005246;GO:0005509;GO:0005509;GO:0005509;GO:0005576;GO:0005737;GO:0005829;GO:0007165;GO:0007165;GO:0007165;GO:0007601;GO:0007601;GO:0007601;GO:0043195;GO:0044325;GO:0045202;GO:0046872;GO:0005246;GO:0005246;GO:0005509;GO:0005509;GO:0005509;GO:0005576;GO:0005737;GO:0005829;GO:0007165;GO:0007165;GO:0007165;GO:0007601;GO:0007601;GO:0007601;GO:0007602;GO:0008594;GO:0043195;GO:0044325;GO:…	K23531	-	T	09VDW;0RSMV;16EPS;1CRCA;0V6CV;0UIGT;1306T;KOG0027;0DGNH;1AY2J	calcium binding protein 4 [Source:HGNC Symbol;Acc:HGNC:1386]	57010	P57796
ENSG00000143947	4650.56	4147.6	5153.53	1.24253	0.313283	0.0150587	1	2	55231903	55235853	+	3130	RPS27A	GO:0000122;GO:0000184;GO:0000187;GO:0000209;GO:0000715;GO:0000717;GO:0002755;GO:0002756;GO:0003723;GO:0003735;GO:0003735;GO:0003735;GO:0005515;GO:0005515;GO:0005515;GO:0005515;GO:0005615;GO:0005634;GO:0005634;GO:0005654;GO:0005730;GO:0005737;GO:0005737;GO:0005741;GO:0005789;GO:0005829;GO:0005840;GO:0005840;GO:0005840;GO:0005886;GO:0006283;GO:0006294;GO:0006296;GO:0006297;GO:0006412;GO:0006412;GO:…	K02977	-	J;K	0RVKX;0USGI;0A0DY;169KF;KOG0004;0DN0Q;1B1UG;13PT2;1CWWT;0VHHR	ribosomal protein S27a [Source:HGNC Symbol;Acc:HGNC:10417]	6233	P62979;B2RDW1
ENSG00000009694	429.475	343.413	515.536	1.50121	0.586127	0.0151983	1	X	124375903	124963817	-	12896	TENM1	GO:0005576;GO:0005634;GO:0005737;GO:0005783;GO:0005794;GO:0005856;GO:0005886;GO:0005887;GO:0006359;GO:0006955;GO:0007157;GO:0007165;GO:0007165;GO:0007218;GO:0007399;GO:0008201;GO:0008285;GO:0016020;GO:0016021;GO:0016021;GO:0016021;GO:0016363;GO:0016607;GO:0030838;GO:0033138;GO:0042803;GO:0042803;GO:0043005;GO:0043406;GO:0046982;GO:0046982;GO:0048471;GO:0048666;GO:0050839;GO:0051491;GO:0090316;GO:…	-	-	T	0DG5I;09UW2;12RAD;1ASJ1;1CQV4;KOG4659;0UGT4;0V5VT;16G03;0RNV4	teneurin transmembrane protein 1 [Source:HGNC Symbol;Acc:HGNC:8117]	10178	Q9UKZ4
ENSG00000181007	209.304	247.649	170.959	0.690331	-0.534641	0.0159422	1	19	36383120	36418644	-	9214	ZFP82	GO:0003676;GO:0003676;GO:0003677;GO:0005622;GO:0005634;GO:0006355;GO:0006355;GO:0046872;	K09228	-	K	0V58E;166AC;1CQ8T;09U99;KOG1721;0DFJ2;0RXRX;1B2EU;13N3U;0UGX2	ZFP82 zinc finger protein [Source:HGNC Symbol;Acc:HGNC:28682]	284406	Q8N141;D3Y299
ENSG00000164032	544.178	474.339	614.017	1.29447	0.372362	0.0160406	1	4	99948086	99950355	-	2270	H2AFZ	GO:0000786;GO:0000786;GO:0000786;GO:0003677;GO:0003677;GO:0003677;GO:0005634;GO:0005634;GO:0005634;GO:0005694;GO:0046982;GO:0046982;GO:0000786;GO:0000786;GO:0000786;GO:0000790;GO:0000978;GO:0000979;GO:0000980;GO:0003677;GO:0003677;GO:0003677;GO:0003677;GO:0005515;GO:0005515;GO:0005634;GO:0005634;GO:0005634;GO:0005634;GO:0005694;GO:0005719;GO:0005720;GO:0006325;GO:0031490;GO:0031492;GO:0045944;GO:…	K11251	-	B	0RYWI;0VHIR;16HBW;1D32C;0A6QX;13RAK;1B5E3;0DTQG;0UV2R;KOG1757	H2A histone family member Z [Source:HGNC Symbol;Acc:HGNC:4741]	3015	P0C0S5
ENSG00000162545	43.4801	55.7666	31.1936	0.55936	-0.83815	0.0168808	1	1	20482391	20486210	-	2605	CAMK2N1	GO:0004860;GO:0004860;GO:0004860;GO:0004860;GO:0005575;GO:0005886;GO:0006469;GO:0008285;GO:0008427;GO:0008427;GO:0010628;GO:0014069;GO:0014069;GO:0016020;GO:0019901;GO:0019901;GO:0030054;GO:0030425;GO:0043005;GO:0043025;GO:0045202;GO:0045202;GO:0045211;GO:0045786;GO:0045861;GO:0070373;GO:1904030;	-	-	W;T	16IMK;0A9FJ;1D4XE;13UGZ;1B6RB;0VKCB;0UWFF;0RZVG;0DVM5;0J0PZ	calcium/calmodulin dependent protein kinase II inhibitor 1 [Source:HGNC Symbol;Acc:HGNC:24190]	55450	Q7Z7J9
ENSG00000120833	384.207	440.829	327.585	0.743112	-0.428349	0.0172585	1	12	93569814	93583487	+	6477	SOCS2	GO:0001558;GO:0001558;GO:0001558;GO:0005070;GO:0005131;GO:0005159;GO:0005159;GO:0005159;GO:0005515;GO:0005737;GO:0005737;GO:0005737;GO:0005829;GO:0005942;GO:0007259;GO:0008269;GO:0008269;GO:0008269;GO:0009966;GO:0009967;GO:0009968;GO:0016567;GO:0032355;GO:0032870;GO:0035556;GO:0035556;GO:0038111;GO:0040008;GO:0043066;GO:0043551;GO:0043687;GO:0046426;GO:0046426;GO:0046854;GO:0046935;GO:0060396;GO:…	K04695	-	T	169YP;09USR;12NXD;1ASU6;0UKGJ;0RYIQ;KOG4566;1CQRU;0V5S7;0DG2B	suppressor of cytokine signaling 2 [Source:HGNC Symbol;Acc:HGNC:19382]	8835	O14508;A0A024RBD2
ENSG00000166483	534.521	612.876	456.166	0.744304	-0.426037	0.0172626	1	11	9573670	9593457	+	9251	WEE1	GO:0000086;GO:0000166;GO:0000226;GO:0000278;GO:0000278;GO:0000287;GO:0000287;GO:0004672;GO:0004672;GO:0004672;GO:0004672;GO:0004713;GO:0004713;GO:0004713;GO:0004715;GO:0004715;GO:0004715;GO:0005515;GO:0005524;GO:0005524;GO:0005524;GO:0005634;GO:0005634;GO:0005634;GO:0005634;GO:0005634;GO:0005654;GO:0005730;GO:0005737;GO:0006468;GO:0006468;GO:0006468;GO:0007049;GO:0007093;GO:0016301;GO:0016301;GO:…	-	-	D	0DFPD;0UH2W;KOG0601;12QNR;169FP;1CQCW;09TFC;0RRES;0V4EF;1AWNC	WEE1 G2 checkpoint kinase [Source:HGNC Symbol;Acc:HGNC:12761]	-	-
ENSG00000160321	465.587	690.249	240.925	0.34904	-1.51853	0.0173392	1	19	21932958	22010949	-	11907	ZNF208	GO:0003676;GO:0003676;GO:0005622;GO:0006355;GO:0006355;GO:0003676;GO:0003676;GO:0005622;GO:0006355;GO:0006355;GO:0003676;GO:0003676;GO:0003677;GO:0003677;GO:0005622;GO:0005634;GO:0005634;GO:0006355;GO:0006355;GO:0008270;GO:0046872;GO:0003676;GO:0003676;GO:0005622;GO:0006355;GO:0006355;GO:0046872;GO:0003676;GO:0003676;GO:0005622;GO:0006355;GO:0006355;GO:0003676;GO:0003676;GO:0005622;GO:0006355;GO:…	K09228	-	K	0S0WB;1B4K3;0V4DW;09TES;0UNG0;KOG1721;12PGP;1CPIM;0DERT;16IXC	zinc finger protein 208 [Source:HGNC Symbol;Acc:HGNC:12999]	7757	O43345
ENSG00000074657	927.361	1096.94	757.781	0.690813	-0.533633	0.0180208	1	18	58862600	58986480	+	11951	ZNF532	GO:0003676;GO:0003676;GO:0003677;GO:0005634;GO:0046872;GO:0003676;GO:0003676;GO:0003677;GO:0005634;GO:0046872;GO:0003676;GO:0003676;GO:0003677;GO:0005634;GO:0046872;GO:0003676;GO:0003676;GO:0003677;GO:0005634;GO:0046872;GO:0003676;GO:0003676;GO:0003677;GO:0005634;GO:0046872;GO:0003676;GO:0003676;GO:0003676;	-	-	K	0A1C1;1CXX7;0UJ0T;0DNZJ;KOG1721;0VC7M;0RUIE;12TKI;1AT8T;1665Q	zinc finger protein 532 [Source:HGNC Symbol;Acc:HGNC:30940]	55205	Q9HCE3;A0A024R283;B3KXW2
ENSG00000186197	79.3615	96.5348	62.1883	0.644206	-0.634406	0.0180341	1	1	236348257	236502915	+	3985	EDARADD	GO:0005515;GO:0007165;GO:0007165;GO:0005515;GO:0005515;GO:0005737;GO:0005829;GO:0007165;GO:0007165;GO:0007275;GO:0030154;GO:0033209;GO:0005515;GO:0005515;GO:0005737;GO:0005829;GO:0007165;GO:0007165;GO:0007275;GO:0030154;GO:0033209;	K23324	-	T	13IEA;0A44G;1B3X1;1D0WQ;0UUD3;0VEZA;0RR9Z;0IK26;0DRPB;16J73	EDAR associated death domain [Source:HGNC Symbol;Acc:HGNC:14341]	128178	Q8WWZ3
ENSG00000122986	1052.66	1179.55	925.774	0.784851	-0.349509	0.0187611	1	12	110627841	110704950	-	3688	HVCN1	GO:0005216;GO:0005216;GO:0005244;GO:0005886;GO:0005886;GO:0005887;GO:0005887;GO:0005887;GO:0006811;GO:0006811;GO:0006811;GO:0009268;GO:0010043;GO:0016020;GO:0016020;GO:0016020;GO:0016021;GO:0016021;GO:0022843;GO:0030171;GO:0030171;GO:0030171;GO:0030171;GO:0030667;GO:0030670;GO:0034765;GO:0035036;GO:0035579;GO:0042802;GO:0043312;GO:0045454;GO:0055085;GO:0055085;GO:0071294;GO:0071467;GO:1902600;GO:…	K22644	-	P	1CZAU;0IKBG;0UKG8;16GIY;0DPF4;1ATJ2;0RSN7;0A4BD;12RFQ;0VF65	hydrogen voltage gated channel 1 [Source:HGNC Symbol;Acc:HGNC:28240]	84329	Q96D96
ENSG00000114739	399.014	330.323	467.705	1.4159	0.501722	0.0196485	1	3	38453890	38493142	+	15705	ACVR2B	GO:0000122;GO:0000166;GO:0001501;GO:0001702;GO:0001822;GO:0001946;GO:0001946;GO:0001974;GO:0001974;GO:0004672;GO:0004672;GO:0004674;GO:0004674;GO:0004674;GO:0004674;GO:0004674;GO:0004675;GO:0004675;GO:0004712;GO:0005515;GO:0005515;GO:0005515;GO:0005524;GO:0005524;GO:0005524;GO:0005737;GO:0005886;GO:0005886;GO:0005886;GO:0005887;GO:0006355;GO:0006468;GO:0006468;GO:0006468;GO:0007165;GO:0007178;GO:…	K13596	EC:2.7.11.30	T	KOG3653;1ASYD;0UGZB;0DJN8;0V96H;12S5I;0RM67;169K6;09Y8Y;1CUF3	activin A receptor type 2B [Source:HGNC Symbol;Acc:HGNC:174]	93	Q13705
ENSG00000171451	104.114	79.5079	128.719	1.61895	0.695061	0.0205544	1	18	67506587	67516720	-	9266	DSEL	GO:0000139;GO:0008146;GO:0008146;GO:0016020;GO:0016021;GO:0016853;GO:0030204;GO:0030205;GO:0030208;GO:0047757;	-	-	O	0E6PM;0B1GD;12WPK;0S2EI;1BAFU;0IE6W;0V1VW;16NC4;0WE2A;1DDMP	dermatan sulfate epimerase like [Source:HGNC Symbol;Acc:HGNC:18144]	92126	Q8IZU8
ENSG00000110090	2862.62	2525.63	3199.6	1.26685	0.341248	0.022048	1	11	68754620	68844410	-	6571	CPT1A	GO:0001676;GO:0004095;GO:0004095;GO:0004095;GO:0004095;GO:0005739;GO:0005739;GO:0005739;GO:0005739;GO:0005741;GO:0005741;GO:0006629;GO:0006631;GO:0006635;GO:0006635;GO:0006853;GO:0007623;GO:0009437;GO:0009437;GO:0016020;GO:0016021;GO:0016740;GO:0016746;GO:0016746;GO:0016746;GO:0019216;GO:0030855;GO:0031307;GO:0001676;GO:0004095;GO:0004095;GO:0004095;GO:0004095;GO:0005739;GO:0005739;GO:0005739;GO:…	K08765	EC:2.3.1.21	I	166QW;1AVMP;0RRS6;0UK5F;0V7IG;0DHV5;1CSJV;KOG3717;12NYF;09WJV	carnitine palmitoyltransferase 1A [Source:HGNC Symbol;Acc:HGNC:2328]	1374	P50416;A0A024R5F4;Q8WZ48;B2RAQ8
ENSG00000169291	6.01153	1.56799	10.4551	6.66779	2.73721	0.0225661	1	1	154469772	154502412	-	8740	SHE	GO:0001784;GO:0005515;	K23697	-	S;T	0A033;0DG9N;16G1Y;0RU5R;1CQ1C;1AU6Z;12SZD;0UT1X;0V5CC;0IGWI	Src homology 2 domain containing E [Source:HGNC Symbol;Acc:HGNC:27004]	126669	Q5VZ18
ENSG00000198046	62.5924	84.6869	40.4979	0.478208	-1.06429	0.0225843	1	19	56439325	56478065	-	8810	ZNF667	GO:0003676;GO:0003676;GO:0005622;GO:0006355;GO:0006355;GO:0003676;GO:0003676;GO:0003677;GO:0005622;GO:0005634;GO:0006355;GO:0006355;GO:0046872;GO:0003676;GO:0003676;GO:0003677;GO:0005622;GO:0005634;GO:0006355;GO:0006355;GO:0046872;GO:0003676;GO:0006355;GO:0003676;GO:0003676;GO:0003676;GO:0003676;GO:0005622;GO:0006355;GO:0006355;GO:0046872;GO:0003676;GO:0003676;GO:0005622;GO:0006355;GO:0006355;	K09228	-	K	0UMFU;1AWY5;1CWEG;0RMEU;13MVX;169S4;KOG1721;0A30V;0DMJ7;0VDVW	zinc finger protein 667 [Source:HGNC Symbol;Acc:HGNC:28854]	63934	Q5HYK9
ENSG00000159399	2194.05	1930.85	2457.26	1.27263	0.347815	0.0226263	1	2	74833981	74893359	+	6064	HK2	GO:0000166;GO:0001666;GO:0001678;GO:0001678;GO:0001678;GO:0002931;GO:0003824;GO:0004340;GO:0004340;GO:0004340;GO:0004396;GO:0004396;GO:0004396;GO:0004396;GO:0004396;GO:0004396;GO:0005515;GO:0005515;GO:0005524;GO:0005524;GO:0005524;GO:0005524;GO:0005536;GO:0005536;GO:0005536;GO:0005737;GO:0005739;GO:0005739;GO:0005741;GO:0005741;GO:0005741;GO:0005829;GO:0005829;GO:0005829;GO:0005829;GO:0005886;GO:…	K00844	EC:2.7.1.1	G	09TDH;1CS69;16BDQ;0UPBU;12P4I;1B2BF;KOG1369;0V4CM;0DHG4;0RPQ5	hexokinase 2 [Source:HGNC Symbol;Acc:HGNC:4923]	3099	P52789
ENSG00000160856	1692.61	2012.09	1373.13	0.68244	-0.551225	0.0226684	1	1	157674321	157700769	-	6450	FCRL3	GO:0002638;GO:0005886;GO:0009986;GO:0016020;GO:0016021;GO:0019900;GO:0019902;GO:0019903;GO:0030890;GO:0034163;GO:0043410;GO:0045577;GO:0050859;GO:0050864;GO:0090279;GO:1905184;GO:1990782;GO:0002638;GO:0005886;GO:0009986;GO:0016020;GO:0016021;GO:0019900;GO:0019902;GO:0019903;GO:0030890;GO:0034163;GO:0043410;GO:0045577;GO:0050859;GO:0050864;GO:0090279;GO:1905184;GO:1990782;GO:0002638;GO:0005886;GO:…	K06727	-	T	0V582;09U8X;0DFIQ;0UGWM;1655Z;1CQ8G;1AY3B;12TC2;0RY11;0IH5T	Fc receptor like 3 [Source:HGNC Symbol;Acc:HGNC:18506]	115352	Q96P31
ENSG00000255398	427.964	523.941	331.986	0.633632	-0.658283	0.0229913	1	12	122714756	122716811	-	2056	HCAR3	GO:0004930;GO:0004930;GO:0004930;GO:0004930;GO:0005886;GO:0005886;GO:0005887;GO:0007165;GO:0007186;GO:0007186;GO:0007186;GO:0007186;GO:0007186;GO:0016020;GO:0016021;GO:0016021;GO:0016021;GO:0030054;	K08402	-	T	165H1;0IKI5;09TWR;1CPWS;13JB3;0S18S;1B1UV;0V4VT;0DF77;0UHAA	hydroxycarboxylic acid receptor 3 [Source:HGNC Symbol;Acc:HGNC:16824]	8843	P49019
ENSG00000196935	72.8719	55.407	90.3368	1.63042	0.705244	0.0232866	1	12	63844700	64162217	+	26230	SRGAP1	GO:0005096;GO:0005096;GO:0005096;GO:0005096;GO:0005515;GO:0005515;GO:0005737;GO:0005829;GO:0007165;GO:0007165;GO:0030336;GO:0043547;GO:0048365;GO:0051056;GO:0005096;GO:0005515;GO:0007165;GO:0007165;GO:0043547;GO:0005096;GO:0005515;GO:0007165;GO:0007165;GO:0043547;	K07526	-	T	1678J;KOG3565;1AUAZ;0V5QS;0DG0Y;0UHM1;1CQQK;0RN07;12NWK;09UR6	SLIT-ROBO Rho GTPase activating protein 1 [Source:HGNC Symbol;Acc:HGNC:17382]	57522	Q7Z6B7
ENSG00000124508	677.866	756.388	599.343	0.792375	-0.335745	0.0232973	1	6	26383096	26394874	+	6398	BTN2A2	GO:0005102;GO:0005515;GO:0005886;GO:0009897;GO:0016020;GO:0016021;GO:0031324;GO:0046007;GO:0050710;GO:0050776;GO:0050852;GO:0016020;GO:0016021;GO:0005102;GO:0005515;GO:0005515;GO:0005886;GO:0009897;GO:0016020;GO:0016021;GO:0031324;GO:0046007;GO:0050710;GO:0050776;GO:0050852;GO:0005102;GO:0005515;GO:0005515;GO:0005886;GO:0009897;GO:0009986;GO:0014067;GO:0016020;GO:0016021;GO:0031324;GO:0031324;GO:…	K06712	-	S;T	09XY5;0IJI4;16DVQ;0DJ60;0RY2E;1CTXW;12TZ8;0V8VY;1B168;0UMV5	butyrophilin subfamily 2 member A2 [Source:HGNC Symbol;Acc:HGNC:1137]	10385	Q8WVV5;A0A024R038
ENSG00000205755	22.7016	14.6048	30.7985	2.10879	1.07642	0.0233718	1	X	1187549	1212723	-	1983	CRLF2	GO:0004896;GO:0004896;GO:0005515;GO:0005576;GO:0005886;GO:0005886;GO:0008284;GO:0009897;GO:0016020;GO:0016021;GO:0019221;GO:0019955;GO:0019976;GO:0033005;GO:0038111;GO:0043235;GO:1904894;GO:2000664;GO:0004896;GO:0004896;GO:0005515;GO:0005576;GO:0005886;GO:0005886;GO:0008284;GO:0009897;GO:0016020;GO:0016021;GO:0019221;GO:0019955;GO:0019976;GO:0033005;GO:0038111;GO:0043235;GO:1904894;GO:2000664;GO:…	K05078	-	T	16ISC;09XU8;0UQZM;13M0Q;0DRVC;1D13Y;1B59P;0S177;0IKHC;0VF6C	cytokine receptor like factor 2 [Source:HGNC Symbol;Acc:HGNC:14281]	64109	Q9HC73;D0E2W4
ENSG00000100902	437.55	379.241	495.859	1.30751	0.386817	0.0234628	1	14	35278633	35317493	+	6506	PSMA6	GO:0000165;GO:0000209;GO:0000502;GO:0000932;GO:0002223;GO:0002479;GO:0003723;GO:0003723;GO:0004175;GO:0004175;GO:0004175;GO:0004298;GO:0004298;GO:0004298;GO:0005515;GO:0005634;GO:0005634;GO:0005634;GO:0005654;GO:0005654;GO:0005737;GO:0005737;GO:0005829;GO:0005839;GO:0005839;GO:0005839;GO:0005839;GO:0005844;GO:0006508;GO:0006511;GO:0006521;GO:0008233;GO:0010498;GO:0010499;GO:0010972;GO:0016363;GO:…	K02730	EC:3.4.25.1	O	1CTZX;0V8T4;0RS7Z;KOG0182;09W1B;16A3U;1AS2P;12R1B;0DJ7Z;0UG9Q	proteasome subunit alpha 6 [Source:HGNC Symbol;Acc:HGNC:9535]	5687	P60900;A0A140VK44
ENSG00000131747	239.635	192.707	286.562	1.48704	0.572443	0.0235997	1	17	40388525	40417896	-	6374	TOP2A	GO:0000166;GO:0000228;GO:0000287;GO:0000712;GO:0000793;GO:0000819;GO:0002244;GO:0003677;GO:0003677;GO:0003677;GO:0003682;GO:0003723;GO:0003916;GO:0003918;GO:0003918;GO:0003918;GO:0003918;GO:0005080;GO:0005515;GO:0005515;GO:0005524;GO:0005524;GO:0005524;GO:0005634;GO:0005634;GO:0005634;GO:0005654;GO:0005654;GO:0005730;GO:0005737;GO:0005814;GO:0006259;GO:0006259;GO:0006265;GO:0006265;GO:0006265;GO:…	K03164	EC:5.6.2.2	B	0DEF3;KOG0355;09T40;0USY9;1CP4U;0V42R;0RTAN;1669E;12PCJ;1B5AP	DNA topoisomerase II alpha [Source:HGNC Symbol;Acc:HGNC:11989]	7153	P11388
ENSG00000102837	101.214	153.3	49.1289	0.320476	-1.64171	0.0236897	1	13	53028813	53052057	+	2843	OLFM4	GO:0003824;GO:0003824;GO:0005515;GO:0005576;GO:0005576;GO:0005615;GO:0005739;GO:0005886;GO:0007155;GO:0035580;GO:0042581;GO:0042803;GO:0043312;GO:0045296;GO:0048471;GO:0051260;GO:0070062;GO:1900026;GO:1904724;	-	-	W	0WG29;0S2JN;0B3NC;0E7TD;1DET8;16NJN;13BSR;1BASY;0V2UV;0INPB	olfactomedin 4 [Source:HGNC Symbol;Acc:HGNC:17190]	10562	Q6UX06;A0A024QZ95
ENSG00000112902	94.1036	40.5354	147.672	3.64303	1.86514	0.0239159	1	5	9035033	9546075	-	12308	SEMA5A	GO:0001938;GO:0002043;GO:0005515;GO:0005886;GO:0007155;GO:0007162;GO:0007267;GO:0007275;GO:0007399;GO:0007399;GO:0007413;GO:0016020;GO:0016021;GO:0016021;GO:0021536;GO:0030154;GO:0030215;GO:0030215;GO:0030836;GO:0035373;GO:0043395;GO:0045545;GO:0045766;GO:0048675;GO:0048842;GO:0048843;GO:0050918;GO:0051897;GO:0060326;GO:0070062;GO:0090263;GO:0097485;GO:1990256;GO:2000352;GO:2001028;GO:0001938;GO:…	K06841	-	W;T	0UH2P;1CRJ2;0DGUX;0V6JI;1B4FD;16EFQ;0RNQV;09VKC;12T02;KOG3611	semaphorin 5A [Source:HGNC Symbol;Acc:HGNC:10736]	9037	Q13591;X5DR95
ENSG00000179639	623.518	703.618	543.418	0.772319	-0.372731	0.0239397	1	1	159289714	159308224	+	1165	FCER1A	GO:0005886;GO:0005886;GO:0005887;GO:0009986;GO:0016020;GO:0016021;GO:0019863;GO:0038095;GO:0016020;GO:0016021;	K08089	-	T	0IJME;0RQE4;13MGE;0VB0Y;0UQXV;16DBH;0DMQF;1CWJZ;1B1MH;0A04P	Fc fragment of IgE receptor Ia [Source:HGNC Symbol;Acc:HGNC:3609]	2205	P12319
ENSG00000275342	362.807	411.705	313.908	0.762458	-0.39127	0.0241124	1	8	8317736	8386439	-	4845	PRAG1	GO:0004672;GO:0004672;GO:0004672;GO:0005515;GO:0005524;GO:0005634;GO:0005634;GO:0005737;GO:0005737;GO:0005925;GO:0005925;GO:0006468;GO:0006468;GO:0006468;GO:0008360;GO:0008360;GO:0008593;GO:0008593;GO:0010977;GO:0010977;GO:0016477;GO:0030054;GO:0035025;GO:0035025;GO:0042802;GO:0042802;GO:2000145;GO:2000145;GO:0004672;GO:0004672;GO:0004672;GO:0005515;GO:0005524;GO:0005634;GO:0005737;GO:0005925;GO:…	K17537	EC:2.7.10.2	-	-	PEAK1 related, kinase-activating pseudokinase 1 [Source:HGNC Symbol;Acc:HGNC:25438]	157285	Q86YV5
ENSG00000157326	223.913	190.989	256.837	1.34478	0.427366	0.0243193	1	14	23953734	23969279	+	2157	DHRS4	GO:0000253;GO:0004090;GO:0005634;GO:0005739;GO:0005777;GO:0005778;GO:0005782;GO:0005789;GO:0005829;GO:0006066;GO:0006625;GO:0008202;GO:0016491;GO:0016491;GO:0016655;GO:0018455;GO:0042180;GO:0051262;GO:0055114;GO:0000253;GO:0004090;GO:0005634;GO:0005739;GO:0005777;GO:0005778;GO:0005782;GO:0005789;GO:0005829;GO:0006066;GO:0006625;GO:0008202;GO:0016491;GO:0016491;GO:0016491;GO:0016655;GO:0018455;GO:…	K11147	EC:1.1.-.-	Q	1CT9P;09X7Q;0DIJ5;131ZC;1695F;1AYWU;KOG0725;0V86B;0RU90;0UM3N	dehydrogenase/reductase 4 [Source:HGNC Symbol;Acc:HGNC:16985]	10901	Q9BTZ2
ENSG00000130348	542.699	608.249	477.149	0.784463	-0.350222	0.0244353	1	6	106629578	106668417	+	5453	QRSL1	GO:0000166;GO:0004040;GO:0004040;GO:0005515;GO:0005524;GO:0005739;GO:0005739;GO:0006412;GO:0006412;GO:0006412;GO:0016874;GO:0016884;GO:0030956;GO:0030956;GO:0030956;GO:0031647;GO:0032543;GO:0032543;GO:0050567;GO:0050567;GO:0050567;GO:0070681;GO:0004040;GO:0004040;	K02433	-	J	1674G;1AU70;KOG1211;09XD6;0V8B7;1CRH6;0DGT4;0UIPJ;0RKD4;12SDQ	glutaminyl-tRNA amidotransferase subunit QRSL1 [Source:HGNC Symbol;Acc:HGNC:21020]	55278	Q9H0R6
ENSG00000041515	67.584	93.9238	41.2442	0.439124	-1.1873	0.0244533	1	13	108596152	109208005	+	8816	MYO16	GO:0000166;GO:0003774;GO:0003774;GO:0003779;GO:0005515;GO:0005515;GO:0005524;GO:0005524;GO:0005524;GO:0005654;GO:0005737;GO:0005737;GO:0005886;GO:0008285;GO:0016459;GO:0016459;GO:0016459;GO:0021549;GO:0048471;GO:0051015;GO:2000134;GO:0000166;GO:0003774;GO:0003774;GO:0003779;GO:0005515;GO:0005515;GO:0005524;GO:0005524;GO:0005524;GO:0005654;GO:0005737;GO:0005737;GO:0005886;GO:0008285;GO:0016459;GO:…	K17481	-	Z	16C11;12U9M;1CUIF;0DJRC;0V997;0IIRW;09YBN;0RS2E;0UNIU;1AY26	myosin XVI [Source:HGNC Symbol;Acc:HGNC:29822]	23026	Q9Y6X6
ENSG00000122674	597.479	471.454	723.504	1.53462	0.617883	0.0246422	1	7	5898725	5926550	+	6431	CCZ1	GO:0005085;GO:0005515;GO:0005764;GO:0005765;GO:0005829;GO:0005829;GO:0016020;GO:0016192;GO:0016192;GO:0016192;GO:0016235;GO:0035658;GO:0035658;GO:0035658;GO:0043231;GO:0043231;GO:0016192;GO:0016192;GO:0035658;GO:0035658;	-	-	U;V	0V8A7;13J0I;1CTFS;168PT;KOG2622;09XD9;1AZ9P;0USY5;0DIQR;0RRFE	CCZ1 homolog, vacuolar protein trafficking and biogenesis associated [Source:HGNC Symbol;Acc:HGNC:21691]	51622	P86790;P86791
ENSG00000100079	247.322	323.642	171.002	0.528367	-0.920387	0.0248551	1	22	37570248	37582616	-	833	LGALS2	GO:0005515;GO:0016936;GO:0016936;GO:0030246;GO:0030246;GO:0030246;	K10090	-	W	13UHG;0RYV4;1B64C;0UVNE;16HY5;0DUNQ;1D402;0A7YH;KOG3587;0VIMD	galectin 2 [Source:HGNC Symbol;Acc:HGNC:6562]	3957	P05162
ENSG00000143341	40.5667	22.9969	58.1366	2.52802	1.33801	0.0249053	1	1	185734391	186190949	+	18739	HMCN1	GO:0005201;GO:0005509;GO:0005509;GO:0005576;GO:0005576;GO:0005604;GO:0005604;GO:0005737;GO:0005913;GO:0005938;GO:0007049;GO:0007156;GO:0007157;GO:0007601;GO:0009617;GO:0030054;GO:0030054;GO:0032154;GO:0038023;GO:0042803;GO:0050839;GO:0050896;GO:0051301;GO:0062023;GO:0070062;GO:0005509;GO:0005509;	K17341	-	W;T	1B097;0UGYK;KOG4475;13JB2;0RNQ2;0APEV;0DFN3;1CQBN;16D0X;0W1RR	hemicentin 1 [Source:HGNC Symbol;Acc:HGNC:19194]	83872	Q96RW7
ENSG00000089157	10480.9	9452.02	11509.8	1.21771	0.284175	0.0259875	1	12	120196699	120201235	-	3988	RPLP0	GO:0000027;GO:0000184;GO:0002181;GO:0003723;GO:0003735;GO:0003735;GO:0005515;GO:0005515;GO:0005622;GO:0005634;GO:0005737;GO:0005783;GO:0005829;GO:0005829;GO:0005840;GO:0005925;GO:0006412;GO:0006413;GO:0006614;GO:0014069;GO:0016020;GO:0019083;GO:0022625;GO:0022625;GO:0035722;GO:0036464;GO:0042254;GO:0042254;GO:0070062;GO:0070180;GO:0098794;GO:1990904;GO:0000027;GO:0000184;GO:0002181;GO:0003723;GO:…	K02941	-	J	12NCX;KOG0815;1AYNZ;0UH1A;16A1U;1CPTE;0RM2B;0DF3K;0V4SK;09TT9	ribosomal protein lateral stalk subunit P0 [Source:HGNC Symbol;Acc:HGNC:10371]	6175	P05388;A0A024RBS2
ENSG00000124172	1477.4	1322.7	1632.09	1.2339	0.303228	0.0259883	1	20	59025475	59032345	-	5081	ATP5F1E	GO:0000275;GO:0000275;GO:0000275;GO:0005515;GO:0005739;GO:0005743;GO:0005743;GO:0005753;GO:0005753;GO:0005759;GO:0006754;GO:0006754;GO:0006811;GO:0015986;GO:0015986;GO:0016020;GO:0016787;GO:0016887;GO:0016887;GO:0022857;GO:0042407;GO:0042776;GO:0042776;GO:0045261;GO:0046933;GO:0046933;GO:0000275;GO:0000275;GO:0000275;GO:0005515;GO:0005739;GO:0005743;GO:0005743;GO:0005753;GO:0005753;GO:0005759;GO:…	K02135	-	C	KOG3495;0VMAF;13W7Y;1D5EY;0AACG;16INI;0S000;1B6VE;0UWND;0DW51	ATP synthase F1 subunit epsilon [Source:HGNC Symbol;Acc:HGNC:838]	514	P56381
ENSG00000171659	52.8884	67.123	38.6537	0.575863	-0.796202	0.0260043	1	X	41688973	41697275	+	1926	GPR34	GO:0004930;GO:0004930;GO:0004930;GO:0004930;GO:0005886;GO:0005887;GO:0007165;GO:0007186;GO:0007186;GO:0007186;GO:0007186;GO:0007186;GO:0016020;GO:0016021;GO:0016021;GO:0016021;GO:0035589;GO:0045028;GO:0004930;GO:0004930;GO:0004930;GO:0004930;GO:0005886;GO:0005887;GO:0007165;GO:0007186;GO:0007186;GO:0007186;GO:0007186;GO:0007186;GO:0016020;GO:0016021;GO:0016021;GO:0016021;GO:0035589;GO:0045028;GO:…	K08383	-	T	0S1JF;09W0W;12V1H;0UJCK;167SD;0DHA5;1CS01;1AUVU;0V6Z9;0IH53	G protein-coupled receptor 34 [Source:HGNC Symbol;Acc:HGNC:4490]	2857	Q9UPC5;Q5VT14
ENSG00000107789	120.519	98.8995	142.138	1.4372	0.52326	0.0262186	1	10	87504875	87553461	+	3017	MINPP1	GO:0001503;GO:0003993;GO:0004446;GO:0005783;GO:0005783;GO:0005788;GO:0005788;GO:0006470;GO:0006797;GO:0016311;GO:0016787;GO:0016791;GO:0030282;GO:0030351;GO:0034417;GO:0034417;GO:0043647;GO:0051717;GO:0052745;GO:0052745;GO:0052826;GO:0052826;GO:0070062;GO:0101006;GO:0001503;GO:0003993;GO:0004446;GO:0005783;GO:0005783;GO:0005788;GO:0005788;GO:0006470;GO:0006797;GO:0016311;GO:0016787;GO:0016791;GO:…	K03103	-	S;O;E	1CV01;0RMFJ;09YRM;0UFXK;1ARRT;0DK65;16AXZ;0V9PH;12SHP;KOG1382	multiple inositol-polyphosphate phosphatase 1 [Source:HGNC Symbol;Acc:HGNC:7102]	9562	Q9UNW1
ENSG00000204252	610.465	720.997	499.933	0.693391	-0.528259	0.0262659	1	6	33004182	33009591	-	3987	HLA-DOA	GO:0002250;GO:0002376;GO:0002504;GO:0002587;GO:0005515;GO:0005764;GO:0005765;GO:0005765;GO:0005768;GO:0005886;GO:0006955;GO:0006955;GO:0010008;GO:0016020;GO:0016020;GO:0016020;GO:0016021;GO:0019882;GO:0019882;GO:0019882;GO:0019886;GO:0019886;GO:0023026;GO:0032395;GO:0042613;GO:0042613;GO:0042613;GO:0045580;	K06752	-	U	1B17R;0IM01;167UN;0UKP6;0RTC8;0V8AU;1CTF9;0DIQ7;09XCS;13K5R	major histocompatibility complex, class II, DO alpha [Source:HGNC Symbol;Acc:HGNC:4936]	3111	P06340;X5CF87;A0A1V0E3R8;A0A1V0E3S6;A0A1V0E3Q1;A0A1V0E3N6;A0A1V0E3N3;A0A1V0E3Q3;A0A1V0E3S7;A0A1V0E3Q7;A0A1V0E3R0;A0A1V0E3N7;A0A1V0E3R4;A0A1V0E3Q4;A0A1V0E3S0;A0A1V0E3P3;A0A1V0E3Q8;A0A1V0E3P0;A0A1V0E3R6;A0A1V0E3Q5;A0A1V0E3T1;A0A1V0E3P1;A0A1V0E3M7;A0A1V0E3N1;A0A1V0E3P6;A0A1V0E3Q2;A0A1V0E3P8;A0A1V0E3P9;A0A1V0E3Q6;A0A1V0E3R3;A0A1V0E3S4
ENSG00000137831	239.305	278.591	200.019	0.717967	-0.478011	0.0262902	1	15	70654554	70763558	-	10996	UACA	GO:0003674;GO:0005515;GO:0005515;GO:0005515;GO:0005576;GO:0005634;GO:0005634;GO:0005737;GO:0005829;GO:0005856;GO:0008150;GO:0070062;GO:0097190;GO:0097190;GO:1901222;GO:1901222;GO:0003674;GO:0005515;GO:0005515;GO:0005515;GO:0005576;GO:0005634;GO:0005634;GO:0005737;GO:0005829;GO:0005856;GO:0008150;GO:0070062;GO:0097190;GO:0097190;GO:1901222;GO:1901222;GO:0005515;GO:0005634;GO:0005829;GO:0097190;GO:…	-	-	F;S;M;T	0VDBN;1CZ45;16GP7;0UTMH;0DQ35;0A2FX;13HGR;1B44D;0RP51;0IJC6	uveal autoantigen with coiled-coil domains and ankyrin repeats [Source:HGNC Symbol;Acc:HGNC:15947]	55075	Q9BZF9
ENSG00000271254	337.944	392.283	283.605	0.72296	-0.468013	0.0265731	1	KI270711.1	4612	29626	-	4520	AC240274.1	-	-	-	-	-	neuroblastoma breakpoint family member 1 [Source:NCBI gene;Acc:102724250]	102724250	-
ENSG00000197620	266.71	303.173	230.246	0.759451	-0.39697	0.0266267	1	X	149540355	149550510	+	5126	CXorf40A	GO:0005515;GO:0005515;GO:0005515;GO:0005515;GO:0005515;GO:0005515;GO:0005515;GO:0005515;GO:0005515;	-	-	S	0IVVW;0DU04;13QC7;0UTI5;1D3EH;1B3YW;0VHQG;0A6Y8;16G4A	chromosome X open reading frame 40A [Source:HGNC Symbol;Acc:HGNC:28089]	91966	Q8TE69
ENSG00000162643	28.2229	16.8563	39.5896	2.34865	1.23183	0.0270246	1	1	84999147	85133138	+	3923	WDR63	GO:0005515;GO:0007018;GO:0008574;GO:0036156;GO:0036159;GO:0045503;GO:0045504;GO:0060294;GO:0005515;GO:0007018;GO:0008574;GO:0036156;GO:0036159;GO:0045503;GO:0045504;GO:0060294;GO:0005515;GO:0007018;GO:0008574;GO:0036156;GO:0036159;GO:0045503;GO:0045504;GO:0060294;GO:0005515;	-	-	Z	13GEX;0V3YV;16P8V;0S33B;0B6MJ;1DGH6;0WJCI;1BBKT;0IU33;0E9NJ	WD repeat domain 63 [Source:HGNC Symbol;Acc:HGNC:30711]	126820	Q8IWG1;A0A140VJZ8
ENSG00000198892	8.86813	13.56	4.17626	0.307984	-1.69907	0.0272992	1	1	201888680	201892306	+	1746	SHISA4	GO:0016020;GO:0016021;	-	-	U	0VAN3;0DM9N;13NPM;0RX5B;168EH;0UQEU;1AVJQ;1CUBR;09ZRM;0IGGX	shisa family member 4 [Source:HGNC Symbol;Acc:HGNC:27139]	149345	Q96DD7
ENSG00000019582	59397.4	65615.8	53179	0.81046	-0.303187	0.0273085	1	5	150400041	150412929	-	4780	CD74	GO:0000139;GO:0000187;GO:0001516;GO:0001540;GO:0001934;GO:0001961;GO:0001961;GO:0002250;GO:0002376;GO:0002606;GO:0002792;GO:0002830;GO:0002906;GO:0004896;GO:0004896;GO:0005515;GO:0005634;GO:0005737;GO:0005764;GO:0005764;GO:0005765;GO:0005768;GO:0005770;GO:0005771;GO:0005773;GO:0005783;GO:0005783;GO:0005789;GO:0005794;GO:0005794;GO:0005886;GO:0005886;GO:0005886;GO:0005886;GO:0006886;GO:0006886;GO:…	K06505	-	T;V	1BAPE;0WFN5;0E7K4;1DEKJ;13B7C;0V2QF;0IMYW;0B39W;16NGG;0S2H4	CD74 molecule [Source:HGNC Symbol;Acc:HGNC:1697]	972	P04233
ENSG00000197756	5057.3	4560.73	5553.86	1.21776	0.284227	0.0276318	1	2	216498825	216579180	+	6205	RPL37A	GO:0000184;GO:0003723;GO:0003735;GO:0003735;GO:0003735;GO:0005515;GO:0005622;GO:0005634;GO:0005829;GO:0005840;GO:0005840;GO:0005840;GO:0005925;GO:0006412;GO:0006412;GO:0006412;GO:0006413;GO:0006614;GO:0019083;GO:0022625;GO:0046872;GO:0070062;GO:0003735;GO:0003735;GO:0005622;GO:0005840;GO:0005840;GO:0005840;GO:0006412;GO:0006412;GO:0003735;GO:0003735;GO:0005622;GO:0005840;GO:0005840;GO:0006412;GO:…	K02921	-	J	0VJ4R;1D464;KOG0402;0UVU4;0A890;0RZN8;1B67Z;0DUV7;16I7F;13UMX	ribosomal protein L37a [Source:HGNC Symbol;Acc:HGNC:10348]	6168	P61513
ENSG00000109805	79.2932	59.4021	99.1843	1.66971	0.739596	0.027647	1	4	17810979	17844865	+	4847	NCAPG	GO:0000779;GO:0000793;GO:0000793;GO:0000796;GO:0000796;GO:0000796;GO:0000796;GO:0005515;GO:0005515;GO:0005634;GO:0005694;GO:0005737;GO:0005737;GO:0005737;GO:0005829;GO:0007049;GO:0007076;GO:0007076;GO:0007076;GO:0007076;GO:0016020;GO:0030261;GO:0051301;GO:0000796;GO:0007076;GO:0000796;GO:0000796;GO:0007076;GO:0007076;	K06678	-	D;B	0RV6B;0UFYN;12RDI;16B2G;0V9F7;1CURF;1ARSS;KOG2025;0DJXX;09YHI	non-SMC condensin I complex subunit G [Source:HGNC Symbol;Acc:HGNC:24304]	64151	Q9BPX3
ENSG00000155093	62.4153	46.8517	77.979	1.66438	0.734984	0.027794	1	7	157539056	158587823	-	4868	PTPRN2	GO:0004721;GO:0004725;GO:0004725;GO:0004725;GO:0005001;GO:0005886;GO:0005887;GO:0006470;GO:0006470;GO:0006470;GO:0006629;GO:0007269;GO:0016020;GO:0016021;GO:0016311;GO:0016311;GO:0016787;GO:0016791;GO:0016791;GO:0030054;GO:0030141;GO:0030658;GO:0030667;GO:0030672;GO:0031410;GO:0035335;GO:0035773;GO:0035773;GO:0043235;GO:0043312;GO:0045202;GO:0101003;GO:0004725;GO:0004725;GO:0006470;GO:0006470;GO:…	K07817	EC:3.1.3.48	T	12RRC;0UGVZ;1CRNP;KOG0793;09VPU;0V6NW;169WB;0DGYF;1ATBX;0S1IN	protein tyrosine phosphatase receptor type N2 [Source:HGNC Symbol;Acc:HGNC:9677]	5799	Q92932;I6L9F8
ENSG00000197808	185.464	213.395	157.534	0.73823	-0.437857	0.0280915	1	19	36636618	36666853	-	4778	ZNF461	GO:0003676;GO:0003676;GO:0003677;GO:0005622;GO:0005634;GO:0006355;GO:0006355;GO:0046872;GO:0003676;GO:0006355;GO:0003676;GO:0003676;GO:0003676;GO:0003676;GO:0005622;GO:0006355;GO:0006355;GO:0046872;GO:0003676;GO:0003676;GO:0005622;GO:0006355;GO:0006355;GO:0046872;GO:0003676;GO:0003676;GO:0003676;GO:0006355;GO:0003676;GO:0006355;GO:0003676;GO:0003676;GO:0005622;GO:0006355;GO:0006355;	K09228	-	K	1B0WW;0UHUM;09UWS;16DKY;0V5WK;1CQVY;KOG1721;12NZV;0RX74;0DG69	zinc finger protein 461 [Source:HGNC Symbol;Acc:HGNC:21629]	92283	Q8TAF7;B4DRP8
ENSG00000157423	45.371	85.7639	4.97812	0.0580445	-4.1067	0.0282077	1	16	70802084	71230722	-	28702	HYDIN	GO:0002064;GO:0003341;GO:0005929;GO:0007275;GO:0007420;GO:0021591;GO:0042995;GO:0060438;GO:1904158;GO:1990718;GO:0005929;GO:0042995;GO:0005929;GO:0042995;GO:0005929;GO:0042995;	K17570	-	S	0S110;0V5MF;1CQM4;1AY57;0IE17;13DM1;0UHFG;0DFXP;16AY1;09UMU	HYDIN axonemal central pair apparatus protein [Source:HGNC Symbol;Acc:HGNC:19368]	54768	Q4G0P3
ENSG00000147234	289.474	333.037	245.912	0.738394	-0.437538	0.0282348	1	X	107522450	107605251	+	9158	FRMPD3	GO:0005515;GO:0005856;GO:0005856;GO:0005886;GO:0030667;GO:0043312;GO:0070821;GO:0005515;GO:0005856;GO:0005856;	-	-	S;O;T	1AXSV;KOG3552;1CSV7;16AKD;0V7SU;12QFH;0DI4T;09WUV;0UN9Q;0RQNZ	FERM and PDZ domain containing 3 [Source:HGNC Symbol;Acc:HGNC:29382]	84443	Q5JV73
ENSG00000177374	187.815	158.855	216.775	1.36461	0.448486	0.0283812	1	17	2054154	2063241	+	8108	HIC1	GO:0005515;GO:0005515;GO:0000122;GO:0000122;GO:0000122;GO:0000785;GO:0000981;GO:0001227;GO:0003676;GO:0003676;GO:0003677;GO:0003700;GO:0003700;GO:0003700;GO:0005515;GO:0005515;GO:0005634;GO:0005634;GO:0005654;GO:0005654;GO:0005829;GO:0006355;GO:0006974;GO:0007275;GO:0008630;GO:0008630;GO:0008630;GO:0016055;GO:0030178;GO:0042826;GO:0043517;GO:0043565;GO:0046872;GO:0000122;GO:0000122;GO:0000122;GO:…	-	-	K	135RP;09U87;0DFI1;1B159;0V57C;KOG1721;16DUG;0RWDK;1CQ7V;0UN1S	HIC ZBTB transcriptional repressor 1 [Source:HGNC Symbol;Acc:HGNC:4909]	3090	Q14526
ENSG00000204839	153.589	187.129	120.048	0.641525	-0.640422	0.0292998	1	8	143566192	143572772	-	4204	MROH6	-	-	-	S	0UR33;0DMVV;0IH0M;14FAD;0A093;16DN5;0RWN1;0VB53;1B0YD;1CWRJ	maestro heat like repeat family member 6 [Source:HGNC Symbol;Acc:HGNC:27814]	642475	A6NGR9
ENSG00000007314	8.20965	12.6436	3.77571	0.298627	-1.74359	0.0296839	1	17	63938554	63972918	-	8243	SCN4A	GO:0001518;GO:0001518;GO:0001518;GO:0001518;GO:0005216;GO:0005216;GO:0005244;GO:0005248;GO:0005248;GO:0005248;GO:0005248;GO:0005248;GO:0005272;GO:0005515;GO:0005515;GO:0005515;GO:0005886;GO:0005886;GO:0005887;GO:0005887;GO:0006811;GO:0006811;GO:0006811;GO:0006814;GO:0006814;GO:0006814;GO:0006814;GO:0006936;GO:0016020;GO:0016020;GO:0016020;GO:0016021;GO:0019228;GO:0030424;GO:0034765;GO:0035725;GO:…	K04837	-	P	0S2IM;0INF8;16NIB;13BJM;0V2SU;1BARB;0B3I6;0E7QB;0WFXH;1DEQE	sodium voltage-gated channel alpha subunit 4 [Source:HGNC Symbol;Acc:HGNC:10591]	6329	P35499
ENSG00000196724	127.864	168.92	86.8087	0.513904	-0.960429	0.0305648	1	19	57921884	57935393	-	4501	ZNF418	GO:0003676;GO:0003676;GO:0003677;GO:0005515;GO:0005622;GO:0005634;GO:0006355;GO:0006355;GO:0046872;GO:0003676;GO:0003676;GO:0003677;GO:0005515;GO:0005622;GO:0005634;GO:0006355;GO:0006355;GO:0046872;GO:0003676;GO:0003676;GO:0005622;GO:0006355;GO:0006355;GO:0046872;GO:0003676;GO:0003676;GO:0005622;GO:0006355;GO:0006355;GO:0003676;GO:0003676;GO:0003676;GO:0003676;GO:0003677;GO:0005515;GO:0005622;GO:…	K09228	-	K	0UNSC;1B7KU;0RQ1D;16JM5;13PMH;KOG1721;0V9EM;0DJX5;09YGX;1CUQM	zinc finger protein 418 [Source:HGNC Symbol;Acc:HGNC:20647]	147686	Q8TF45;B7Z1P3
ENSG00000013392	78.7506	60.8499	96.6514	1.58836	0.667534	0.0305805	1	6	83193357	83198935	+	3769	RWDD2A	GO:0005515;	-	-	S	13D14;1CX1N;0RXBB;0UG49;16E3U;09XCK;1B2ES;0DN54;0VE2C;0IKH2	RWD domain containing 2A [Source:HGNC Symbol;Acc:HGNC:21385]	112611	Q9UIY3;B2R7R2
ENSG00000132972	7.00872	13.5945	0.422942	0.0311113	-5.00642	0.0308545	1	13	24764169	24879921	+	5617	RNF17	GO:0005634;GO:0005737;GO:0005737;GO:0007275;GO:0007283;GO:0007286;GO:0030154;GO:0042803;GO:0046872;GO:0005634;GO:0005737;GO:0007275;GO:0007283;GO:0030154;GO:0046872;	K18405	-	K	0E84I;13CMM;0WGMR;0IPQY;0B45K;16NPI;0S2NN;0V31N;1DF3I;1BAXR	ring finger protein 17 [Source:HGNC Symbol;Acc:HGNC:10060]	56163	Q9BXT8
ENSG00000119943	275.175	311.877	238.473	0.764638	-0.387151	0.0308679	1	10	98383565	98415182	-	3865	PYROXD2	GO:0005515;GO:0016491;GO:0016491;GO:0016491;GO:0055114;GO:0055114;GO:0055114;	-	-	H	0DP0G;1CXY9;1B2FI;0A1N9;0UNGT;KOG4254;13JR4;0RRTA;0VCI1;16DEA	pyridine nucleotide-disulphide oxidoreductase domain 2 [Source:HGNC Symbol;Acc:HGNC:23517]	84795	Q8N2H3
ENSG00000177706	209.283	172.795	245.772	1.42233	0.50826	0.0312976	1	7	192571	260772	+	5054	FAM20C	GO:0000166;GO:0001501;GO:0004674;GO:0004674;GO:0004674;GO:0004674;GO:0004674;GO:0005509;GO:0005515;GO:0005515;GO:0005524;GO:0005576;GO:0005615;GO:0005615;GO:0005737;GO:0005788;GO:0005794;GO:0005794;GO:0005794;GO:0005794;GO:0006468;GO:0006468;GO:0006468;GO:0006468;GO:0016301;GO:0016310;GO:0016740;GO:0016773;GO:0030145;GO:0030501;GO:0031214;GO:0036179;GO:0040036;GO:0043687;GO:0044267;GO:0045669;GO:…	K21958	EC:2.7.11.1	S;T;P	168FH;0UK4F;1AUYQ;1CQS4;0S0K2;09UK5;12R04;KOG3829;0V5JE;0DG2M	FAM20C golgi associated secretory pathway kinase [Source:HGNC Symbol;Acc:HGNC:22140]	56975	Q8IXL6
ENSG00000204257	2474.47	2717.02	2231.93	0.821462	-0.283734	0.0316759	1	6	32948613	32969094	-	2520	HLA-DMA	GO:0016020;GO:0016021;GO:0043231;GO:0002250;GO:0002376;GO:0002504;GO:0006955;GO:0006955;GO:0016020;GO:0016020;GO:0016020;GO:0016021;GO:0019882;GO:0019882;GO:0042613;GO:0042613;GO:0042613;GO:0002250;GO:0002376;GO:0002503;GO:0002504;GO:0005515;GO:0005764;GO:0005765;GO:0005765;GO:0005768;GO:0006955;GO:0006955;GO:0009986;GO:0016020;GO:0016020;GO:0016020;GO:0016021;GO:0019882;GO:0019882;GO:0019886;GO:…	K06752	-	O;U	0IR26;09V1E;0DGAR;16FMZ;0V610;13PEW;1CR07;0S0T7;0UI13;1ASR5	major histocompatibility complex, class II, DM alpha [Source:HGNC Symbol;Acc:HGNC:4934]	3108	Q31604;Q6ICR9
ENSG00000073711	33.1032	42.787	23.4195	0.54735	-0.869465	0.0316792	1	3	135965728	136147894	+	7785	PPP2R3A	GO:0000159;GO:0000159;GO:0005509;GO:0005509;GO:0005515;GO:0006470;GO:0006470;GO:0019888;GO:0019888;GO:0043666;GO:0046872;GO:0061053;GO:0000159;GO:0000159;GO:0005509;GO:0005509;GO:0005515;GO:0006470;GO:0006470;GO:0019888;GO:0019888;GO:0043666;GO:0046872;GO:0061053;GO:0000159;GO:0000159;GO:0005509;GO:0005509;GO:0005515;GO:0006470;GO:0006470;GO:0019888;GO:0019888;GO:0043666;GO:0046872;GO:0061053;	K11583	-	A;T	0V43B;0DEFU;0RPVT;13HDE;1B3P1;16GAX;09T4K;KOG2562;0USTQ;1CYGP	protein phosphatase 2 regulatory subunit B''alpha [Source:HGNC Symbol;Acc:HGNC:9307]	5523	Q06190
ENSG00000133138	53.9925	66.6381	41.3469	0.620469	-0.688568	0.0320246	1	X	106802673	106876150	+	9515	TBC1D8B	GO:0005096;GO:0005096;GO:0005509;GO:0005509;GO:0005623;GO:0006886;GO:0017137;GO:0090630;GO:0005096;GO:0005096;GO:0005509;GO:0005623;GO:0006886;GO:0017137;GO:0090630;GO:0005509;GO:0005509;GO:0005509;GO:0005509;	K19951	-	S;Q;I	0DJDM;1AUEE;0RW98;12QQU;0UN3K;0V8Y4;167BM;KOG4347;09WQB;1CU5X	TBC1 domain family member 8B [Source:HGNC Symbol;Acc:HGNC:24715]	54885	Q0IIM8
ENSG00000186300	193.664	221.8	165.528	0.746296	-0.42218	0.0322141	1	19	2841437	2860471	+	8542	ZNF555	GO:0003676;GO:0003676;GO:0003677;GO:0003700;GO:0005515;GO:0005622;GO:0005634;GO:0005634;GO:0006355;GO:0006355;GO:0043565;GO:0046872;GO:0003676;GO:0003676;GO:0003677;GO:0003700;GO:0005515;GO:0005622;GO:0005634;GO:0005634;GO:0006355;GO:0006355;GO:0043565;GO:0046872;	K09228	-	K	0UTW8;140M0;1ATMH;0VEKC;167WI;1CX2P;KOG1721;0DRC4;0A3RU;0RU3Y	zinc finger protein 555 [Source:HGNC Symbol;Acc:HGNC:28382]	148254	Q8NEP9
ENSG00000164136	903.902	1023.23	784.577	0.766768	-0.383137	0.032429	1	4	141636583	141733987	+	7876	IL15	GO:0005125;GO:0005126;GO:0005126;GO:0005515;GO:0005576;GO:0005576;GO:0005576;GO:0005576;GO:0005615;GO:0005615;GO:0005634;GO:0005654;GO:0005737;GO:0005737;GO:0005768;GO:0005768;GO:0005794;GO:0005829;GO:0006955;GO:0006955;GO:0006955;GO:0007165;GO:0007260;GO:0007267;GO:0008284;GO:0016607;GO:0030225;GO:0032740;GO:0034105;GO:0035723;GO:0035723;GO:0035723;GO:0042119;GO:0050729;GO:0050731;GO:0050766;GO:…	K05433	-	T	1B5FR;13TC2;0IZ5D;0RVMA;0VHGD;16HQ0;0DTMY;0UUZ6;0A6N7;1D2ZH	interleukin 15 [Source:HGNC Symbol;Acc:HGNC:5977]	3600	P40933
ENSG00000214063	135.201	113.184	157.218	1.38904	0.47409	0.0325344	1	11	842812	867116	+	5837	TSPAN4	GO:0003823;GO:0005178;GO:0005515;GO:0005886;GO:0005887;GO:0005925;GO:0016020;GO:0016021;GO:0016021;GO:0016021;GO:0031982;GO:0065003;GO:0016020;GO:0016021;GO:0016021;GO:0016021;GO:0003823;GO:0005178;GO:0005515;GO:0005886;GO:0005887;GO:0005925;GO:0016020;GO:0016021;GO:0016021;GO:0016021;GO:0031982;GO:0065003;GO:0003823;GO:0005178;GO:0005515;GO:0005886;GO:0005887;GO:0005925;GO:0016020;GO:0016021;GO:…	K17294	-	S;G	0VCA9;09Z3X;KOG3882;13I7V;0RSGH;1AZJH;16F2B;0UPIU;1CVDV;0DKJK	tetraspanin 4 [Source:HGNC Symbol;Acc:HGNC:11859]	7106	O14817;A0A024RCE1
ENSG00000164659	337.752	455.02	220.484	0.484558	-1.04526	0.0333742	1	7	86876906	87059654	-	8070	KIAA1324L	GO:0016020;GO:0016021;GO:0016020;GO:0016021;GO:0016020;GO:0016021;GO:0016020;GO:0016021;	-	-	T	1DFIZ;0S2TE;0B4ZR;0WHJC;0E8M7;0IR7A;13DX0;1BB52;16NVV;0V3BR	KIAA1324 like [Source:HGNC Symbol;Acc:HGNC:21945]	222223	A8MWY0
ENSG00000165633	71.1758	30.8593	111.492	3.61293	1.85317	0.0334248	1	10	49014236	49115522	-	8655	VSTM4	GO:0005576;GO:0005886;GO:0016020;GO:0016021;GO:0016021;GO:0005576;GO:0005886;GO:0016020;GO:0016021;GO:0016021;	-	-	U	1CVUM;12SQQ;1AZS1;0VAE6;09ZH0;0UQ2C;0RPBY;1679J;0IIWG;0DKZU	V-set and transmembrane domain containing 4 [Source:HGNC Symbol;Acc:HGNC:26470]	196740	Q8IW00
ENSG00000129521	94.2421	67.7041	120.78	1.78394	0.835069	0.0336667	1	14	33924227	34462774	-	7363	EGLN3	GO:0001666;GO:0005506;GO:0005506;GO:0005515;GO:0005515;GO:0005634;GO:0005654;GO:0005737;GO:0005829;GO:0005829;GO:0006915;GO:0006919;GO:0006974;GO:0016491;GO:0016491;GO:0016491;GO:0016705;GO:0016705;GO:0016706;GO:0018126;GO:0018401;GO:0031418;GO:0031418;GO:0031418;GO:0031545;GO:0031545;GO:0042127;GO:0043523;GO:0046872;GO:0051213;GO:0055114;GO:0055114;GO:0055114;GO:0061418;GO:0005506;GO:0005506;GO:…	K09592	EC:1.14.11.29	T	12TIR;0UT2S;166AU;0DKP4;1AVVS;0RU1T;0A0F3;KOG3710;0VBBB;1CVHM	egl-9 family hypoxia inducible factor 3 [Source:HGNC Symbol;Acc:HGNC:14661]	112399	Q9H6Z9
ENSG00000198336	36.9105	16.1637	57.6573	3.56709	1.83475	0.0342239	1	17	47200446	47223679	+	1636	MYL4	GO:0002026;GO:0003785;GO:0005509;GO:0005509;GO:0005829;GO:0016459;GO:0030049;GO:0031672;GO:0032038;GO:0032781;GO:0051015;GO:0060048;GO:0002026;GO:0003785;GO:0005509;GO:0005509;GO:0005829;GO:0016459;GO:0030049;GO:0031672;GO:0032038;GO:0032781;GO:0051015;GO:0060048;GO:0005509;GO:0005509;GO:0005509;GO:0005509;GO:0002026;GO:0003785;GO:0005509;GO:0005509;GO:0005829;GO:0016459;GO:0030049;GO:0031672;GO:…	K12750	-	Z	166TF;12P9P;0DEIV;1ASID;09T7N;KOG0030;1CP8P;0UIIK;0RSAI;0V46K	myosin light chain 4 [Source:HGNC Symbol;Acc:HGNC:7585]	4635	P12829
ENSG00000071894	1362.42	1223.02	1501.83	1.22797	0.296273	0.0344444	1	8	144393229	144409335	-	6058	CPSF1	GO:0003676;GO:0003676;GO:0005515;GO:0005634;GO:0005634;GO:0000398;GO:0003676;GO:0003676;GO:0003723;GO:0005515;GO:0005515;GO:0005515;GO:0005634;GO:0005634;GO:0005634;GO:0005634;GO:0005654;GO:0005654;GO:0005654;GO:0005847;GO:0005847;GO:0006369;GO:0006378;GO:0006378;GO:0006388;GO:0006397;GO:0006406;GO:0019899;GO:0031124;GO:0035925;GO:0098789;GO:0000398;GO:0003676;GO:0003676;GO:0003723;GO:0005515;GO:…	K14401	-	-	-	cleavage and polyadenylation specific factor 1 [Source:HGNC Symbol;Acc:HGNC:2324]	29894	Q10570
ENSG00000164587	7971.95	7226.47	8717.42	1.20632	0.27061	0.0344563	1	5	150442635	150449739	-	5082	RPS14	GO:0000028;GO:0000028;GO:0000122;GO:0000184;GO:0000462;GO:0003723;GO:0003735;GO:0003735;GO:0003735;GO:0005515;GO:0005515;GO:0005654;GO:0005730;GO:0005829;GO:0005840;GO:0005840;GO:0005840;GO:0005925;GO:0006364;GO:0006412;GO:0006412;GO:0006412;GO:0006412;GO:0006413;GO:0006417;GO:0006614;GO:0014069;GO:0016020;GO:0019083;GO:0022627;GO:0022627;GO:0030218;GO:0030490;GO:0045182;GO:0048027;GO:0048027;GO:…	K02955	-	J;K	KOG0407;0VHJ3;1CZFN;0DQDN;0A2RU;0URMW;1B1JM;13PPN;0RTJ4;169JQ	ribosomal protein S14 [Source:HGNC Symbol;Acc:HGNC:10387]	6208	P62263
ENSG00000174749	357.076	312.468	401.685	1.28552	0.362355	0.0345081	1	4	112145454	112195256	+	8844	FAM241A	GO:0005794;GO:0016020;GO:0016021;GO:0043231;GO:0043231;	-	-	U	0A7SM;1B65Q;0RZ0E;1D3VX;0UVPW;0J15S;13VM6;0DUI7;0VIM6;16I09	family with sequence similarity 241 member A [Source:HGNC Symbol;Acc:HGNC:26813]	132720	Q8N8J7
ENSG00000173193	9023.36	9877.05	8169.67	0.827137	-0.273802	0.0349398	1	3	122680839	122730840	+	10274	PARP14	GO:0002376;GO:0003950;GO:0003950;GO:0003950;GO:0005515;GO:0005634;GO:0005737;GO:0005737;GO:0005829;GO:0006471;GO:0010629;GO:0016020;GO:0016740;GO:0016757;GO:0019899;GO:0042531;GO:0042532;GO:0045087;GO:0060336;GO:0060336;GO:0140289;GO:1902216;GO:1902216;GO:1990404;	K15261	EC:2.4.2.30	K;B	1AWYB;KOG2633;16496;09Z6H;0UPNT;0RWNM;12QR3;0VA3U;1CPQR;0DKND	poly(ADP-ribose) polymerase family member 14 [Source:HGNC Symbol;Acc:HGNC:29232]	54625	Q460N5;Q8N546
ENSG00000139044	34.0976	46.6076	21.5875	0.463175	-1.11037	0.0351015	1	12	459939	563509	+	7292	B4GALNT3	GO:0005794;GO:0008376;GO:0008376;GO:0008376;GO:0016020;GO:0016021;GO:0016740;GO:0032580;GO:0032580;GO:0032580;GO:0033842;	K09656	EC:2.4.1.244	G	0DJDI;1AW4J;12S0W;0V8Y2;1CU5U;165F7;0UK29;0RRIH;KOG3588;09Y0F	beta-1,4-N-acetyl-galactosaminyltransferase 3 [Source:HGNC Symbol;Acc:HGNC:24137]	283358	Q6L9W6;Q8N9V0
ENSG00000263155	4.97823	1.68485	8.27161	4.9094	2.29555	0.0354233	1	15	57591904	57685364	+	2598	MYZAP	GO:0005515;GO:0005737;GO:0005856;GO:0005886;GO:0016020;GO:0030018;GO:0030054;GO:0030864;GO:0030864;GO:0031234;GO:0031674;GO:0031674;GO:0035556;GO:0035556;GO:0005515;GO:0005737;GO:0005856;GO:0005886;GO:0016020;GO:0030018;GO:0030054;GO:0030864;GO:0030864;GO:0031234;GO:0031674;GO:0031674;GO:0035556;GO:0035556;	K22031	-	Z	0RR5F;1AUFG;0II7W;16IXJ;1CPB6;0UIYD;0DEMA;0V492;12RC7;09TA0	myocardial zonula adherens protein [Source:HGNC Symbol;Acc:HGNC:43444]	100820829	P0CAP1;A0A024R5W4
ENSG00000139343	389.439	343.501	435.378	1.26747	0.341953	0.0361188	1	12	95858928	95903828	+	3043	SNRPF	GO:0000387;GO:0000387;GO:0000387;GO:0000387;GO:0000398;GO:0000398;GO:0000398;GO:0000398;GO:0000398;GO:0003723;GO:0003723;GO:0005515;GO:0005634;GO:0005654;GO:0005681;GO:0005681;GO:0005681;GO:0005683;GO:0005685;GO:0005685;GO:0005687;GO:0005689;GO:0005732;GO:0005732;GO:0005737;GO:0005829;GO:0005829;GO:0006369;GO:0006397;GO:0008334;GO:0008380;GO:0030532;GO:0034709;GO:0034715;GO:0034719;GO:0046540;GO:…	K11098	-	A	1D9H1;13EIN;0UZ1A;1B8CZ;0VWM7;16KFQ;0RZN2;0E1HR;KOG3482;0AJ35	small nuclear ribonucleoprotein polypeptide F [Source:HGNC Symbol;Acc:HGNC:11162]	6636	P62306
ENSG00000137265	1203.44	1043.12	1363.77	1.30739	0.386691	0.0363981	1	6	391752	411443	+	5881	IRF4	GO:0000788;GO:0000790;GO:0000978;GO:0000981;GO:0000981;GO:0001228;GO:0002376;GO:0003677;GO:0003700;GO:0003700;GO:0003700;GO:0003700;GO:0005515;GO:0005515;GO:0005634;GO:0005634;GO:0005654;GO:0005829;GO:0006355;GO:0006355;GO:0008134;GO:0016020;GO:0019221;GO:0034122;GO:0042110;GO:0042832;GO:0042832;GO:0043011;GO:0043388;GO:0043565;GO:0043565;GO:0043966;GO:0043967;GO:0044212;GO:0044212;GO:0045082;GO:…	K09445	-	K	0DNW7;13I3X;0UJDN;1CSXP;0VC45;1AUXN;0A18F;0IES5;0RU8N;16F0T	interferon regulatory factor 4 [Source:HGNC Symbol;Acc:HGNC:6119]	3662	Q15306
ENSG00000142528	288.666	325.656	251.676	0.77283	-0.371777	0.0365651	1	19	50025714	50053414	+	6898	ZNF473	GO:0003676;GO:0003676;GO:0005622;GO:0005654;GO:0006355;GO:0006355;GO:0003676;GO:0003676;GO:0003677;GO:0005515;GO:0005515;GO:0005622;GO:0005634;GO:0005654;GO:0005654;GO:0006355;GO:0006355;GO:0006369;GO:0006398;GO:0008334;GO:0015030;GO:0046872;GO:0003676;GO:0003676;GO:0003677;GO:0005515;GO:0005515;GO:0005622;GO:0005634;GO:0005654;GO:0005654;GO:0006355;GO:0006355;GO:0006369;GO:0006398;GO:0008334;GO:…	K09228	-	K	169UN;0A1C4;0DNZN;KOG1721;0VC7Q;1AXQ1;0USBP;1CV9N;13IEK;0RW3Z	zinc finger protein 473 [Source:HGNC Symbol;Acc:HGNC:23239]	25888	Q8WTR7;A0A024QZI1
ENSG00000256294	169.294	194.035	144.552	0.744978	-0.42473	0.0366576	1	19	44112181	44134822	+	7191	ZNF225	GO:0003676;GO:0003676;GO:0005622;GO:0006355;GO:0006355;GO:0003676;GO:0003676;GO:0003677;GO:0005622;GO:0005634;GO:0006355;GO:0006355;GO:0046872;GO:0003676;GO:0003676;GO:0005622;GO:0006355;GO:0006355;GO:0003676;GO:0003676;GO:0005622;GO:0006355;GO:0006355;GO:0003676;GO:0003676;GO:0003677;GO:0005622;GO:0005634;GO:0006355;GO:0006355;GO:0046872;	K09228	-	K	1CYAS;1B463;12R18;164YE;0VFEX;0A4JU;KOG1721;0RN9N;0UJEJ;0DS2I	zinc finger protein 225 [Source:HGNC Symbol;Acc:HGNC:13018]	7768	Q9UK10
ENSG00000181404	260.39	196.803	323.977	1.64619	0.719135	0.0366979	1	9	14475	73865	-	2316	WASHC1	GO:0000145;GO:0003779;GO:0005515;GO:0005515;GO:0005737;GO:0005768;GO:0005769;GO:0005769;GO:0005769;GO:0005770;GO:0005776;GO:0005776;GO:0005814;GO:0005829;GO:0005856;GO:0006887;GO:0010507;GO:0015031;GO:0016020;GO:0016197;GO:0022617;GO:0030335;GO:0031274;GO:0031396;GO:0031410;GO:0031625;GO:0031901;GO:0034314;GO:0034314;GO:0034314;GO:0042147;GO:0043014;GO:0043014;GO:0043014;GO:0043231;GO:0043553;GO:…	K18461	-	-	-	WASH complex subunit 1 [Source:HGNC Symbol;Acc:HGNC:24361]	100287171	A8K0Z3
ENSG00000253250	11.9548	6.71139	17.1982	2.56254	1.35757	0.036717	1	8	90958471	90985238	-	1041	C8orf88	GO:0005737;GO:0008190;GO:0045947;	-	-	S	1B65H;0DUPM;0A7NX;0UVQP;0J49A;1D40Y;13Y30;0VIV8	chromosome 8 open reading frame 88 [Source:HGNC Symbol;Acc:HGNC:44672]	100127983	P0DMB2
ENSG00000152672	84.741	128.659	40.8235	0.317301	-1.65608	0.0368161	1	2	70808643	70820599	-	2474	CLEC4F	GO:0006897;GO:0016020;GO:0016021;GO:0030246;GO:0006897;GO:0016020;GO:0016021;GO:0030246;	K10060	-	T;V;U	16NYS;13EPK;0IS3X;0B5FF;0E8W2;1DFSR;0V3GI;0WI2R;1BB8J;0S2VJ	C-type lectin domain family 4 member F [Source:HGNC Symbol;Acc:HGNC:25357]	165530	Q8N1N0
ENSG00000158186	202.503	157.575	247.432	1.57025	0.650991	0.0369656	1	3	138347648	138405534	+	6258	MRAS	GO:0000166;GO:0003924;GO:0003924;GO:0003924;GO:0003924;GO:0005515;GO:0005525;GO:0005525;GO:0005525;GO:0005525;GO:0005886;GO:0005886;GO:0005886;GO:0007165;GO:0007165;GO:0007265;GO:0007265;GO:0007275;GO:0007517;GO:0016020;GO:0016020;GO:0016020;GO:0019003;GO:0030036;GO:0030742;GO:0000166;GO:0003924;GO:0003924;GO:0003924;GO:0003924;GO:0005515;GO:0005525;GO:0005525;GO:0005525;GO:0005525;GO:0005886;GO:…	K07831	-	S;J;L	16DD2;0A36J;0VCZT;0DQTU;1B0NU;13CV3;0RTMZ;1CZXG;0UQ4E;KOG0395	muscle RAS oncogene homolog [Source:HGNC Symbol;Acc:HGNC:7227]	22808	O14807;Q6FGP0;Q8WVM9
ENSG00000152270	4946.79	4490.77	5402.82	1.2031	0.266752	0.0381437	1	11	14643804	14872044	+	11626	PDE3B	GO:0001525;GO:0004114;GO:0004114;GO:0004114;GO:0004114;GO:0004114;GO:0004115;GO:0004119;GO:0005515;GO:0005515;GO:0005783;GO:0005794;GO:0005829;GO:0007162;GO:0007165;GO:0007165;GO:0007186;GO:0008081;GO:0008081;GO:0016020;GO:0016020;GO:0016020;GO:0016021;GO:0016525;GO:0016787;GO:0032045;GO:0032869;GO:0033629;GO:0043422;GO:0043422;GO:0043951;GO:0043951;GO:0046872;GO:0050995;GO:0001525;GO:0004114;GO:…	K13296	EC:3.1.4.17	T	09W7K;1CSXC;0RPA7;16GI8;0UI8Q;1AXPS;0V75X;0DHGM;0IEGG;12QSD	phosphodiesterase 3B [Source:HGNC Symbol;Acc:HGNC:8779]	5140	Q13370;A7E2E5
ENSG00000167555	361.344	414.424	308.265	0.743839	-0.426937	0.0381674	1	19	52397849	52418412	+	8530	ZNF528	GO:0003676;GO:0003676;GO:0005622;GO:0006355;GO:0006355;GO:0003676;GO:0003676;GO:0003677;GO:0005622;GO:0005634;GO:0006355;GO:0006355;GO:0046872;GO:0003676;GO:0003676;GO:0005622;GO:0006355;GO:0006355;GO:0003676;GO:0003676;GO:0005622;GO:0006355;GO:0006355;GO:0003676;GO:0003676;GO:0005622;GO:0006355;GO:0006355;GO:0003676;GO:0003676;GO:0005622;GO:0006355;GO:0006355;	K09228	-	K	0DY3A;16JA2;0VS3G;0AEVM;0UXE8;1B7QP;KOG1721;0S079;12Y7T;1D7KA	zinc finger protein 528 [Source:HGNC Symbol;Acc:HGNC:29384]	84436	Q3MIS6
ENSG00000253368	30.4709	20.7111	40.2306	1.94246	0.957887	0.0382705	1	1	26993692	27000886	+	1979	TRNP1	GO:0003677;GO:0003677;GO:0003677;GO:0003677;GO:0005634;GO:0005634;GO:0005634;GO:0005634;GO:0005634;GO:0005719;GO:0005719;GO:0007049;GO:0007275;GO:0007399;GO:0021696;GO:0021696;GO:0042127;GO:0042127;GO:0042127;GO:0042127;GO:0051726;GO:0051726;GO:0061351;GO:0061351;GO:0003677;GO:0003677;GO:0005634;GO:0005634;GO:0042127;GO:0042127;	-	-	K	13STK;1B631;0A7N4;0VIGM;16HYT;0UVM4;0IYYM;0DUEG;1D3S7	TMF1 regulated nuclear protein 1 [Source:HGNC Symbol;Acc:HGNC:34348]	388610	Q6NT89
ENSG00000179344	991.539	1548.13	434.947	0.28095	-1.83161	0.0386891	1	6	32659467	32668383	-	4904	HLA-DQB1	GO:0002250;GO:0002376;GO:0002504;GO:0006955;GO:0006955;GO:0016020;GO:0016020;GO:0016020;GO:0016021;GO:0019882;GO:0019882;GO:0042613;GO:0042613;GO:0042613;GO:0002250;GO:0002376;GO:0002504;GO:0006955;GO:0006955;GO:0016020;GO:0016020;GO:0016020;GO:0016021;GO:0019882;GO:0019882;GO:0042613;GO:0042613;GO:0042613;GO:0002250;GO:0002376;GO:0002504;GO:0006955;GO:0006955;GO:0016020;GO:0016020;GO:0016020;GO:…	K06752	-	W;U	09VEG;0UFM8;0IWG3;13QV7;0DGPB;1CRD4;1AXHI;0V6DP	major histocompatibility complex, class II, DQ beta 1 [Source:HGNC Symbol;Acc:HGNC:4944]	3119	P01920;Q5Y7D3
ENSG00000101282	3.84815	6.64954	1.04676	0.157419	-2.66732	0.0387336	1	20	958452	1002311	-	2757	RSPO4	GO:0005576;GO:0005576;GO:0005576;GO:0008201;GO:0016055;GO:0030177;GO:0030177;GO:0035878;GO:0050896;GO:0005576;GO:0005576;GO:0005576;GO:0008201;GO:0016055;GO:0030177;GO:0030177;GO:0035878;GO:0050896;	K23099	-	O	0V5KG;0DS4I;130P6;KOG3525;1D1DG;0RK0Q;0UUAN;16GNF;0A4MQ;1B47M	R-spondin 4 [Source:HGNC Symbol;Acc:HGNC:16175]	343637	Q2I0M5
ENSG00000162302	859.375	770.424	948.325	1.23091	0.299729	0.038921	1	11	64359148	64372215	+	3807	RPS6KA4	GO:0000166;GO:0000287;GO:0000287;GO:0004672;GO:0004672;GO:0004674;GO:0004674;GO:0004674;GO:0005524;GO:0005524;GO:0005524;GO:0005654;GO:0005829;GO:0006468;GO:0006468;GO:0016301;GO:0016310;GO:0016740;GO:0035556;GO:0035556;GO:0000166;GO:0000287;GO:0000287;GO:0001818;GO:0004672;GO:0004672;GO:0004674;GO:0004674;GO:0004674;GO:0004674;GO:0004711;GO:0005515;GO:0005524;GO:0005524;GO:0005524;GO:0005634;GO:…	K16510	EC:2.7.11.1	T;B	0S19Z;0VB6U;0DJ7H;KOG0598;165MZ;1CWTE;12P0N;1B3MB;0UR5C;0A0AS	ribosomal protein S6 kinase A4 [Source:HGNC Symbol;Acc:HGNC:10433]	8986	O75676;A0PJF8
ENSG00000205045	883.006	982.178	783.835	0.798058	-0.325434	0.0390704	1	17	35464249	35522379	-	3918	SLFN12L	GO:0005524;GO:0005524;GO:0016020;GO:0016021;GO:0005524;GO:0016020;GO:0016021;	-	-	S	1D111;0RNWC;1423J;0A069;0VDXK;0JAUV;0DRSW;0UUIB;16JHV;1B4R5	schlafen family member 12 like [Source:HGNC Symbol;Acc:HGNC:33920]	100506736	Q6IEE8
ENSG00000156509	7.77587	3.65658	11.8952	3.25308	1.70181	0.0395217	1	8	100133351	100145817	-	3976	FBXO43	GO:0005634;GO:0016567;GO:0045835;GO:0046872;GO:0051321;	K10318	-	O	1CYRH;0V51C;0RYJA;16GXP;0IHWX;0DPSC;0UT10;0A24B;1B4EI;12UD2	F-box protein 43 [Source:HGNC Symbol;Acc:HGNC:28521]	286151	Q4G163
ENSG00000165046	194.841	221.663	168.019	0.757994	-0.399742	0.0396113	1	8	38386207	38409527	+	6114	LETM2	GO:0005739;GO:0005743;GO:0016020;GO:0016021;GO:0043022;GO:0043022;GO:0005739;GO:0043022;GO:0043022;GO:0005739;GO:0005743;GO:0016020;GO:0016021;GO:0043022;GO:0043022;GO:0005739;GO:0005743;GO:0016020;GO:0016021;GO:0043022;GO:0043022;GO:0005739;GO:0005743;GO:0016020;GO:0016021;GO:0043022;GO:0043022;	-	-	S;L	1AV0F;0DHDK;12NTR;167WW;09W4H;0V72V;KOG1043;0UHEH;1CS3U;0RR3E	leucine zipper and EF-hand containing transmembrane protein 2 [Source:HGNC Symbol;Acc:HGNC:14648]	137994	Q2VYF4
ENSG00000165644	70.0631	56.1225	84.0037	1.49679	0.581873	0.0398375	1	10	75233641	75236030	-	1908	COMTD1	GO:0005515;GO:0008168;GO:0008171;GO:0008171;GO:0016020;GO:0016021;GO:0016740;GO:0032259;GO:0008171;GO:0008171;GO:0032259;	-	-	Q	13K8W;0UMKT;09XM0;0VECG;0DIYH;0RS2D;1CTPX;KOG1663;1AS6D;1652W	catechol-O-methyltransferase domain containing 1 [Source:HGNC Symbol;Acc:HGNC:26309]	118881	Q86VU5
ENSG00000255374	88.4748	112.542	64.4074	0.572296	-0.805167	0.0398954	1	12	11091287	11092313	-	1027	TAS2R43	GO:0001580;GO:0001580;GO:0001580;GO:0004930;GO:0004930;GO:0004930;GO:0005886;GO:0005886;GO:0005929;GO:0007165;GO:0007186;GO:0007186;GO:0007186;GO:0007186;GO:0007186;GO:0008527;GO:0016020;GO:0016021;GO:0016021;GO:0016021;GO:0016021;GO:0016021;GO:0031514;GO:0033038;GO:0033038;GO:0033038;GO:0042995;GO:0050896;GO:0050909;GO:0050909;GO:0050909;GO:0060170;	K08474	-	T;W	0RWPQ;0DJ9E;16IXN;0A5R2;0VGVH;1CU1E;142CT;0J9F7;0UMYH;1AXEX	taste 2 receptor member 43 [Source:HGNC Symbol;Acc:HGNC:18875]	259289	P59537
ENSG00000267508	32.0774	41.0122	23.1425	0.564283	-0.825509	0.0402511	1	19	44382298	44401608	-	6866	ZNF285	GO:0003676;GO:0003676;GO:0003677;GO:0005622;GO:0005634;GO:0006355;GO:0006355;GO:0046872;GO:0003676;GO:0003676;GO:0003677;GO:0005622;GO:0005634;GO:0006355;GO:0006355;GO:0046872;GO:0003676;GO:0003676;GO:0005622;GO:0006355;GO:0006355;GO:0046872;GO:0003676;GO:0006355;	K09228	-	-	-	zinc finger protein 285 [Source:HGNC Symbol;Acc:HGNC:13079]	26974	Q96NJ3
ENSG00000172216	803.339	653.768	952.91	1.45757	0.543561	0.0403202	1	20	50190830	50192668	+	1839	CEBPB	GO:0000122;GO:0000122;GO:0000779;GO:0000790;GO:0000790;GO:0000977;GO:0000978;GO:0000978;GO:0000979;GO:0000981;GO:0000981;GO:0000981;GO:0001227;GO:0001227;GO:0001228;GO:0001228;GO:0001541;GO:0001541;GO:0001889;GO:0001892;GO:0003677;GO:0003677;GO:0003677;GO:0003677;GO:0003682;GO:0003700;GO:0003700;GO:0003700;GO:0005515;GO:0005515;GO:0005515;GO:0005634;GO:0005634;GO:0005634;GO:0005634;GO:0005654;GO:…	K10048	-	K	1DG2I;0WIKZ;13FFI;0E96T;0B5Y3;16P26;1BBCV;0ISXW;0V3NN;0S2Y8	CCAAT enhancer binding protein beta [Source:HGNC Symbol;Acc:HGNC:1834]	1051	P17676
ENSG00000130513	1.64005	3.28011	0	0	-Inf	0.0408224	1	19	18374731	18389176	+	2087	GDF15	GO:0000187;GO:0000187;GO:0002023;GO:0002023;GO:0005125;GO:0005125;GO:0005125;GO:0005160;GO:0005515;GO:0005515;GO:0005576;GO:0005576;GO:0005576;GO:0005615;GO:0005615;GO:0005634;GO:0005737;GO:0005794;GO:0007165;GO:0007179;GO:0007267;GO:0008083;GO:0008083;GO:0008083;GO:0010862;GO:0030509;GO:0035860;GO:0040015;GO:0040015;GO:0042803;GO:0042803;GO:0042981;GO:0043408;GO:0043410;GO:0048468;GO:0051897;GO:…	K05504	-	T	1ARH9;KOG3900;0A62K;1D1A7;164DZ;13S7I;0DM5U;0RNYP;0UFMM;0VGXB	growth differentiation factor 15 [Source:HGNC Symbol;Acc:HGNC:30142]	9518	Q99988
ENSG00000179909	294.417	370.868	217.965	0.587717	-0.766808	0.0409336	1	19	57697367	57709194	-	5713	ZNF154	GO:0003676;GO:0003676;GO:0003677;GO:0003700;GO:0005622;GO:0005634;GO:0006355;GO:0006355;GO:0006355;GO:0045892;GO:0046872;GO:0003676;GO:0003677;GO:0003700;GO:0005634;GO:0006355;GO:0006355;GO:0045892;GO:0046872;	K09228	-	K	169MS;0RQ4A;09Z3G;0DKIZ;1AZ5G;1437U;KOG1721;0VA0Y;1CVD3;0UPHU	zinc finger protein 154 [Source:HGNC Symbol;Acc:HGNC:12939]	7710	Q13106;A0A024R4Q0
ENSG00000131686	15.0931	6.98623	23.2	3.32082	1.73154	0.0411883	1	1	8945867	8975092	+	2662	CA6	GO:0004089;GO:0004089;GO:0006730;GO:0006730;GO:0008270;GO:0008270;GO:0046872;GO:0001580;GO:0004089;GO:0004089;GO:0004089;GO:0004089;GO:0005576;GO:0005576;GO:0005615;GO:0006730;GO:0006730;GO:0008270;GO:0008270;GO:0015701;GO:0016829;GO:0046872;GO:0070062;GO:0004089;GO:0004089;GO:0005515;GO:0006730;GO:0006730;GO:0008270;GO:0008270;GO:0001580;GO:0004089;GO:0004089;GO:0004089;GO:0004089;GO:0005576;GO:…	K01672	EC:4.2.1.1	P	0DMR3;1CWKP;1ARIW;KOG0382;16BBJ;0VB1G;0RT0D;0UFPD;13K18;09Y4I	carbonic anhydrase 6 [Source:HGNC Symbol;Acc:HGNC:1380]	765	P23280;B4DUH8
ENSG00000198156	10.0565	5.33452	14.7785	2.77036	1.47007	0.0413757	1	16	28342555	28363508	-	2135	NPIPB6	GO:0005654;GO:0005654;	-	-	-	-	nuclear pore complex interacting protein family member B6 [Source:HGNC Symbol;Acc:HGNC:37454]	728741	E9PJ23;B2RXF8
ENSG00000273983	93.627	66.4214	120.832	1.81918	0.863287	0.0414299	1	6	26269405	26271815	-	2411	HIST1H3G	GO:0000183;GO:0000228;GO:0000786;GO:0000786;GO:0000786;GO:0000788;GO:0003677;GO:0003677;GO:0003677;GO:0005515;GO:0005515;GO:0005576;GO:0005634;GO:0005634;GO:0005654;GO:0005694;GO:0006325;GO:0006334;GO:0006335;GO:0007596;GO:0016020;GO:0032200;GO:0032991;GO:0038111;GO:0044267;GO:0045296;GO:0045652;GO:0045814;GO:0046982;GO:0046982;GO:0051290;GO:0060964;GO:0060968;GO:0070062;	K11253	-	-	-	histone cluster 1 H3 family member g [Source:HGNC Symbol;Acc:HGNC:4772]	8355	P68431
ENSG00000100628	75.3719	60.9088	89.835	1.47491	0.560627	0.0415099	1	14	93934166	93976739	-	4975	ASB2	GO:0000151;GO:0005515;GO:0005515;GO:0005829;GO:0007165;GO:0016567;GO:0035556;GO:0035556;GO:0035914;GO:0043687;GO:0061630;GO:0000151;GO:0005515;GO:0005515;GO:0005829;GO:0007165;GO:0016567;GO:0035556;GO:0035556;GO:0043687;GO:0061630;GO:0005515;GO:0005515;GO:0005515;	K10324	-	S;T;E	16F83;0VC9U;13IEV;KOG0504;0RYEU;0DP1U;1CXZP;0USE1;0A1E8;1B2HA	ankyrin repeat and SOCS box containing 2 [Source:HGNC Symbol;Acc:HGNC:16012]	51676	Q96Q27
ENSG00000078596	541.304	481.953	600.654	1.24629	0.317641	0.0416111	1	X	79360384	79367667	-	2051	ITM2A	GO:0001540;GO:0002317;GO:0002377;GO:0005515;GO:0005794;GO:0005886;GO:0016020;GO:0016021;GO:0042985;GO:0001540;GO:0005515;GO:0005794;GO:0005886;GO:0016020;GO:0016021;GO:0042985;	K18241	-	S	1D11D;12NMP;KOG4681;0RKRX;0UPTS;16C7Z;0VFQ0;0DRT8;1B0AC;0A4VB	integral membrane protein 2A [Source:HGNC Symbol;Acc:HGNC:6173]	9452	O43736
ENSG00000197446	13.9652	19.6055	8.32486	0.424619	-1.23576	0.0418028	1	19	41114432	41128381	+	3009	CYP2F1	GO:0004497;GO:0004497;GO:0004497;GO:0004497;GO:0004497;GO:0005506;GO:0005506;GO:0005737;GO:0005783;GO:0005789;GO:0005789;GO:0006082;GO:0006805;GO:0006805;GO:0008392;GO:0008395;GO:0009636;GO:0016020;GO:0016491;GO:0016705;GO:0016705;GO:0016712;GO:0016712;GO:0018931;GO:0018931;GO:0018931;GO:0018931;GO:0018979;GO:0019373;GO:0019825;GO:0019825;GO:0019825;GO:0020037;GO:0020037;GO:0020037;GO:0031090;GO:…	K07416	EC:1.14.14.1	Q	0S17C;0UTVW;16J9M;1CRXQ;12SZU;0DGDQ;KOG0156;1B59J;09TUB;0V59K	cytochrome P450 family 2 subfamily F member 1 [Source:HGNC Symbol;Acc:HGNC:2632]	1572	P24903
ENSG00000036448	1109.8	485.335	1734.26	3.57333	1.83727	0.042071	1	8	2045046	2165552	+	7056	MYOM2	GO:0002074;GO:0005515;GO:0005515;GO:0005737;GO:0005739;GO:0005865;GO:0006936;GO:0006936;GO:0006936;GO:0008307;GO:0008307;GO:0019900;GO:0030017;GO:0030018;GO:0030240;GO:0030241;GO:0031430;GO:0031430;GO:0031430;GO:0031430;GO:0032982;GO:0045214;GO:0048739;GO:0051015;GO:0051371;GO:0055003;GO:0055008;GO:0071688;GO:0005515;	-	-	Z	12RA0;1ASQ2;09UC6;0DFMS;0V5BB;0UH0T;1CQBE;165KH;0RRFI;0IJ5G	myomesin 2 [Source:HGNC Symbol;Acc:HGNC:7614]	9172	P54296
ENSG00000103489	2329.95	2113.25	2546.64	1.20508	0.269128	0.0421431	1	16	17101769	17470960	-	11083	XYLT1	GO:0000137;GO:0000139;GO:0000139;GO:0005576;GO:0005615;GO:0005794;GO:0006024;GO:0006024;GO:0006024;GO:0008375;GO:0008375;GO:0015012;GO:0016020;GO:0016020;GO:0016020;GO:0016021;GO:0016740;GO:0016757;GO:0030158;GO:0030158;GO:0030158;GO:0030166;GO:0030203;GO:0030206;GO:0043931;GO:0046872;GO:0048706;GO:0050650;	K00771	EC:2.4.2.26	G	12SAD;1CV3P;0VAJ8;169Z2;1AX4V;KOG0799;0DK9Q;0RRXS;09ZNG;0UMND	xylosyltransferase 1 [Source:HGNC Symbol;Acc:HGNC:15516]	64131	Q86Y38
ENSG00000137078	204.891	172.001	237.782	1.38245	0.467224	0.0421567	1	9	35649295	35650950	-	1327	SIT1	GO:0002250;GO:0002376;GO:0005515;GO:0005886;GO:0005886;GO:0005886;GO:0005887;GO:0007165;GO:0007165;GO:0007165;GO:0016020;GO:0016021;GO:0019900;GO:0019900;GO:0042169;GO:0043029;GO:0043029;GO:0050863;GO:0050863;GO:0050863;GO:0050863;GO:0070062;GO:0007165;GO:0007165;GO:0016020;GO:0016021;GO:0043029;GO:0043029;GO:0050863;GO:0050863;	-	-	W;T;U	0A3T8;0DMD5;16H9A;0IYYR;1CQRJ;0S0U8;13U05;0UTH6;1AXDG;0VEMR	signaling threshold regulating transmembrane adaptor 1 [Source:HGNC Symbol;Acc:HGNC:17710]	27240	Q9Y3P8
ENSG00000189362	573.535	511.239	635.83	1.2437	0.314641	0.0422701	1	2	190504338	190534722	-	6525	NEMP2	GO:0005634;GO:0005635;GO:0005637;GO:0016020;GO:0016021;GO:0005634;GO:0005635;GO:0005637;GO:0016020;GO:0016021;	-	-	S	1CZPD;0UQ93;0RTGG;16FJA;12P9C;KOG3817;0A2YV;1B50F;0VDU3;0DQKJ	nuclear envelope integral membrane protein 2 [Source:HGNC Symbol;Acc:HGNC:33700]	100131211	A6NFY4
ENSG00000152454	239.491	292.903	186.08	0.635296	-0.654499	0.0425617	1	19	57940833	57947706	-	2207	ZNF256	GO:0003676;GO:0003676;GO:0003677;GO:0003700;GO:0005515;GO:0005622;GO:0005634;GO:0005634;GO:0006355;GO:0006355;GO:0007275;GO:0045892;GO:0045892;GO:0046872;	K09228	-	K	0UNSC;13PMH;KOG1721;16IZY;0V9EM;1B76S;0DJX5;09YGX;1CUQM;0RTBR	zinc finger protein 256 [Source:HGNC Symbol;Acc:HGNC:13049]	10172	Q9Y2P7
ENSG00000109819	7.218	11.2979	3.13808	0.277758	-1.8481	0.042642	1	4	23755041	23904089	-	10870	PPARGC1A	GO:0000302;GO:0000422;GO:0001659;GO:0001666;GO:0001678;GO:0001933;GO:0002021;GO:0002931;GO:0003676;GO:0003676;GO:0003677;GO:0003677;GO:0003682;GO:0003712;GO:0003712;GO:0003712;GO:0003712;GO:0003713;GO:0003713;GO:0003713;GO:0003713;GO:0003723;GO:0005102;GO:0005102;GO:0005515;GO:0005634;GO:0005634;GO:0005634;GO:0005634;GO:0005654;GO:0005654;GO:0005719;GO:0005737;GO:0005737;GO:0005829;GO:0006012;GO:…	K07202	-	K	13IRR;167W6;0RY3Q;0DHMX;1B152;1CSCC;0VF4R;0A301;0IIVU;0UN56	PPARG coactivator 1 alpha [Source:HGNC Symbol;Acc:HGNC:9237]	10891	Q9UBK2;A0A024R9Q9
ENSG00000144354	109.633	91.296	127.97	1.4017	0.487183	0.0430218	1	2	173354820	173368997	+	3934	CDCA7	GO:0005634;GO:0005634;GO:0005634;GO:0005654;GO:0005737;GO:0005829;GO:0006355;GO:0006355;GO:0006915;GO:0042127;GO:0042127;GO:0042127;GO:0005634;GO:0005634;GO:0005634;GO:0005654;GO:0005737;GO:0005829;GO:0006355;GO:0006355;GO:0006915;GO:0042127;GO:0042127;GO:0042127;GO:0005634;GO:0005634;GO:0005634;GO:0005654;GO:0005737;GO:0005829;GO:0006355;GO:0006355;GO:0006915;GO:0042127;GO:0042127;GO:0042127;GO:…	K23408	-	S;K	0VAW1;1AUFI;0IFJD;0UIYF;1CQ4V;0DFF3;167CI;12U5H;09ZZB;0RT57	cell division cycle associated 7 [Source:HGNC Symbol;Acc:HGNC:14628]	83879	Q9BWT1
ENSG00000145386	70.2706	56.2039	84.3374	1.50056	0.585502	0.0430221	1	4	121816444	121823933	-	2798	CCNA2	GO:0000079;GO:0000086;GO:0000307;GO:0000307;GO:0004672;GO:0005515;GO:0005515;GO:0005634;GO:0005634;GO:0005634;GO:0005634;GO:0005634;GO:0005654;GO:0005654;GO:0005654;GO:0005737;GO:0005737;GO:0005737;GO:0005829;GO:0006275;GO:0007049;GO:0007265;GO:0016032;GO:0016538;GO:0016572;GO:0016579;GO:0019901;GO:0019901;GO:0019901;GO:0019904;GO:0044772;GO:0044843;GO:0051301;GO:0097124;GO:0097124;GO:0097124;GO:…	K06627	-	D	16513;09XQ7;0V8MY;133IR;0DJ23;1AU6D;0RT76;0UMQZ;1CTTP;KOG0654	cyclin A2 [Source:HGNC Symbol;Acc:HGNC:1578]	890	P20248
ENSG00000100109	993.728	896.081	1091.37	1.21794	0.284444	0.0433262	1	22	26491225	26512505	-	5436	TFIP11	GO:0000390;GO:0000390;GO:0000398;GO:0000398;GO:0000784;GO:0003676;GO:0003676;GO:0005515;GO:0005515;GO:0005634;GO:0005654;GO:0005681;GO:0005730;GO:0005737;GO:0006396;GO:0006397;GO:0008380;GO:0016607;GO:0031214;GO:0031333;GO:0031848;GO:0032091;GO:0071008;GO:0071008;GO:0071013;GO:1904876;GO:2001033;GO:0000390;GO:0000390;GO:0000390;GO:0000398;GO:0000398;GO:0000784;GO:0003676;GO:0003676;GO:0005515;GO:…	K13103	-	A;K;B	1ASZS;0RM8I;12QEW;0UHCF;KOG2184;165VZ;0DFVV;1CQJ7;09UK6;0V5JG	tuftelin interacting protein 11 [Source:HGNC Symbol;Acc:HGNC:17165]	24144	Q9UBB9;A0A024R1I7
ENSG00000171621	77.7006	62.9639	92.4374	1.4681	0.553953	0.0434751	1	1	9292894	9369532	+	3389	SPSB1	GO:0000209;GO:0005515;GO:0005515;GO:0005515;GO:0005737;GO:0005829;GO:0005829;GO:0006511;GO:0006511;GO:0016567;GO:0019005;GO:0043161;GO:0043687;GO:1990756;GO:0005515;GO:0000209;GO:0005515;GO:0005515;GO:0005515;GO:0005737;GO:0005829;GO:0005829;GO:0006511;GO:0006511;GO:0016567;GO:0019005;GO:0043161;GO:0043687;GO:1990756;GO:0000209;GO:0005515;GO:0005515;GO:0005515;GO:0005737;GO:0005829;GO:0005829;GO:…	K10343	-	O;J;T	KOG3953;0RY4M;0UJ81;1CRWB;0V6W6;16AK5;12P0S;0DH66;09VXP;1B0TM	splA/ryanodine receptor domain and SOCS box containing 1 [Source:HGNC Symbol;Acc:HGNC:30628]	80176	Q96BD6;A0A024R4G8
ENSG00000205592	4.24941	7.2579	1.24093	0.170976	-2.54813	0.0435006	1	12	40393395	40570832	+	29488	MUC19	-	-	-	-	-	mucin 19, oligomeric [Source:HGNC Symbol;Acc:HGNC:14362]	-	-
ENSG00000101188	106.646	63.4206	149.872	2.36313	1.2407	0.0439426	1	20	62708836	62762771	+	4238	NTSR1	GO:0001659;GO:0003085;GO:0003254;GO:0004930;GO:0004930;GO:0004930;GO:0004930;GO:0005515;GO:0005737;GO:0005739;GO:0005783;GO:0005783;GO:0005794;GO:0005794;GO:0005886;GO:0005886;GO:0005886;GO:0005887;GO:0005887;GO:0007165;GO:0007186;GO:0007186;GO:0007186;GO:0007186;GO:0007186;GO:0007218;GO:0007268;GO:0007612;GO:0008344;GO:0009898;GO:0009986;GO:0014049;GO:0014054;GO:0016020;GO:0016021;GO:0016021;GO:…	K04211	-	T	KOG3656;1AYN9;0VB8N;0A0CI;0UP2N;0RPVZ;1CVZP;0DMQV;13J8E;16DPA	neurotensin receptor 1 [Source:HGNC Symbol;Acc:HGNC:8039]	4923	P30989
ENSG00000152284	4.46998	7.48268	1.45729	0.194755	-2.36027	0.0439689	1	2	85133392	85310387	+	4431	TCF7L1	GO:0000981;GO:0003677;GO:0003682;GO:0003700;GO:0003700;GO:0005634;GO:0005634;GO:0005634;GO:0005654;GO:0005654;GO:0005667;GO:0005829;GO:0006325;GO:0006355;GO:0006355;GO:0006357;GO:0006357;GO:0008013;GO:0008013;GO:0016055;GO:0016055;GO:0016055;GO:0030111;GO:0043565;GO:0044212;GO:0060070;GO:0060070;GO:1904837;GO:0005634;GO:0006357;GO:0008013;GO:0016055;GO:0016055;GO:0060070;	K04490	-	K	KOG3248;0US1C;09WGI;1B39A;0DHRZ;0RVY5;1CSG9;13P5N;16CM5;0V7F3	transcription factor 7 like 1 [Source:HGNC Symbol;Acc:HGNC:11640]	83439	Q9HCS4
ENSG00000073737	33.3414	42.2593	24.4234	0.577942	-0.791003	0.0440337	1	2	169064789	169096167	+	3750	DHRS9	GO:0004022;GO:0004745;GO:0005783;GO:0005789;GO:0005789;GO:0006629;GO:0008202;GO:0008209;GO:0016020;GO:0016491;GO:0016854;GO:0030176;GO:0030855;GO:0031090;GO:0042448;GO:0042572;GO:0042904;GO:0043231;GO:0047023;GO:0047035;GO:0047044;GO:0055114;GO:0004022;GO:0004745;GO:0005783;GO:0005789;GO:0005789;GO:0006629;GO:0008202;GO:0008209;GO:0016020;GO:0016491;GO:0016854;GO:0030176;GO:0030855;GO:0031090;GO:…	K11149	EC:1.1.-.-	-	-	dehydrogenase/reductase 9 [Source:HGNC Symbol;Acc:HGNC:16888]	10170	Q9BPW9
ENSG00000102128	12.0675	17.2022	6.93286	0.403021	-1.31107	0.0442306	1	X	102937272	102938300	+	1029	RAB40AL	GO:0000166;GO:0003924;GO:0003924;GO:0003924;GO:0005525;GO:0005525;GO:0005525;GO:0005737;GO:0005739;GO:0005768;GO:0005886;GO:0006886;GO:0008021;GO:0016020;GO:0016567;GO:0032482;GO:0035556;GO:0035556;GO:0072659;	K07928	-	T;U	1B1W1;09XEN;0V8CU;0RXNM;16B1R;1CR83;KOG0078;0UKY0;0DJ33;12TGG	RAB40A like [Source:HGNC Symbol;Acc:HGNC:25410]	282808	P0C0E4
ENSG00000136068	2279.74	2067.99	2491.49	1.20479	0.268777	0.0445455	1	3	58008400	58172251	+	13952	FLNB	GO:0001725;GO:0003334;GO:0003382;GO:0003723;GO:0003779;GO:0003779;GO:0003779;GO:0005515;GO:0005515;GO:0005515;GO:0005515;GO:0005634;GO:0005737;GO:0005829;GO:0005829;GO:0005856;GO:0005886;GO:0005903;GO:0005925;GO:0005925;GO:0005938;GO:0007016;GO:0007165;GO:0007275;GO:0007517;GO:0007519;GO:0015629;GO:0016021;GO:0030018;GO:0030036;GO:0030036;GO:0030036;GO:0030036;GO:0030154;GO:0030154;GO:0030154;GO:…	K04437	-	Z	165U6;0V4XN;0UM1B;KOG0518;1AWHC;0DIHA;0RMF1;09TYR;1CT7V;12NFR	filamin B [Source:HGNC Symbol;Acc:HGNC:3755]	2317	O75369
ENSG00000148600	82.4264	99.1771	65.6758	0.662208	-0.594645	0.0446385	1	10	84194537	84219621	+	7729	CDHR1	GO:0003674;GO:0005509;GO:0005509;GO:0005575;GO:0005886;GO:0005886;GO:0005886;GO:0005887;GO:0005887;GO:0007155;GO:0007155;GO:0007155;GO:0007155;GO:0007156;GO:0007156;GO:0008594;GO:0009987;GO:0016020;GO:0016020;GO:0016020;GO:0016021;GO:0035845;GO:0042622;GO:0045494;GO:0045494;GO:0003674;GO:0005509;GO:0005509;GO:0005575;GO:0005886;GO:0005886;GO:0005886;GO:0005887;GO:0007155;GO:0007155;GO:0007155;GO:…	K16501	-	Z;W;M;U	0UPC6;09ZQT;16BDY;0RND8;1CW3U;0VAM8;0DM8N;KOG3594;12UCN;1AYQD	cadherin related family member 1 [Source:HGNC Symbol;Acc:HGNC:14550]	92211	Q96JP9;F1T0L2
ENSG00000147604	7386.24	6731.46	8041.02	1.19454	0.25646	0.0450066	1	8	73290242	73295789	-	2700	RPL7	GO:0000184;GO:0000463;GO:0000463;GO:0003677;GO:0003723;GO:0003723;GO:0003729;GO:0003735;GO:0003735;GO:0003735;GO:0003735;GO:0005515;GO:0005515;GO:0005634;GO:0005730;GO:0005737;GO:0005829;GO:0005840;GO:0005925;GO:0006364;GO:0006412;GO:0006412;GO:0006413;GO:0006614;GO:0014069;GO:0016020;GO:0019083;GO:0022625;GO:0022625;GO:0022625;GO:0022625;GO:0042273;GO:0042803;GO:1990904;GO:0000463;GO:0003735;GO:…	K02937	-	J	KOG3184;0DMYX;1AU7G;0RTH5;1CWUV;0V5E8;0USEZ;09UEW;12NYC;165T4	ribosomal protein L7 [Source:HGNC Symbol;Acc:HGNC:10363]	6129	P18124
ENSG00000164880	2414.41	2191.81	2637.02	1.20313	0.266788	0.0453307	1	7	1470277	1504389	-	9084	INTS1	GO:0005634;GO:0005654;GO:0016020;GO:0016021;GO:0016180;GO:0031965;GO:0032039;GO:0032039;GO:0032039;GO:0032039;GO:0034474;GO:0034474;GO:0034474;GO:0042795;GO:0032039;GO:0032039;GO:0034474;GO:0034474;	K13138	-	S	KOG4596;1CYM2;16DFC;0VCVE;0DPN5;0UQX6;1AYZG;0RPTB;0A207;12U8K	integrator complex subunit 1 [Source:HGNC Symbol;Acc:HGNC:24555]	26173	Q8N201
ENSG00000007350	167.24	87.0323	247.448	2.84317	1.5075	0.045647	1	X	154295795	154330350	+	3526	TKTL1	GO:0003824;GO:0003824;GO:0004802;GO:0004802;GO:0005634;GO:0005737;GO:0006007;GO:0006772;GO:0016740;GO:0046872;GO:0003824;GO:0003824;GO:0004802;GO:0004802;GO:0005634;GO:0005737;GO:0006007;GO:0006772;GO:0016740;GO:0046872;	K00615	EC:2.2.1.1	G	0UJGS;0DK2T;1B48I;16H9I;09ZKP;12S5B;KOG0523;0RR0G;0V82F;1CW1G	transketolase like 1 [Source:HGNC Symbol;Acc:HGNC:11835]	8277	P51854
ENSG00000129226	15.6859	22.8619	8.50994	0.372232	-1.42573	0.0456899	1	17	7579491	7582111	+	2163	CD68	GO:0002437;GO:0002605;GO:0005623;GO:0005764;GO:0005764;GO:0005765;GO:0005765;GO:0005768;GO:0005886;GO:0005886;GO:0005886;GO:0007568;GO:0010008;GO:0016020;GO:0016020;GO:0016020;GO:0016020;GO:0016021;GO:0016021;GO:0031669;GO:0031902;GO:0035577;GO:0043312;GO:0071222;GO:0072594;GO:0140052;GO:0002437;GO:0002605;GO:0005623;GO:0005764;GO:0005764;GO:0005765;GO:0005765;GO:0005768;GO:0005886;GO:0005886;GO:…	K06501	-	U	0DJIF;09Y56;0UJ4Q;1AREW;16C7X;0RY2U;0V92P;12NCI;1CUB0;KOG4818	CD68 molecule [Source:HGNC Symbol;Acc:HGNC:1693]	968	P34810
ENSG00000179598	40.9967	31.0445	50.9489	1.64116	0.714713	0.0457301	1	17	17200995	17206333	-	2578	PLD6	GO:0003824;GO:0003824;GO:0004518;GO:0004519;GO:0005515;GO:0005739;GO:0005741;GO:0005741;GO:0005741;GO:0005741;GO:0006629;GO:0006654;GO:0007283;GO:0007286;GO:0007286;GO:0008053;GO:0010636;GO:0016020;GO:0016021;GO:0016042;GO:0016787;GO:0030154;GO:0030719;GO:0030719;GO:0034587;GO:0034587;GO:0034587;GO:0035755;GO:0042803;GO:0043046;GO:0043046;GO:0046872;GO:0051321;GO:0051321;GO:0090305;	K16862	EC:3.1.4.-	M;I	0A09U;0RM0J;0DMHY;13SB2;1AY8I;0J0H4;0VB5T;166SJ;0UKY5;1CWSC	phospholipase D family member 6 [Source:HGNC Symbol;Acc:HGNC:30447]	201164	Q8N2A8
ENSG00000116455	364.763	322.479	407.046	1.26224	0.335988	0.0466812	1	1	111439890	111449256	-	2685	WDR77	GO:0000387;GO:0005515;GO:0005515;GO:0005515;GO:0005515;GO:0005634;GO:0005634;GO:0005654;GO:0005654;GO:0005737;GO:0005737;GO:0005794;GO:0005829;GO:0005829;GO:0005829;GO:0006357;GO:0008284;GO:0008285;GO:0008327;GO:0030374;GO:0034709;GO:0060528;GO:0060770;GO:1903508;GO:0005515;GO:0005654;GO:0005794;GO:0005829;	K13221	-	A;K	0E7Z1;0RQ9N;16KRC;1BAVB;13C93;0B3X8;1DEYG;0IP8S;0WGC6;0V2YD	WD repeat domain 77 [Source:HGNC Symbol;Acc:HGNC:29652]	79084	Q9BQA1;A0A024R0H7
ENSG00000133818	776.063	854.388	697.738	0.816651	-0.292208	0.047056	1	11	14277922	14364506	-	3456	RRAS2	GO:0000166;GO:0001649;GO:0003924;GO:0003924;GO:0003924;GO:0003924;GO:0005515;GO:0005525;GO:0005525;GO:0005525;GO:0005525;GO:0005783;GO:0005886;GO:0005886;GO:0005886;GO:0005925;GO:0007165;GO:0007165;GO:0007265;GO:0007265;GO:0009987;GO:0016020;GO:0016020;GO:0016020;GO:0019003;GO:0030335;GO:0070062;GO:1901214;GO:0000166;GO:0001649;GO:0003924;GO:0003924;GO:0003924;GO:0003924;GO:0005515;GO:0005525;GO:…	K07830	-	S;J	1ASZ6;0RUC1;09UJX;16A25;0DFVI;0UHBU;12RTQ;KOG0395;0V5J4;1CQIX	RAS related 2 [Source:HGNC Symbol;Acc:HGNC:17271]	22800	P62070
ENSG00000164946	7.8329	3.84878	11.817	3.07033	1.61839	0.0471939	1	9	14734666	14910995	-	10762	FREM1	GO:0005515;GO:0005576;GO:0005604;GO:0005604;GO:0007154;GO:0007154;GO:0007155;GO:0007160;GO:0007275;GO:0016021;GO:0016021;GO:0030246;GO:0046872;GO:0097094;GO:0005515;GO:0005576;GO:0005604;GO:0007154;GO:0007154;GO:0007155;GO:0007275;GO:0016021;GO:0016021;GO:0030246;GO:0046872;GO:0097094;GO:0005515;GO:0005576;GO:0005604;GO:0007154;GO:0007155;GO:0007275;GO:0016021;GO:0030246;GO:0046872;GO:0097094;GO:…	K23380	-	O;T;W;V	0S2SF;0V3A4;1DFGC;16NUT;0IR0E;0E8I8;0B4VB;1BB3W;13DQM;0WHE7	FRAS1 related extracellular matrix 1 [Source:HGNC Symbol;Acc:HGNC:23399]	158326	Q5H8C1
ENSG00000197134	136.039	178.097	93.98	0.527689	-0.92224	0.0476806	1	19	22052430	22091480	+	5168	ZNF257	GO:0003676;GO:0003676;GO:0005622;GO:0006355;GO:0006355;GO:0003676;GO:0003676;GO:0005622;GO:0006355;GO:0006355;GO:0003676;GO:0003676;GO:0003676;GO:0003676;GO:0003677;GO:0005622;GO:0005634;GO:0006355;GO:0006355;GO:0006355;GO:0008270;GO:0046872;GO:0003676;GO:0003676;GO:0005622;GO:0006355;GO:0006355;	K09228	-	K	1B7B1;0DZ0G;1D7DE;0RS9Q;0V4DW;09TES;KOG1721;12PGP;16J5H;0UXWK	zinc finger protein 257 [Source:HGNC Symbol;Acc:HGNC:13498]	113835	Q9Y2Q1
ENSG00000157240	222.716	193.493	251.939	1.30206	0.380796	0.0476994	1	7	91264433	91271326	+	6894	FZD1	GO:0001934;GO:0003149;GO:0003150;GO:0003151;GO:0004888;GO:0004888;GO:0004930;GO:0005102;GO:0005109;GO:0005515;GO:0005515;GO:0005886;GO:0005886;GO:0005886;GO:0005925;GO:0007165;GO:0007166;GO:0007166;GO:0007186;GO:0007267;GO:0007267;GO:0007275;GO:0009986;GO:0010976;GO:0016020;GO:0016020;GO:0016020;GO:0016021;GO:0016021;GO:0016021;GO:0016055;GO:0016055;GO:0016055;GO:0017147;GO:0017147;GO:0017147;GO:…	K02432	-	T	1CYYR;0V4SV;0RTW0;0URE0;16M1N;12NRT;0DN6E;1B3F3;KOG3577;09TTI	frizzled class receptor 1 [Source:HGNC Symbol;Acc:HGNC:4038]	8321	Q9UP38
ENSG00000197020	757.362	865.418	649.305	0.750279	-0.4145	0.0480163	1	19	21722771	21767579	-	6558	ZNF100	GO:0003676;GO:0003676;GO:0003677;GO:0005622;GO:0005634;GO:0006355;GO:0006355;GO:0046872;GO:0003676;GO:0003676;GO:0005622;GO:0006355;GO:0006355;GO:0046872;GO:0003676;GO:0003676;GO:0005622;GO:0006355;GO:0006355;GO:0046872;GO:0003676;GO:0003676;GO:0005622;GO:0006355;GO:0006355;GO:0003676;GO:0003676;GO:0005622;GO:0006355;GO:0006355;	K09228	-	K	0DY38;16IX5;1D6JK;0V4DW;09TES;KOG1721;12PGP;0S07R;0UXDG;1B7IG	zinc finger protein 100 [Source:HGNC Symbol;Acc:HGNC:12880]	163227	Q8IYN0
ENSG00000169679	117.29	98.5425	136.037	1.38049	0.465182	0.0481477	1	2	110637528	110678063	-	6304	BUB1	GO:0000166;GO:0000775;GO:0000776;GO:0000776;GO:0000777;GO:0000778;GO:0000942;GO:0004672;GO:0004672;GO:0004672;GO:0004672;GO:0004674;GO:0005515;GO:0005515;GO:0005524;GO:0005524;GO:0005524;GO:0005634;GO:0005654;GO:0005694;GO:0005829;GO:0005829;GO:0006468;GO:0006468;GO:0006915;GO:0007049;GO:0007059;GO:0007063;GO:0007093;GO:0007094;GO:0007094;GO:0007094;GO:0007094;GO:0008283;GO:0016020;GO:0016032;GO:…	K02178	EC:2.7.11.1	D	0DJYE;1B4QG;0UPX4;09YI0;0V9FR;KOG1166;0RP04;12N6H;1CUS2;1665S	BUB1 mitotic checkpoint serine/threonine kinase [Source:HGNC Symbol;Acc:HGNC:1148]	699	O43683
ENSG00000158483	80.4446	95.0118	65.8775	0.693361	-0.528321	0.0483551	1	11	71787510	71801237	+	2973	FAM86C1	GO:0005515;GO:0005515;GO:0008168;GO:0016740;GO:0032259;GO:0032991;GO:0005515;GO:0005515;GO:0008168;GO:0016740;GO:0032259;GO:0032991;GO:0005515;GO:0005515;GO:0008168;GO:0016740;GO:0032259;GO:0032991;	-	-	S;E	1B9FJ;0AZHZ;1DC10;0E4N5;0WBNC;0V03U;14SP4;0RZ3I;16M1B;KOG2497	family with sequence similarity 86 member C1 [Source:HGNC Symbol;Acc:HGNC:25561]	55199	Q9NVL1
ENSG00000170236	11.6466	16.6302	6.66305	0.400659	-1.31955	0.0489097	1	15	50500562	50546708	-	1907	USP50	GO:0006511;GO:0016579;GO:0032741;GO:0036459;GO:0050718;GO:1900227;GO:2001056;GO:0006511;GO:0006511;GO:0016579;GO:0016579;GO:0036459;GO:0036459;	-	-	O	KOG1868;166NB;0V80S;09X2I;1CT3P;0DIDA;1B4MH;0UKV6;0RYSY;12R66	ubiquitin specific peptidase 50 [Source:HGNC Symbol;Acc:HGNC:20079]	373509	Q70EL3
ENSG00000051341	98.6495	79.5122	117.787	1.48137	0.566929	0.0490069	1	3	121431427	121546641	-	9382	POLQ	GO:0003676;GO:0003676;GO:0003677;GO:0003677;GO:0003887;GO:0003887;GO:0005524;GO:0005524;GO:0006260;GO:0006260;GO:0006261;GO:0006261;GO:0071897;GO:0000166;GO:0000724;GO:0003676;GO:0003676;GO:0003677;GO:0003677;GO:0003682;GO:0003684;GO:0003887;GO:0003887;GO:0003887;GO:0003887;GO:0003887;GO:0005515;GO:0005524;GO:0005524;GO:0005524;GO:0005634;GO:0005634;GO:0005654;GO:0005654;GO:0005694;GO:0005737;GO:…	K02349	EC:2.7.7.7	L	0UGQR;0RN2N;KOG0950;165RA;09WTF;1CXZC;1B1IG;0DNKU;0V7RM;12TK4	DNA polymerase theta [Source:HGNC Symbol;Acc:HGNC:9186]	10721	O75417;Q59EE4
ENSG00000176049	572.335	658.387	486.282	0.738596	-0.437142	0.0493569	1	5	147585438	147782775	-	9203	JAKMIP2	GO:0005515;GO:0005794;GO:0005794;GO:0008017;GO:0008017;GO:0019900;GO:0019900;GO:0005515;GO:0005794;GO:0005794;GO:0008017;GO:0008017;GO:0019900;GO:0019900;GO:0005515;GO:0005794;GO:0005794;GO:0008017;GO:0008017;GO:0019900;GO:0019900;GO:0005515;GO:0005794;GO:0005794;GO:0008017;GO:0008017;GO:0019900;GO:0019900;	-	-	Z;T	0UT3F;1CVNQ;0DKTT;0V8FT;16H5H;09ZCN;13GS3;0RN46;0II6X;1ATPI	janus kinase and microtubule interacting protein 2 [Source:HGNC Symbol;Acc:HGNC:29067]	9832	Q96AA8
ENSG00000164949	17.1037	23.1717	11.0356	0.476251	-1.07021	0.0493934	1	8	94249253	94262350	-	2648	GEM	GO:0000166;GO:0000278;GO:0000287;GO:0003924;GO:0003924;GO:0003924;GO:0003924;GO:0005246;GO:0005515;GO:0005515;GO:0005516;GO:0005525;GO:0005525;GO:0005525;GO:0005525;GO:0005525;GO:0005525;GO:0005886;GO:0005886;GO:0006955;GO:0007165;GO:0007165;GO:0007165;GO:0007166;GO:0009898;GO:0016020;GO:0016020;GO:0016020;GO:0019003;GO:0030496;GO:0051233;GO:0051276;GO:0051310;GO:0072686;GO:1901842;GO:1901842;GO:…	K07846	-	S;J	0V6AT;16AJM;0UJ7H;1B2QB;09VBH;12RPT;KOG0395;1CR9U;0RQ7N;0DGJZ	GTP binding protein overexpressed in skeletal muscle [Source:HGNC Symbol;Acc:HGNC:4234]	2669	P55040;A0A024R9F5
ENSG00000050438	448.672	496.79	400.555	0.806287	-0.310635	0.0496758	1	12	51391317	51515763	+	17920	SLC4A8	GO:0005452;GO:0005452;GO:0005886;GO:0006811;GO:0006814;GO:0006820;GO:0006820;GO:0008509;GO:0008509;GO:0008510;GO:0015297;GO:0015301;GO:0015698;GO:0015701;GO:0015701;GO:0016020;GO:0016020;GO:0016020;GO:0016021;GO:0016021;GO:0016021;GO:0051453;GO:0055085;GO:0098656;GO:0005452;GO:0005452;GO:0005886;GO:0006811;GO:0006814;GO:0006820;GO:0006820;GO:0008509;GO:0008509;GO:0008510;GO:0015297;GO:0015301;GO:…	K13859	-	P	0RTC4;KOG1172;09VZ2;16GF6;0DHY5;0V6NE;0UK6B;12Q16;1CSNR;1B3W4	solute carrier family 4 member 8 [Source:HGNC Symbol;Acc:HGNC:11034]	9498	Q2Y0W8
ENSG00000162734	1418.9	1566.15	1271.65	0.81196	-0.300519	0.0497637	1	1	160205337	160215376	+	2806	PEA15	GO:0000077;GO:0000077;GO:0000165;GO:0000187;GO:0005515;GO:0005515;GO:0005515;GO:0005634;GO:0005737;GO:0005829;GO:0005829;GO:0005875;GO:0006915;GO:0008643;GO:0042981;GO:0042981;GO:0046325;GO:1902042;GO:0005515;GO:0005634;GO:0005829;GO:0042981;GO:0042981;GO:0000077;GO:0000077;GO:0000165;GO:0000187;GO:0005515;GO:0005515;GO:0005515;GO:0005634;GO:0005737;GO:0005829;GO:0005829;GO:0005875;GO:0006915;GO:…	-	-	D	0VHID;16HMH;1D31M;0RYUR;0DTPY;13R44;0UUZU;0A6QG;1B5JY;KOG3573	proliferation and apoptosis adaptor protein 15 [Source:HGNC Symbol;Acc:HGNC:8822]	8682	Q15121;B1AKZ4;Q96FS5
ENSG00000124613	46.4339	57.0371	35.8306	0.628199	-0.670706	0.0503768	1	6	27374615	27403904	+	4834	ZNF391	GO:0003676;GO:0003676;GO:0003677;GO:0003700;GO:0005634;GO:0005634;GO:0006355;GO:0043565;GO:0046872;GO:0003676;GO:0003676;	-	-	K	0VE1Q;0A36W;0RXII;0UGK6;16ATF;0DQDD;13DN2;KOG1721;1B1A2;1CZXX	zinc finger protein 391 [Source:HGNC Symbol;Acc:HGNC:18779]	346157	Q9UJN7
ENSG00000275713	259.899	226.656	293.142	1.29334	0.371097	0.0504552	1	6	26251651	26253710	+	2060	HIST1H2BH	GO:0000786;GO:0000786;GO:0000786;GO:0003677;GO:0003677;GO:0003677;GO:0003677;GO:0005515;GO:0005634;GO:0005654;GO:0005654;GO:0005694;GO:0005829;GO:0006334;GO:0006334;GO:0016567;GO:0019899;GO:0032991;GO:0044389;GO:0046982;GO:0046982;GO:0070062;GO:0097677;	K11252	-	-	-	histone cluster 1 H2B family member h [Source:HGNC Symbol;Acc:HGNC:4755]	8345	Q93079
ENSG00000004799	337.25	240.302	434.197	1.80688	0.853499	0.0507147	1	7	95583499	95596516	-	4544	PDK4	GO:0000166;GO:0004672;GO:0004672;GO:0004672;GO:0004672;GO:0004740;GO:0004740;GO:0005524;GO:0005739;GO:0005739;GO:0005759;GO:0005759;GO:0005975;GO:0006006;GO:0006468;GO:0006885;GO:0006885;GO:0008286;GO:0008286;GO:0009267;GO:0010510;GO:0010510;GO:0010510;GO:0010565;GO:0010565;GO:0010906;GO:0010906;GO:0016301;GO:0016310;GO:0016740;GO:0042304;GO:0042304;GO:0042593;GO:0042593;GO:0042594;GO:0042594;GO:…	K00898	EC:2.7.11.2	T	0UKB1;KOG0787;16B6D;0DJ6E;0V8RW;12NVT;09XCJ;0RVQW;1AVTH;1CTYA	pyruvate dehydrogenase kinase 4 [Source:HGNC Symbol;Acc:HGNC:8812]	5166	Q16654;A4D1H4
ENSG00000161888	26.3325	18.6903	33.9748	1.81778	0.862177	0.0509958	1	19	11131520	11155808	-	2839	SPC24	GO:0000775;GO:0000776;GO:0000777;GO:0005515;GO:0005634;GO:0005634;GO:0005694;GO:0005730;GO:0005829;GO:0007049;GO:0031262;GO:0051301;	K11549	-	S;D	1AT06;0UHD1;0A5V9;0VGQH;1D1Q9;0DSEJ;0IYQI;165WY;13SMU;0RPXD	SPC24 component of NDC80 kinetochore complex [Source:HGNC Symbol;Acc:HGNC:26913]	147841	Q8NBT2
ENSG00000115875	4885.58	5307.78	4463.37	0.840911	-0.249976	0.051229	1	2	38743599	38751494	-	4045	SRSF7	GO:0000381;GO:0000398;GO:0003676;GO:0003676;GO:0003723;GO:0003723;GO:0005515;GO:0005515;GO:0005634;GO:0005634;GO:0005634;GO:0005654;GO:0005654;GO:0005737;GO:0006397;GO:0006397;GO:0006405;GO:0006406;GO:0008270;GO:0008270;GO:0008380;GO:0008380;GO:0016607;GO:0019904;GO:0031124;GO:0045292;GO:0046872;GO:0048025;GO:0051028;GO:0070062;GO:1990830;GO:0000381;GO:0000398;GO:0003676;GO:0003676;GO:0003723;GO:…	K12896	-	A	1AT0T;13QKT;0DTK8;1D2XR;0A6K7;KOG0107;0RYPD;0VHE9;16HCP;0UUWY	serine and arginine rich splicing factor 7 [Source:HGNC Symbol;Acc:HGNC:10789]	6432	Q16629
ENSG00000158966	29.8512	20.0098	39.6926	1.98366	0.988162	0.0522405	1	1	64470129	64693058	+	7022	CACHD1	GO:0005245;GO:0005891;GO:0006811;GO:0006816;GO:0016020;GO:0016021;GO:0070588;GO:0016020;GO:0016021;GO:0016020;GO:0016021;	-	-	T;P	09YZN;1CXQ2;16GP9;12TEN;1ARVA;KOG2353;0V9X8;0RTQM;0UH7Q;0DNSU	cache domain containing 1 [Source:HGNC Symbol;Acc:HGNC:29314]	57685	Q5VU97;A0A0A0MQY7
ENSG00000111669	2691.56	2456.07	2927.05	1.19176	0.253097	0.0523088	1	12	6867119	6870948	+	2700	TPI1	GO:0003824;GO:0003824;GO:0004807;GO:0004807;GO:0004807;GO:0004807;GO:0004807;GO:0005515;GO:0005515;GO:0005615;GO:0005634;GO:0005737;GO:0005829;GO:0005829;GO:0006006;GO:0006094;GO:0006094;GO:0006094;GO:0006096;GO:0006096;GO:0006096;GO:0006096;GO:0007275;GO:0008929;GO:0016829;GO:0016853;GO:0016853;GO:0019242;GO:0019563;GO:0019682;GO:0031625;GO:0042803;GO:0046166;GO:0046166;GO:0061621;GO:0070062;GO:…	K01803	EC:5.3.1.1	G	166BV;KOG1643;0V7AM;09WC7;12PUV;0DHMJ;1CSC1;0RKAW;0UJUQ;1AV3P	triosephosphate isomerase 1 [Source:HGNC Symbol;Acc:HGNC:12009]	7167	P60174
ENSG00000155542	69.5628	56.3764	82.7492	1.4678	0.553655	0.0523362	1	5	56909260	56925532	+	2711	SETD9	GO:0005654;GO:0008168;GO:0016278;GO:0016740;GO:0032259;GO:1901796;GO:0005515;GO:0005654;GO:0008168;GO:0016278;GO:0016740;GO:0032259;GO:1901796;	-	-	S	16FB5;12R9E;0V5QP;0DG0W;0UHKX;0IFS9;1CQQH;1AT7K;09UR3;0RW7J	SET domain containing 9 [Source:HGNC Symbol;Acc:HGNC:28508]	133383	Q8NE22
ENSG00000256812	12.2857	7.2372	17.3342	2.39516	1.26012	0.0524477	1	16	55566684	55567687	+	1004	CAPNS2	GO:0004198;GO:0005509;GO:0005509;GO:0005737;GO:0005829;GO:0005886;GO:0005886;GO:0006508;GO:0016020;GO:0022617;GO:0046872;	K08584	-	T	16JQW;0DRBH;0UUAA;KOG0037;0VEJH;0A3QV;1B32Y;13P5E;1D0H2	calpain small subunit 2 [Source:HGNC Symbol;Acc:HGNC:16371]	84290	Q96L46
ENSG00000147813	546.143	632.401	459.885	0.727205	-0.459566	0.0527062	1	8	143574785	143578649	-	2837	NAPRT	GO:0004514;GO:0009435;GO:0003824;GO:0003824;GO:0004514;GO:0004514;GO:0004514;GO:0004516;GO:0004516;GO:0004516;GO:0009435;GO:0009435;GO:0009435;GO:0016740;GO:0016757;GO:0016874;GO:0019358;GO:0019358;GO:0019363;GO:0003824;GO:0003824;GO:0004514;GO:0004514;GO:0004516;GO:0004516;GO:0004516;GO:0004516;GO:0005515;GO:0005576;GO:0005737;GO:0005829;GO:0005829;GO:0005829;GO:0006979;GO:0009435;GO:0009435;GO:…	K00763	EC:6.3.4.21	H	1AW4G;0RMER;KOG2511;09ZI4;0V4QG;0UT1P;0DK9J;1CVW3;12S1F;16FKS	nicotinate phosphoribosyltransferase [Source:HGNC Symbol;Acc:HGNC:30450]	93100	Q6XQN6
ENSG00000078081	44.4961	55.3048	33.6875	0.609123	-0.715194	0.0529615	1	3	183122215	183163839	-	3785	LAMP3	GO:0002250;GO:0002376;GO:0005764;GO:0005765;GO:0005765;GO:0005765;GO:0005769;GO:0005886;GO:0005886;GO:0010506;GO:0010628;GO:0016020;GO:0016020;GO:0016020;GO:0016021;GO:0030659;GO:0031410;GO:0031902;GO:0031982;GO:0035455;GO:0043154;GO:0043231;GO:0048471;GO:0072594;GO:0097233;GO:1901799;GO:1903900;GO:0005764;GO:0005765;GO:0016020;GO:0016020;GO:0016020;GO:0016021;GO:0043231;GO:0005764;GO:0005765;GO:…	K06562	-	U	13RX5;0DRRK;166TS;1AXE5;1D093;0VF1P;0A46K;0RK9A;KOG4818;0US0Y	lysosomal associated membrane protein 3 [Source:HGNC Symbol;Acc:HGNC:14582]	27074	Q9UQV4
ENSG00000152749	354.651	314.906	394.397	1.25243	0.324727	0.0529736	1	13	94601857	94634661	+	8884	GPR180	GO:0007186;GO:0007186;GO:0016020;GO:0016021;GO:0019236;GO:0019236;	-	-	S;J;T	13GVX;1AU7U;16755;0RRHH;KOG4290;1CRHY;0DGTW;0VAC3;09ZF4;0UIQF	G protein-coupled receptor 180 [Source:HGNC Symbol;Acc:HGNC:28899]	160897	Q86V85
ENSG00000106366	51.8135	38.2488	65.3781	1.70929	0.773394	0.0537899	1	7	101127089	101139266	+	3190	SERPINE1	GO:0001300;GO:0001525;GO:0002020;GO:0002020;GO:0002576;GO:0004867;GO:0004867;GO:0004867;GO:0005102;GO:0005515;GO:0005515;GO:0005576;GO:0005576;GO:0005576;GO:0005615;GO:0005615;GO:0005615;GO:0005615;GO:0005886;GO:0007623;GO:0010466;GO:0010469;GO:0010757;GO:0010951;GO:0010951;GO:0014912;GO:0030194;GO:0030195;GO:0030198;GO:0030336;GO:0030414;GO:0031093;GO:0032757;GO:0033629;GO:0035491;GO:0042730;GO:…	K03982	-	V	0RVCX;12U1A;0DFHY;0UGVD;1ASJ0;09U85;KOG2392;0V57A;16DX1;1CQ7S	serpin family E member 1 [Source:HGNC Symbol;Acc:HGNC:8583]	5054	P05121;A0A024QYT5
ENSG00000115844	1.4466	0	2.89321	Inf	Inf	0.0539831	1	2	172099438	172102900	-	2971	DLX2	GO:0000122;GO:0000122;GO:0000790;GO:0000977;GO:0000978;GO:0000981;GO:0001228;GO:0003677;GO:0003677;GO:0003677;GO:0003677;GO:0003682;GO:0003700;GO:0003700;GO:0003727;GO:0005515;GO:0005634;GO:0005634;GO:0005634;GO:0006355;GO:0006355;GO:0006357;GO:0006357;GO:0007275;GO:0007420;GO:0009954;GO:0021544;GO:0021766;GO:0021772;GO:0021879;GO:0021882;GO:0021892;GO:0021893;GO:0030154;GO:0030154;GO:0030154;GO:…	K18488	-	K	0DRQC;0A45E;0VEH8;165E6;13MN0;1CX9G;1ASHC;0USBR;0RT7Y;KOG0850	distal-less homeobox 2 [Source:HGNC Symbol;Acc:HGNC:2915]	1746	Q07687;Q53QU7;X5D7D8
ENSG00000087258	263.835	331.067	196.604	0.59385	-0.75183	0.0543463	1	16	56191489	56357444	+	13542	GNAO1	GO:0000166;GO:0001664;GO:0003924;GO:0003924;GO:0003924;GO:0003924;GO:0005525;GO:0005525;GO:0005525;GO:0005834;GO:0005886;GO:0005886;GO:0006457;GO:0006936;GO:0007165;GO:0007165;GO:0007165;GO:0007186;GO:0007186;GO:0007188;GO:0007188;GO:0007188;GO:0007212;GO:0007223;GO:0016020;GO:0019001;GO:0019001;GO:0031683;GO:0031683;GO:0031683;GO:0031821;GO:0031852;GO:0046872;GO:0051430;GO:0003924;GO:0003924;GO:…	K04534	-	T	0RM1A;0V44R;1B104;0DQEN;16IV5;KOG0082;12N3X;0UST5;1CZGI;09T5Y	G protein subunit alpha o1 [Source:HGNC Symbol;Acc:HGNC:4389]	2775	P09471;B3KP89;Q8N6I9
ENSG00000140553	609.808	548.056	671.56	1.22535	0.293192	0.0546131	1	15	90930180	90954093	+	7498	UNC45A	GO:0005515;GO:0005515;GO:0005634;GO:0005737;GO:0005794;GO:0005829;GO:0007275;GO:0007517;GO:0016607;GO:0030154;GO:0045296;GO:0048471;GO:0051879;GO:0061077;GO:0005515;GO:0005515;GO:0005515;GO:0005634;GO:0005737;GO:0005794;GO:0005829;GO:0007275;GO:0007517;GO:0016607;GO:0030154;GO:0045296;GO:0048471;GO:0051879;GO:0051879;GO:0061077;GO:0061077;	K21991	-	O;D	0VCS9;0RPE3;0USWK;1CVJR;0A1WR;16BBE;KOG4151;0DKGR;1AVT0;12TYB	unc-45 myosin chaperone A [Source:HGNC Symbol;Acc:HGNC:30594]	55898	Q9H3U1
ENSG00000276043	68.7571	54.8029	82.7112	1.50925	0.593829	0.0550139	1	19	4903080	4962154	+	5145	UHRF1	GO:0000122;GO:0000790;GO:0000790;GO:0000791;GO:0000792;GO:0000987;GO:0003677;GO:0004842;GO:0005515;GO:0005515;GO:0005515;GO:0005515;GO:0005634;GO:0005634;GO:0005634;GO:0005657;GO:0005720;GO:0006281;GO:0006325;GO:0006511;GO:0006974;GO:0007049;GO:0008270;GO:0008327;GO:0008327;GO:0010216;GO:0010216;GO:0010390;GO:0010390;GO:0016363;GO:0016567;GO:0016567;GO:0016574;GO:0016740;GO:0031493;GO:0032270;GO:…	K10638	EC:2.3.2.27	-	-	ubiquitin like with PHD and ring finger domains 1 [Source:HGNC Symbol;Acc:HGNC:12556]	29128	Q96T88
ENSG00000151773	70.5692	86.5463	54.592	0.630784	-0.664782	0.0552057	1	13	43823909	43879740	-	5416	CCDC122	-	-	-	S	0A23E;0RWCH;0VCYT;16FUU;0DPKF;0IRCS;0USY0;1B364;13KAK;1CSJ8	coiled-coil domain containing 122 [Source:HGNC Symbol;Acc:HGNC:26478]	160857	Q5T0U0
ENSG00000056736	14.0347	8.41317	19.6563	2.33637	1.22427	0.055212	1	3	53846568	53865794	+	3044	IL17RB	GO:0001558;GO:0004896;GO:0005576;GO:0005737;GO:0005886;GO:0005886;GO:0005887;GO:0006952;GO:0009986;GO:0016020;GO:0016021;GO:0030368;GO:0030368;GO:0030368;GO:0050729;GO:0097400;GO:2000664;GO:2000667;GO:0016020;GO:0016021;GO:0019221;GO:0030368;GO:0030368;	K05165	-	T	0RV7Y;1649P;1CP78;13MJN;0UFFT;0DEHH;1ARCH;09XZ6;0IK7X;0V8WY	interleukin 17 receptor B [Source:HGNC Symbol;Acc:HGNC:18015]	55540	Q9NRM6
ENSG00000151131	471.344	421.732	520.955	1.23527	0.304832	0.0552633	1	12	104986316	105074197	+	25882	C12orf45	-	-	-	S	0VHIM;16HBD;0UV7J;0DR4J;0J22I;1B574;0A76F;0RKKW;1D22G;13V04	chromosome 12 open reading frame 45 [Source:HGNC Symbol;Acc:HGNC:28628]	121053	Q8N5I9
ENSG00000142606	9.88154	14.3115	5.45154	0.380919	-1.39244	0.0558123	1	1	2590639	2633016	-	3870	MMEL1	GO:0004222;GO:0004222;GO:0006508;GO:0006508;GO:0008237;GO:0008237;GO:0004175;GO:0004222;GO:0004222;GO:0005576;GO:0005615;GO:0006508;GO:0006508;GO:0006508;GO:0006508;GO:0008233;GO:0008237;GO:0008237;GO:0008237;GO:0016020;GO:0016020;GO:0016021;GO:0016787;GO:0046872;GO:0004175;GO:0004222;GO:0004222;GO:0005576;GO:0005615;GO:0006508;GO:0006508;GO:0006508;GO:0006508;GO:0008233;GO:0008237;GO:0008237;GO:…	K08635	EC:3.4.24.11	E	0RTZR;1CQP3;KOG3624;169V2;09UPT;0DFZJ;0V5PD;1AX13;12PKS;0UNDW	membrane metalloendopeptidase like 1 [Source:HGNC Symbol;Acc:HGNC:14668]	79258	Q495T6;B3KS82
ENSG00000115602	182.861	220.874	144.849	0.655801	-0.608671	0.0559761	1	2	102311502	102352037	+	5746	IL1RL1	GO:0002113;GO:0002114;GO:0004896;GO:0004908;GO:0004908;GO:0005515;GO:0005515;GO:0005576;GO:0005886;GO:0005886;GO:0006955;GO:0007165;GO:0007165;GO:0016020;GO:0016021;GO:0038172;GO:0002113;GO:0002114;GO:0002826;GO:0004896;GO:0004908;GO:0004908;GO:0005515;GO:0005515;GO:0005515;GO:0005576;GO:0005886;GO:0005886;GO:0006955;GO:0007165;GO:0007165;GO:0007165;GO:0009897;GO:0016020;GO:0016021;GO:0032689;GO:…	K05171	-	T	0V83R;0DIG7;0UM00;1CT6V;1AVFN;0IPTT;16B15;09X56;0RK2R;13MTS	interleukin 1 receptor like 1 [Source:HGNC Symbol;Acc:HGNC:5998]	9173	Q01638
ENSG00000145246	1348.12	1473.12	1223.11	0.830286	-0.26832	0.0560176	1	4	47485275	47593486	+	7978	ATP10D	GO:0000166;GO:0000166;GO:0000166;GO:0000287;GO:0000287;GO:0000287;GO:0005515;GO:0005524;GO:0005524;GO:0005524;GO:0005654;GO:0005783;GO:0005789;GO:0005886;GO:0005886;GO:0005886;GO:0005886;GO:0006812;GO:0006869;GO:0015914;GO:0015914;GO:0016020;GO:0016021;GO:0016021;GO:0016021;GO:0034220;GO:0045332;GO:0045332;GO:0046872;GO:0140326;GO:0140326;GO:0000166;GO:0000166;GO:0000287;GO:0000287;GO:0005524;GO:…	K01530	EC:7.6.2.1	P	1BBIN;0WJ4N;0V3W3;16P71;13G3H;0B6EF;0E9I9;KOG0206;1DGDC	ATPase phospholipid transporting 10D (putative) [Source:HGNC Symbol;Acc:HGNC:13549]	57205	Q9P241
ENSG00000100385	5048.11	5524.56	4571.66	0.827516	-0.273141	0.0562169	1	22	37125843	37175054	-	4621	IL2RB	GO:0000165;GO:0004896;GO:0004896;GO:0004911;GO:0004911;GO:0005515;GO:0005515;GO:0005768;GO:0005829;GO:0005886;GO:0005886;GO:0005886;GO:0005887;GO:0005893;GO:0007165;GO:0009897;GO:0009897;GO:0009986;GO:0009986;GO:0016020;GO:0016020;GO:0016020;GO:0016021;GO:0016032;GO:0019221;GO:0019221;GO:0019976;GO:0019976;GO:0035723;GO:0035723;GO:0038110;GO:0038110;GO:0042010;GO:0043066;GO:0050766;GO:0065003;GO:…	K05069	-	W	13K4W;0RXHW;1CWES;0UKJQ;0DS3K;1AW23;0II5H;168W1;0A4KT;0VFG4	interleukin 2 receptor subunit beta [Source:HGNC Symbol;Acc:HGNC:6009]	3560	P14784
ENSG00000228696	135.913	168.98	102.845	0.608624	-0.716376	0.0565958	1	17	46274784	46361797	-	5909	ARL17B	GO:0000166;GO:0005525;GO:0005525;GO:0005525;GO:0005525;GO:0005737;GO:0005794;GO:0005886;GO:0006886;GO:0015031;GO:0016192;GO:0016192;GO:0005525;GO:0000166;GO:0005525;GO:0005525;GO:0005525;GO:0005525;GO:0005737;GO:0005794;GO:0005886;GO:0006886;GO:0015031;GO:0016192;GO:0016192;GO:0000166;GO:0005525;GO:0005525;GO:0005525;GO:0000166;GO:0005525;GO:0005525;GO:0005525;GO:0000166;GO:0005525;GO:0005525;GO:…	-	-	U	KOG0070	ADP ribosylation factor like GTPase 17B [Source:HGNC Symbol;Acc:HGNC:32387]	100506084	Q8IVW1;A8K0M5
ENSG00000144214	37.7227	46.9114	28.534	0.608254	-0.717254	0.0568607	1	2	99284238	99304742	-	1093	LYG1	GO:0003796;GO:0003796;GO:0003796;GO:0005576;GO:0005576;GO:0008152;GO:0009253;GO:0009253;GO:0016787;GO:0016798;GO:0016998;GO:0016998;GO:0050830;GO:0003796;GO:0003796;GO:0003796;GO:0005576;GO:0005576;GO:0008152;GO:0009253;GO:0009253;GO:0016787;GO:0016798;GO:0016998;GO:0016998;GO:0050830;	-	-	O;G	0IWM4;1661Z;0VBHX;1AZPS;0DN94;13Q73;0UQ0A;1CX5U;0A0MP;0RQBP	lysozyme g1 [Source:HGNC Symbol;Acc:HGNC:27014]	129530	Q8N1E2
ENSG00000197978	134.742	156.214	113.27	0.725091	-0.463766	0.0571303	1	15	82430018	82439153	+	6576	GOLGA6L9	GO:0005794;GO:0005794;	-	-	-	-	golgin A6 family like 9 [Source:HGNC Symbol;Acc:HGNC:37229]	440295	A6NEM1
ENSG00000149534	257.183	325.294	189.071	0.58123	-0.782818	0.0577652	1	11	60088261	60098467	+	4454	MS4A2	GO:0005886;GO:0005887;GO:0005887;GO:0005887;GO:0005887;GO:0006954;GO:0006954;GO:0006955;GO:0007165;GO:0007166;GO:0009897;GO:0016020;GO:0016021;GO:0016021;GO:0016021;GO:0019863;GO:0019863;GO:0032998;GO:0032998;GO:0032998;GO:0038095;GO:0038095;GO:0038095;GO:0005887;GO:0005887;GO:0006954;GO:0006954;GO:0016020;GO:0016021;GO:0016021;GO:0016021;GO:0032998;GO:0032998;GO:0038095;GO:0038095;	K08090	-	P;U	0UFG5;1CP7H;0V45A;0RPB5;16B90;0J28C;0DEHQ;09T6I;1ARCU;13W0J	membrane spanning 4-domains A2 [Source:HGNC Symbol;Acc:HGNC:7316]	2206	Q01362
ENSG00000088325	139.033	110.857	167.209	1.50834	0.592961	0.0579403	1	20	31739271	31801805	+	3605	TPX2	GO:0000278;GO:0000922;GO:0000922;GO:0005515;GO:0005515;GO:0005634;GO:0005634;GO:0005654;GO:0005654;GO:0005737;GO:0005815;GO:0005819;GO:0005819;GO:0005819;GO:0005819;GO:0005829;GO:0005856;GO:0005874;GO:0005874;GO:0005874;GO:0006915;GO:0007049;GO:0010389;GO:0015630;GO:0019901;GO:0019901;GO:0032147;GO:0032147;GO:0032147;GO:0032147;GO:0045171;GO:0051301;GO:0060236;GO:0060236;GO:0060236;GO:0061676;GO:…	K16812	-	Z	09WN2;0IIEY;0DHXK;13HQ9;1AZT1;0UQI8;1CSNB;0V7KN;0RKUW;16EMN	TPX2 microtubule nucleation factor [Source:HGNC Symbol;Acc:HGNC:1249]	22974	Q9ULW0;Q643R0
ENSG00000070404	66.7254	54.0881	79.3627	1.46729	0.553151	0.0580197	1	19	676392	683392	+	3033	FSTL3	GO:0001503;GO:0001822;GO:0001968;GO:0002244;GO:0005515;GO:0005515;GO:0005515;GO:0005576;GO:0005576;GO:0005615;GO:0005615;GO:0005615;GO:0005615;GO:0005634;GO:0005654;GO:0005788;GO:0005794;GO:0006357;GO:0007275;GO:0007283;GO:0008584;GO:0022409;GO:0030141;GO:0030154;GO:0030324;GO:0030325;GO:0030510;GO:0030514;GO:0030514;GO:0032926;GO:0032926;GO:0043687;GO:0044267;GO:0044306;GO:0045671;GO:0045944;GO:…	-	-	O;W	136BB;1CVYX;16D2V;KOG3649;09ZKB;0VAH4;0UGUG;0RR1D;1B0AW;0DM3V	follistatin like 3 [Source:HGNC Symbol;Acc:HGNC:3973]	10272	O95633;A0A024R1Y8
ENSG00000184305	199.052	233.247	164.858	0.706795	-0.500636	0.0582077	1	4	90127535	91601913	+	10474	CCSER1	-	-	-	-	-	coiled-coil serine rich protein 1 [Source:HGNC Symbol;Acc:HGNC:29349]	401145	Q9C0I3
ENSG00000181666	1044.66	1140.07	949.253	0.832627	-0.264257	0.0583204	1	19	37312837	37369365	+	7337	ZNF875	GO:0003676;GO:0003676;GO:0003676;GO:0003676;GO:0005622;GO:0006355;GO:0006355;GO:0003676;GO:0003676;GO:0003676;GO:0003676;GO:0005622;GO:0006355;GO:0006355;GO:0003676;GO:0003676;GO:0005622;GO:0006355;GO:0006355;GO:0003676;GO:0003676;GO:0005622;GO:0006355;GO:0006355;GO:0003676;GO:0003676;GO:0005622;GO:0006355;GO:0006355;GO:0003676;GO:0003676;GO:0005622;GO:0006355;GO:0006355;GO:0003676;GO:0003676;GO:…	K09228	-	K	0DP4R;1B2KM;16FAY;0A1GZ;0USGX;KOG1721;1CY2U;13PE4;0RR06;0VCCI	zinc finger protein 875 [Source:HGNC Symbol;Acc:HGNC:4928]	284459	P10072
ENSG00000007968	252.786	201.921	303.651	1.50381	0.588624	0.0584421	1	1	23506438	23531233	-	5462	E2F2	GO:0000122;GO:0000790;GO:0000977;GO:0000981;GO:0000981;GO:0000987;GO:0001228;GO:0003677;GO:0003677;GO:0003677;GO:0003700;GO:0003700;GO:0003700;GO:0003700;GO:0003700;GO:0005515;GO:0005515;GO:0005634;GO:0005634;GO:0005634;GO:0005654;GO:0005667;GO:0005667;GO:0006355;GO:0006355;GO:0006355;GO:0006367;GO:0007049;GO:0008134;GO:0008134;GO:0043565;GO:0043565;GO:0045944;GO:0045944;GO:0046983;GO:0046983;GO:…	K09389	-	K	0UK73;1B2Z2;0VB2H;13JUZ;0RKXV;0A06I;1CYGA;KOG2577;0DMSP;16MEV	E2F transcription factor 2 [Source:HGNC Symbol;Acc:HGNC:3114]	1870	Q14209
ENSG00000083828	855.415	936.104	774.726	0.827606	-0.272983	0.0585199	1	19	57769655	57819939	+	5480	ZNF586	GO:0003676;GO:0003676;GO:0003677;GO:0005634;GO:0006355;GO:0045892;GO:0046872;GO:0003676;GO:0006355;GO:0003676;GO:0003676;GO:0005622;GO:0006355;GO:0006355;GO:0003676;GO:0003676;GO:0005622;GO:0006355;GO:0006355;GO:0003676;GO:0003676;GO:0003677;GO:0005622;GO:0005634;GO:0006355;GO:0006355;GO:0045892;GO:0046872;GO:0003676;GO:0003677;GO:0005634;GO:0006355;GO:0045892;GO:0046872;	-	-	K	16J6I;0DX5S;0VPRC;1D6AP;1B7CE;0S0IX;0ACJB;KOG1721;12YA8;0UX7X	zinc finger protein 586 [Source:HGNC Symbol;Acc:HGNC:25949]	54807	Q9NXT0
ENSG00000087128	4.32063	1.49312	7.14814	4.78738	2.25924	0.0586661	1	4	68447463	68497604	+	2124	TMPRSS11E	GO:0004252;GO:0004252;GO:0005576;GO:0005576;GO:0005576;GO:0005886;GO:0005886;GO:0005886;GO:0005887;GO:0005887;GO:0005887;GO:0005887;GO:0006508;GO:0006508;GO:0006508;GO:0006508;GO:0008233;GO:0008236;GO:0008236;GO:0016020;GO:0016021;GO:0016787;GO:0050890;GO:0016020;GO:0016021;	K09642	EC:3.4.21.-	O	12QXX;0DEN8;KOG3627;1AZCT;1CPC4;0VCH2;0RWY8;0UPQH;169CX;0A1MB	transmembrane serine protease 11E [Source:HGNC Symbol;Acc:HGNC:24465]	28983	Q9UL52
ENSG00000128218	33.6857	43.4497	23.9217	0.55056	-0.861028	0.0588947	1	22	23752743	23754425	-	567	VPREB3	GO:0002377;GO:0005576;GO:0005615;GO:0005783;GO:0006955;GO:0050900;	K06553	-	S	0A8PB;1B61T;0IZWB;0RYRZ;1D3QY;0UVJR;0VJAQ;13TXB;0DUD8;16I0B	V-set pre-B cell surrogate light chain 3 [Source:HGNC Symbol;Acc:HGNC:12710]	29802	Q9UKI3
ENSG00000110721	382.86	338.186	427.534	1.2642	0.338223	0.0593013	1	11	68052859	68121444	-	3877	CHKA	GO:0000166;GO:0004103;GO:0004103;GO:0004103;GO:0004103;GO:0004104;GO:0004305;GO:0004305;GO:0005524;GO:0005524;GO:0005737;GO:0005829;GO:0006580;GO:0006629;GO:0006629;GO:0006646;GO:0006646;GO:0006656;GO:0006656;GO:0006656;GO:0006657;GO:0006869;GO:0008144;GO:0008654;GO:0009636;GO:0016301;GO:0016310;GO:0016740;GO:0019695;GO:0033265;GO:0042803;GO:1904681;GO:0000166;GO:0004103;GO:0004103;GO:0004305;GO:…	K14156	-	M;I	1B3Z2;09YMM;0V9JE;0DK25;1CUVX;0UNYR;12TK5;16B8N;0RQ7W;KOG2686	choline kinase alpha [Source:HGNC Symbol;Acc:HGNC:1937]	1119	P35790
ENSG00000131781	253.28	219.721	286.84	1.30547	0.384573	0.0595509	1	1	147175351	147243050	-	5984	FMO5	GO:0004497;GO:0004499;GO:0016491;GO:0050660;GO:0050661;GO:0055114;GO:0055114;GO:0004497;GO:0004497;GO:0004499;GO:0004499;GO:0004499;GO:0004499;GO:0005783;GO:0005783;GO:0005789;GO:0005829;GO:0008150;GO:0016020;GO:0016021;GO:0016491;GO:0031090;GO:0043231;GO:0050660;GO:0050660;GO:0050661;GO:0050661;GO:0055114;GO:0055114;GO:0055114;GO:0004497;GO:0004497;GO:0004499;GO:0004499;GO:0004499;GO:0004499;GO:…	K00485	EC:1.14.13.8	Q;C	09Y1K;12SFZ;1B3YR;0UTP2;KOG1399;16FPH;1CWF5;0V6D1;0DMJV;0RKPA;09Y1K;12SFZ;1B3YR;0UTP2;KOG1399;16FPH;1CWF5;0V6D1;0DMJV;0RKPA	flavin containing dimethylaniline monoxygenase 5 [Source:HGNC Symbol;Acc:HGNC:3773]	2330	P49326;A0A024QYY6
ENSG00000198727	52038.7	56297.5	47779.8	0.848701	-0.236672	0.0597675	1	MT	14747	15887	+	1141	MT-CYB	GO:0001666;GO:0005739;GO:0005739;GO:0005739;GO:0005743;GO:0005743;GO:0005743;GO:0005750;GO:0006122;GO:0006122;GO:0006122;GO:0006122;GO:0007584;GO:0008121;GO:0008121;GO:0008121;GO:0009055;GO:0009055;GO:0009408;GO:0009535;GO:0009636;GO:0009725;GO:0010243;GO:0014070;GO:0015990;GO:0016020;GO:0016020;GO:0016020;GO:0016020;GO:0016021;GO:0016491;GO:0016491;GO:0022904;GO:0022904;GO:0031100;GO:0031305;GO:…	-	-	C	0A1VS;0RNKX;0DPHX;0VCRC;16JPI;KOG4663;0UT93;1CYGF;1AW1U;13AUK	mitochondrially encoded cytochrome b [Source:HGNC Symbol;Acc:HGNC:7427]	-	-
ENSG00000100368	3640.83	3952.07	3329.58	0.84249	-0.247268	0.0601253	1	22	36913628	36940439	+	4990	CSF2RB	GO:0000165;GO:0004896;GO:0004896;GO:0004912;GO:0004914;GO:0005515;GO:0005515;GO:0005515;GO:0005886;GO:0005887;GO:0005887;GO:0007165;GO:0007165;GO:0007585;GO:0016020;GO:0016020;GO:0016020;GO:0016021;GO:0016021;GO:0016021;GO:0019221;GO:0019221;GO:0019221;GO:0030526;GO:0032496;GO:0036016;GO:0038023;GO:0038043;GO:0038156;GO:0044267;GO:0004896;GO:0004896;GO:0005515;GO:0016020;GO:0016020;GO:0016020;GO:…	K04738	-	W;T	0UI7U;16B29;0IGEX;0RKP5;1B2E2;0VATT;1CWB6;12RW9;09Z09;0DMFV	colony stimulating factor 2 receptor beta common subunit [Source:HGNC Symbol;Acc:HGNC:2436]	1439	P32927;Q6NSJ8
ENSG00000224877	138.322	118.616	158.027	1.33226	0.413872	0.0601635	1	17	81239305	81241310	+	1339	NDUFAF8	GO:0005515;GO:0005515;GO:0005739;GO:0005739;GO:0005739;GO:0005739;GO:0032981;GO:0032981;GO:0032981;GO:0032981;	-	-	S	1B6SX;16IIT;13ZPE;0UWIQ;0VN3G;0AB31;1D586;0DVXZ;0RZSQ;0J7SE	NADH:ubiquinone oxidoreductase complex assembly factor 8 [Source:HGNC Symbol;Acc:HGNC:33551]	284184	A1L188
ENSG00000169239	1312.61	1429	1196.23	0.837105	-0.256519	0.0602754	1	X	15688830	15788411	+	8522	CA5B	GO:0004089;GO:0004089;GO:0005739;GO:0005739;GO:0008270;GO:0008270;GO:0004089;GO:0004089;GO:0004089;GO:0004089;GO:0004089;GO:0005739;GO:0005739;GO:0005739;GO:0005739;GO:0005739;GO:0005739;GO:0005759;GO:0008270;GO:0008270;GO:0009617;GO:0015701;GO:0016829;GO:0046872;GO:0004089;GO:0004089;GO:0005739;GO:0005739;GO:0008270;GO:0008270;GO:0004089;GO:0004089;GO:0004089;GO:0004089;GO:0005739;GO:0005739;GO:…	K01672	EC:4.2.1.1	C;P	0DH6Z;0RY8C;09YM8;12RAJ;1CUVJ;16C3V;1AZC9;KOG0382;0V9IX;0UPQ0	carbonic anhydrase 5B [Source:HGNC Symbol;Acc:HGNC:1378]	11238	Q9Y2D0;A0A024RBW9
ENSG00000161405	7518.7	8136.97	6900.43	0.848034	-0.237806	0.0603489	1	17	39757718	39864312	-	10129	IKZF3	GO:0000977;GO:0000981;GO:0001228;GO:0003676;GO:0003676;GO:0003677;GO:0003700;GO:0003700;GO:0005515;GO:0005515;GO:0005634;GO:0005634;GO:0005654;GO:0005654;GO:0005737;GO:0005737;GO:0005829;GO:0005886;GO:0006357;GO:0007498;GO:0009617;GO:0030888;GO:0030888;GO:0042113;GO:0042802;GO:0042803;GO:0042981;GO:0043565;GO:0043565;GO:0044212;GO:0045577;GO:0045577;GO:0045619;GO:0045619;GO:0045944;GO:0045944;GO:…	K09220	-	K	1670V;1AU3F;0V6EU;0DG0S;0UKTA;KOG1721;09VFN;0RW5S;1D0TX;12SSB	IKAROS family zinc finger 3 [Source:HGNC Symbol;Acc:HGNC:13178]	22806	Q9UKT9
ENSG00000016391	17.9821	11.2958	24.6685	2.18387	1.12689	0.0603932	1	3	53812335	53846419	-	7787	CHDH	GO:0005515;GO:0005739;GO:0005743;GO:0005743;GO:0005743;GO:0008812;GO:0008812;GO:0008812;GO:0016020;GO:0016491;GO:0016614;GO:0016614;GO:0019285;GO:0042426;GO:0050660;GO:0050660;GO:0055114;GO:0055114;GO:0055114;GO:0016614;GO:0016614;GO:0050660;GO:0050660;GO:0055114;GO:0055114;GO:0016614;GO:0016614;GO:0050660;GO:0050660;GO:0055114;GO:0055114;	K00108	EC:1.1.99.1	A;J;C;G	1AXNJ;16AGY;12S4K;0DPX1;1CYWJ;KOG1238;0A109;0RNVP;0V5FT;0UG9G	choline dehydrogenase [Source:HGNC Symbol;Acc:HGNC:24288]	55349	Q8NE62
ENSG00000168078	7.87881	4.03825	11.7194	2.90209	1.53709	0.0604521	1	8	27809624	27838082	-	2148	PBK	GO:0000166;GO:0000278;GO:0000278;GO:0000278;GO:0004672;GO:0004672;GO:0004674;GO:0004674;GO:0004674;GO:0005515;GO:0005515;GO:0005524;GO:0005524;GO:0005524;GO:0005634;GO:0006468;GO:0006468;GO:0016301;GO:0016310;GO:0016740;GO:0000166;GO:0000278;GO:0000278;GO:0000278;GO:0001933;GO:0004672;GO:0004672;GO:0004674;GO:0004674;GO:0004674;GO:0004674;GO:0005515;GO:0005515;GO:0005524;GO:0005524;GO:0005524;GO:…	K08865	EC:2.7.12.2	T;D	1698N;13K3C;0DS34;1AWF5;0RQKQ;KOG0192;0VFFH;0UUJG;1D1C3;0A4EQ	PDZ binding kinase [Source:HGNC Symbol;Acc:HGNC:18282]	55872	Q96KB5;V9HWH0
ENSG00000163221	958.496	1186.17	730.825	0.616123	-0.698711	0.0605424	1	1	153373711	153375621	-	485	S100A12	GO:0002376;GO:0002548;GO:0005507;GO:0005509;GO:0005509;GO:0005509;GO:0005509;GO:0005515;GO:0005576;GO:0005576;GO:0005634;GO:0005737;GO:0005829;GO:0005829;GO:0005856;GO:0005886;GO:0006805;GO:0006954;GO:0006954;GO:0008270;GO:0016020;GO:0030593;GO:0031640;GO:0034774;GO:0042742;GO:0043123;GO:0043312;GO:0043406;GO:0045087;GO:0045087;GO:0045576;GO:0046872;GO:0050663;GO:0050729;GO:0050786;GO:0050832;GO:…	K23766	-	T	14685;16II3;0JDIE;0RZNY;0DVHQ;1D4UB;0VK76;0UW9D;0A9AD;1B6MA	S100 calcium binding protein A12 [Source:HGNC Symbol;Acc:HGNC:10489]	6283	P80511
ENSG00000162444	187.698	217.623	157.773	0.724983	-0.46398	0.0608257	1	1	9997206	10016021	+	862	RBP7	GO:0008289;GO:0005501;GO:0005515;GO:0005737;GO:0008289;GO:0008289;GO:0016918;GO:0019841;	-	-	I	0UUX1;0DTKB;KOG4015;16HVQ;1D2XT;0A6KA;0S085;1B5TW;0VHEE;13R16	retinol binding protein 7 [Source:HGNC Symbol;Acc:HGNC:30316]	116362	Q96R05
ENSG00000163629	319.294	272.591	365.998	1.34266	0.425099	0.0609228	1	4	86594315	86815171	+	9496	PTPN13	GO:0001933;GO:0004721;GO:0004725;GO:0004725;GO:0004725;GO:0005515;GO:0005515;GO:0005515;GO:0005634;GO:0005654;GO:0005737;GO:0005856;GO:0005856;GO:0005856;GO:0005886;GO:0005886;GO:0006470;GO:0006470;GO:0006470;GO:0006661;GO:0014066;GO:0016311;GO:0016311;GO:0016787;GO:0016791;GO:0016791;GO:0030027;GO:0035335;GO:0036312;GO:0042995;GO:0070062;GO:0071345;GO:0001933;GO:0004721;GO:0004725;GO:0004725;GO:…	K02374	-	T	1B2SI;0V6M1;167RN;KOG0792;1CRKP;0RRPY;0UFJS;13CFY;09VMW;0DGWE	protein tyrosine phosphatase non-receptor type 13 [Source:HGNC Symbol;Acc:HGNC:9646]	5783	Q12923
ENSG00000186468	11861.9	10891.1	12832.7	1.17827	0.236674	0.060994	1	5	82273320	82278396	-	4061	RPS23	GO:0000184;GO:0002181;GO:0003723;GO:0003735;GO:0003735;GO:0003735;GO:0003735;GO:0005515;GO:0005515;GO:0005654;GO:0005737;GO:0005783;GO:0005783;GO:0005791;GO:0005829;GO:0005829;GO:0005829;GO:0005840;GO:0005840;GO:0005840;GO:0006412;GO:0006412;GO:0006412;GO:0006412;GO:0006413;GO:0006614;GO:0015935;GO:0015935;GO:0016020;GO:0019083;GO:0022627;GO:0022627;GO:0034063;GO:0042788;GO:0045202;GO:1990145;GO:…	K02973	-	J	1CWMM;16G5H;0UQZI;KOG1749;0DMRZ;0RN9J;0VB22;0A05X;1B54U;13PQ5	ribosomal protein S23 [Source:HGNC Symbol;Acc:HGNC:10410]	6228	P62266;A8K517
ENSG00000165233	583.516	523.914	643.118	1.22753	0.295756	0.0613618	1	9	93096217	93113283	+	3082	CARD19	GO:0005634;GO:0005739;GO:0005739;GO:0005739;GO:0005783;GO:0005789;GO:0005829;GO:0016020;GO:0016021;GO:0031966;GO:0043124;GO:0050700;GO:0005634;GO:0005739;GO:0005739;GO:0005739;GO:0005783;GO:0005789;GO:0005829;GO:0016020;GO:0016021;GO:0031966;GO:0043124;GO:0050700;	-	-	S	0VCGZ;0DP9G;13Q92;16KF9;1CY6X;0UPBE;0RT85;1B2T4;0A1M8;0IKT7	caspase recruitment domain family member 19 [Source:HGNC Symbol;Acc:HGNC:28148]	84270	Q96LW7;A0A024R248
ENSG00000183793	35.778	51.7258	19.8302	0.383372	-1.38318	0.0613727	1	16	15363628	15381047	-	1516	NPIPA5	GO:0005654;GO:0005654;	-	-	Z	0WEWI;0J0WZ;0UY0T;0DYF4;0B2AI;16JDW;12QK3;1D793;1B7R3;0S12D	nuclear pore complex interacting protein family member A5 [Source:HGNC Symbol;Acc:HGNC:41980]	100288332	E9PKD4
ENSG00000157445	147.101	169.41	124.793	0.736632	-0.440985	0.0614277	1	3	54122547	55074557	+	4719	CACNA2D3	GO:0005244;GO:0005245;GO:0005262;GO:0005886;GO:0005891;GO:0006811;GO:0006816;GO:0016020;GO:0016021;GO:0034765;GO:0046872;GO:0061337;GO:0070588;GO:0005244;GO:0005245;GO:0005262;GO:0005886;GO:0005891;GO:0006811;GO:0006816;GO:0016020;GO:0016021;GO:0034765;GO:0046872;GO:0061337;GO:0070588;GO:0005244;GO:0005245;GO:0005262;GO:0005886;GO:0005891;GO:0006811;GO:0006816;GO:0016020;GO:0016021;GO:0034765;GO:…	K04860	-	W;T;P	09TSD;0DFUQ;166P8;0RTW3;12NST;KOG2353;0UK9D;0V4RQ;1AZD9;1CQI5	calcium voltage-gated channel auxiliary subunit alpha2delta 3 [Source:HGNC Symbol;Acc:HGNC:15460]	55799	Q8IZS8
ENSG00000197279	51.2571	62.2482	40.2661	0.646864	-0.628466	0.061885	1	6	28080568	28089563	+	2514	ZNF165	GO:0003676;GO:0003676;GO:0003677;GO:0003700;GO:0003700;GO:0005515;GO:0005634;GO:0006355;GO:0006355;GO:0042552;GO:0045892;GO:0046872;	K09230	-	K	16DDM;0VFG2;09X3R;0RRG3;0UMX7;1B57I;0DS3H;KOG1721;1D1CG;142MP	zinc finger protein 165 [Source:HGNC Symbol;Acc:HGNC:12953]	7718	P49910;Q53Z40
ENSG00000287080	145.918	117.166	174.671	1.4908	0.576087	0.0619545	1	6	26045411	26045869	+	459	HIST1H3C	GO:0000183;GO:0000228;GO:0000786;GO:0000786;GO:0000786;GO:0000788;GO:0003677;GO:0003677;GO:0003677;GO:0005515;GO:0005515;GO:0005576;GO:0005634;GO:0005634;GO:0005654;GO:0005694;GO:0006325;GO:0006334;GO:0006335;GO:0007596;GO:0016020;GO:0032200;GO:0032991;GO:0038111;GO:0044267;GO:0045296;GO:0045652;GO:0045814;GO:0046982;GO:0046982;GO:0051290;GO:0060964;GO:0060968;GO:0070062;	K11253	-	-	-	histone cluster 1 H3 family member c [Source:HGNC Symbol;Acc:HGNC:4768]	8352	P68431
ENSG00000114805	43.6946	26.6266	60.7627	2.28203	1.19032	0.0626483	1	3	155375580	155745067	-	7173	PLCH1	GO:0004435;GO:0004435;GO:0004435;GO:0004435;GO:0005509;GO:0005509;GO:0005737;GO:0005737;GO:0005886;GO:0006629;GO:0006629;GO:0006629;GO:0007165;GO:0007165;GO:0007165;GO:0008081;GO:0008081;GO:0016020;GO:0016042;GO:0016787;GO:0032959;GO:0035556;GO:0035556;GO:0043231;GO:0043647;GO:0046872;GO:0048015;GO:0048015;GO:0048015;GO:0048015;GO:0050429;GO:0050429;GO:0050429;GO:0051209;GO:0004435;GO:0004435;GO:…	K19006	EC:3.1.4.11	T;I	1AZJR;16CBV;12NH2;0V5XZ;09UY1;KOG0169;0RQFC;0DEKD;1CQX3;0UMN3	phospholipase C eta 1 [Source:HGNC Symbol;Acc:HGNC:29185]	23007	Q4KWH8
ENSG00000197353	80.1316	48.8297	111.433	2.28208	1.19035	0.0627991	1	8	142750150	142752532	-	592	LYPD2	GO:0005576;GO:0005886;GO:0005886;GO:0016020;GO:0031225;	-	-	O	0RZPP;0VJFD;0UW2D;0A8J0;1B6BA;1D4DI;0DV2Y;0J08V;13UXG;16IHY	LY6/PLAUR domain containing 2 [Source:HGNC Symbol;Acc:HGNC:25215]	137797	Q6UXB3;F1T0L0
ENSG00000111962	293.643	334.76	252.526	0.75435	-0.406695	0.062813	1	6	148747030	149076990	+	4861	UST	GO:0000139;GO:0000139;GO:0005794;GO:0006477;GO:0008146;GO:0008146;GO:0008146;GO:0008146;GO:0008146;GO:0016020;GO:0016021;GO:0016021;GO:0016021;GO:0016021;GO:0016740;GO:0030010;GO:0030208;GO:0050770;	K03193	EC:2.8.2.-	O	1ATUV;0RU98;0DRFP;12SVG;0UUIW;0VEQH;16AQQ;0A206;KOG3922;1D0N1	uronyl 2-sulfotransferase [Source:HGNC Symbol;Acc:HGNC:17223]	10090	Q9Y2C2
ENSG00000089199	2.2971	0.371541	4.22266	11.3652	3.50656	0.0632969	1	20	5911510	5925353	+	4447	CHGB	GO:0005179;GO:0005515;GO:0005576;GO:0005615;GO:0005788;GO:0007165;GO:0030141;GO:0030141;GO:0030141;GO:0030141;GO:0043687;GO:0044267;GO:0030141;GO:0030141;	K19991	-	O;W	0V73P;13MCU;0DHEQ;1655R;09W5E;1CS4S;0UJJP;0RM6T;0IVJ3;1AZZD	chromogranin B [Source:HGNC Symbol;Acc:HGNC:1930]	1114	P05060
ENSG00000177875	26.0744	33.364	18.7849	0.563028	-0.828723	0.0635226	1	12	48183644	48185926	+	2283	CCDC184	GO:0005515;GO:0005737;GO:0005737;	-	-	S	0IWAW;16JBC;0UMTI;1CWXX;1AZPX;13R0D;0VBB2;0S0QC;0DN1N;0A0ES	coiled-coil domain containing 184 [Source:HGNC Symbol;Acc:HGNC:33749]	387856	Q52MB2
ENSG00000243477	157.518	178.573	136.463	0.764187	-0.388002	0.0640751	1	3	50296402	50299421	-	2188	NAA80	GO:0004596;GO:0005737;GO:0005737;GO:0005829;GO:0006473;GO:0006473;GO:0008064;GO:0008080;GO:0008080;GO:0008080;GO:0008080;GO:0016740;GO:0016746;GO:0017190;GO:0018002;GO:0030047;GO:1905502;GO:1905502;GO:0004596;GO:0005737;GO:0005737;GO:0005829;GO:0006473;GO:0006473;GO:0008064;GO:0008080;GO:0008080;GO:0008080;GO:0008080;GO:0016740;GO:0016746;GO:0017190;GO:0018002;GO:0030047;GO:1905502;GO:1905502;GO:…	-	-	S	0B5JZ;0E8Z5;0IS85;1DFVG;13EVF;0WI7K	N(alpha)-acetyltransferase 80, NatH catalytic subunit [Source:HGNC Symbol;Acc:HGNC:30252]	24142	Q93015;Q6IAP1
ENSG00000117266	80.7647	94.4805	67.049	0.709659	-0.494801	0.0641239	1	1	205504595	205532793	+	6831	CDK18	GO:0000166;GO:0004672;GO:0004672;GO:0004674;GO:0004674;GO:0004693;GO:0005515;GO:0005524;GO:0005524;GO:0005524;GO:0005575;GO:0005634;GO:0005737;GO:0006468;GO:0006468;GO:0006468;GO:0016301;GO:0016310;GO:0016740;GO:0051726;GO:0000166;GO:0004672;GO:0004672;GO:0004674;GO:0004674;GO:0004693;GO:0005515;GO:0005524;GO:0005524;GO:0005524;GO:0005575;GO:0005634;GO:0005737;GO:0006468;GO:0006468;GO:0006468;GO:…	K15596	EC:2.7.11.22	O;T;D	09W88;1B426;0DHHA;12SU1;KOG0594;0V76K;16B8S;0UTKZ;0RQB1;1CPAM	cyclin dependent kinase 18 [Source:HGNC Symbol;Acc:HGNC:8751]	5129	Q07002;A0A024R996;Q59G02
ENSG00000285816	28.2729	35.8292	20.7166	0.578206	-0.790344	0.0641775	1	11	65261928	65326543	+	4256	AP000944.5	GO:0003677;GO:0003887;GO:0005634;GO:0006260;GO:0006260;GO:0071897;	-	-	-	-	novel protein, POLA2-CDC42EP2 readthrough	-	-
ENSG00000129596	8.04183	4.1804	11.9033	2.8474	1.50964	0.0642053	1	5	115804733	115816659	-	1894	CDO1	GO:0000097;GO:0005506;GO:0005506;GO:0005829;GO:0005829;GO:0005829;GO:0006534;GO:0006954;GO:0007595;GO:0008198;GO:0008198;GO:0010243;GO:0016491;GO:0016702;GO:0016702;GO:0016702;GO:0017172;GO:0017172;GO:0017172;GO:0019448;GO:0019448;GO:0019448;GO:0033762;GO:0042412;GO:0043200;GO:0045471;GO:0046872;GO:0051213;GO:0051384;GO:0051591;GO:0055114;GO:0055114;GO:0055114;	K00456	EC:1.13.11.20	E	0VBPB;0RRCP;0A0SU;0DNE3;1CXBB;16B6M;12T2Y;1AXHJ;0UJAU;KOG4064	cysteine dioxygenase type 1 [Source:HGNC Symbol;Acc:HGNC:1795]	1036	Q16878
ENSG00000186642	160.019	181.388	138.651	0.764391	-0.387618	0.0645208	1	11	72576141	72674591	-	7182	PDE2A	GO:0000122;GO:0000166;GO:0000287;GO:0003170;GO:0003281;GO:0004114;GO:0004114;GO:0004114;GO:0004115;GO:0004115;GO:0004118;GO:0004118;GO:0004118;GO:0005262;GO:0005515;GO:0005515;GO:0005634;GO:0005634;GO:0005737;GO:0005739;GO:0005741;GO:0005741;GO:0005743;GO:0005743;GO:0005759;GO:0005759;GO:0005783;GO:0005794;GO:0005829;GO:0005829;GO:0005829;GO:0005886;GO:0005886;GO:0007165;GO:0007165;GO:0007186;GO:…	K18283	EC:3.1.4.17	T	1AZ3K;131SD;16BW6;0RRSE;0DHY2;0UK9K;09UEN;KOG3689;1CSNN;0V5DZ	phosphodiesterase 2A [Source:HGNC Symbol;Acc:HGNC:8777]	5138	O00408;Q8IW54
ENSG00000125356	187.805	164.145	211.465	1.28828	0.365446	0.0647533	1	X	119871832	119876662	+	421	NDUFA1	GO:0005739;GO:0005739;GO:0005739;GO:0005743;GO:0005743;GO:0005747;GO:0005829;GO:0006120;GO:0006120;GO:0008137;GO:0008137;GO:0016020;GO:0016021;GO:0031966;GO:0032981;GO:0032981;GO:0055114;GO:0070469;	K03945	-	C	0A9FX;16IJN;0VKCR;0J32W;1D4XK;1B6QU;0RZRA;13W9Y;0DVMD;0UWCZ	NADH:ubiquinone oxidoreductase subunit A1 [Source:HGNC Symbol;Acc:HGNC:7683]	4694	O15239;Q6IBB5
ENSG00000178033	29.2362	21.6518	36.8206	1.70058	0.766027	0.0649966	1	6	116511639	116524788	+	9787	CALHM5	GO:0005887;GO:0006811;GO:0016020;GO:0016021;	-	-	P;U	0RXHB;0V948;0IEDF;12PF3;1CUCZ;166D0;0UHWR;1ATGA;0DJK7;09Y6T	calcium homeostasis modulator family member 5 [Source:HGNC Symbol;Acc:HGNC:21568]	254228	Q8N5C1
ENSG00000119801	7557.2	8177.14	6937.26	0.848372	-0.237231	0.0652809	1	2	30146941	30160533	+	3421	YPEL5	GO:0000151;GO:0000151;GO:0000922;GO:0005515;GO:0005576;GO:0005634;GO:0005737;GO:0005813;GO:0005815;GO:0005856;GO:0008283;GO:0030496;GO:0043312;GO:0046872;GO:0097431;GO:1904724;GO:1904813;GO:0000151;GO:0000151;GO:0000922;GO:0005515;GO:0005576;GO:0005634;GO:0005737;GO:0005813;GO:0005815;GO:0005856;GO:0008283;GO:0030496;GO:0043312;GO:0046872;GO:0097431;GO:1904724;GO:1904813;GO:0000151;GO:0000151;GO:…	K23339	-	S;U	1D30A;0DTNG;1B5HZ;0A6NX;0VHH1;16HGY;0UUWU;0RYNU;KOG3399;13RNG	yippee like 5 [Source:HGNC Symbol;Acc:HGNC:18329]	51646	P62699
ENSG00000241106	114.093	97.2938	130.891	1.34532	0.427949	0.0653719	1	6	32812763	32820466	-	1968	HLA-DOB	GO:0002250;GO:0002376;GO:0002504;GO:0002587;GO:0005764;GO:0005764;GO:0005765;GO:0005765;GO:0005768;GO:0006955;GO:0006955;GO:0010008;GO:0016020;GO:0016020;GO:0016020;GO:0016021;GO:0019882;GO:0019882;GO:0019886;GO:0023026;GO:0032395;GO:0042613;GO:0042613;GO:0042613;GO:0002250;GO:0002376;GO:0002504;GO:0002587;GO:0005764;GO:0005764;GO:0005765;GO:0005765;GO:0005768;GO:0006955;GO:0006955;GO:0010008;GO:…	K06752	-	W;U	16JB8;09VEG;0UFM8;0IWG3;13QV7;0DGPB;1CRD4;1AU1Y;0V6DP;0S0XE	major histocompatibility complex, class II, DO beta [Source:HGNC Symbol;Acc:HGNC:4937]	3112	P13765;Q5QNS2
ENSG00000170667	45.3559	35.5649	55.1468	1.55059	0.632821	0.0655386	1	7	102482445	102517781	-	4840	RASA4B	GO:0007165;GO:0007165;GO:0035556;GO:0035556;GO:0043087;GO:0043087;GO:0005096;GO:0005096;GO:0005096;GO:0005543;GO:0005543;GO:0005737;GO:0005829;GO:0005886;GO:0007165;GO:0007165;GO:0016020;GO:0035556;GO:0035556;GO:0043087;GO:0043087;GO:0043547;GO:0046580;GO:0046580;GO:0046872;GO:0071277;GO:0071277;GO:0005096;GO:0005096;GO:0005096;GO:0005543;GO:0005543;GO:0007165;GO:0007165;GO:0035556;GO:0035556;GO:…	K17630	-	T	KOG2059;13IZY;0V7E6;09V18;0DH3Q;0RW59;0UHSC;1CRTX;1AVXI;168V7	RAS p21 protein activator 4B [Source:HGNC Symbol;Acc:HGNC:35202]	100271927	F5GXT2
ENSG00000272602	560.02	713.84	406.2	0.569035	-0.813412	0.0658036	1	4	53286	88208	+	3929	ZNF595	GO:0003676;GO:0003676;GO:0003676;GO:0003676;GO:0005622;GO:0006355;GO:0006355;GO:0046872;GO:0003676;GO:0003676;GO:0005622;GO:0006355;GO:0006355;GO:0003676;GO:0003676;GO:0003677;GO:0005622;GO:0005634;GO:0006355;GO:0006355;GO:0046872;	K09228	-	-	-	zinc finger protein 595 [Source:HGNC Symbol;Acc:HGNC:27196]	152687	Q8IYB9
ENSG00000125462	86.8199	101.482	72.1578	0.71104	-0.491998	0.066183	1	1	156404250	156456763	-	13742	C1orf61	GO:0003674;GO:0005634;GO:0045944;	-	-	-	-	chromosome 1 open reading frame 61 [Source:HGNC Symbol;Acc:HGNC:30780]	10485	Q13536
ENSG00000152217	1823.39	1979.02	1667.76	0.842717	-0.24688	0.0662604	1	18	44680173	45068510	+	14024	SETBP1	GO:0000981;GO:0003677;GO:0003677;GO:0005515;GO:0005634;GO:0005634;GO:0005829;GO:0006357;GO:0016604;GO:0000981;GO:0003677;GO:0003677;GO:0003677;GO:0005515;GO:0005634;GO:0005634;GO:0005634;GO:0005829;GO:0006357;GO:0016604;	K23217	-	-	-	SET binding protein 1 [Source:HGNC Symbol;Acc:HGNC:15573]	26040	Q9Y6X0
ENSG00000204852	163.504	189.318	137.691	0.727298	-0.459382	0.0663707	1	12	110614027	110649430	+	9605	TCTN1	GO:0005576;GO:0005737;GO:0005829;GO:0005856;GO:0007275;GO:0030030;GO:0036038;GO:0036038;GO:0042995;GO:0060271;GO:0060271;GO:0097711;GO:1904491;GO:0005576;GO:0005737;GO:0005829;GO:0005856;GO:0007275;GO:0030030;GO:0036038;GO:0036038;GO:0042995;GO:0060271;GO:0060271;GO:0097711;GO:1904491;GO:0001701;GO:0001841;GO:0005576;GO:0005615;GO:0005737;GO:0005829;GO:0005856;GO:0007275;GO:0008589;GO:0016020;GO:…	K19382	-	O;W	0DJ5P;0IFF2;0UFT4;09XTJ;12QQQ;1AUTJ;0RX91;16CUS;1CTXK;0V8R6	tectonic family member 1 [Source:HGNC Symbol;Acc:HGNC:26113]	79600	Q2MV58;B4DIB9
ENSG00000145649	1324.92	1462.86	1186.99	0.811418	-0.301484	0.0664102	1	5	55102646	55110252	+	896	GZMA	GO:0001772;GO:0004252;GO:0004252;GO:0004252;GO:0005515;GO:0005576;GO:0005634;GO:0005634;GO:0006508;GO:0006508;GO:0006508;GO:0006915;GO:0006955;GO:0008233;GO:0008236;GO:0008236;GO:0009617;GO:0016787;GO:0019835;GO:0032078;GO:0042803;GO:0043065;GO:0043065;GO:0043392;GO:0051354;GO:0051354;GO:0051603;	K01352	EC:3.4.21.78	O;E	0URG5;0A40I;KOG3627;0RVWP;1660E;13JIM;0VBP7;1AW5R;0DRK6;1D0TB	granzyme A [Source:HGNC Symbol;Acc:HGNC:4708]	3001	P12544
ENSG00000250479	160.903	139.927	181.879	1.29981	0.378303	0.0667544	1	22	23765834	23768443	-	1360	CHCHD10	GO:0005739;GO:0005739;GO:0007005;GO:0030322;GO:0031930;GO:0034504;GO:0099558;GO:1903109;GO:0003674;GO:0005515;GO:0005634;GO:0005739;GO:0005739;GO:0005739;GO:0005739;GO:0005758;GO:0006119;GO:0007005;GO:0007005;GO:0007005;GO:0030322;GO:0032984;GO:0034504;GO:0061617;GO:0090144;GO:0090200;GO:0099558;GO:1901030;GO:1903109;GO:1903852;GO:1904960;	K22759	-	F;S;O	1B69K;0A7FB;1D42E;0UVQ9;0RZ56;KOG4090;0VI9Y;13USG;16I7I;0DURB	coiled-coil-helix-coiled-coil-helix domain containing 10 [Source:HGNC Symbol;Acc:HGNC:15559]	400916	Q8WYQ3
ENSG00000171649	106.596	125.816	87.3753	0.694469	-0.526017	0.0671383	1	19	57578456	57593890	+	5370	ZIK1	GO:0003676;GO:0003676;GO:0005622;GO:0006355;GO:0006355;GO:0003676;GO:0003676;GO:0005622;GO:0006355;GO:0006355;GO:0046872;GO:0003676;GO:0003676;GO:0003677;GO:0005622;GO:0005634;GO:0006355;GO:0006355;GO:0046872;GO:0003676;GO:0003676;GO:0005622;GO:0006355;GO:0006355;GO:0003676;GO:0003676;GO:0005622;GO:0006355;GO:0006355;GO:0003676;GO:0003676;GO:0003677;GO:0005634;GO:0006355;GO:0046872;	K09228	-	K	1AV0I;0V9RH;0RPNC;12XYM;16J8N;1CV25;KOG1721;0UP5B;09YTM;0DK87	zinc finger protein interacting with K protein 1 [Source:HGNC Symbol;Acc:HGNC:33104]	284307	Q3SY52;B3KS08
ENSG00000138678	470.426	518.234	422.617	0.815494	-0.294253	0.0673179	1	4	83535914	83605875	+	3623	GPAT3	GO:0003841;GO:0004366;GO:0005783;GO:0005789;GO:0005789;GO:0006629;GO:0006654;GO:0008654;GO:0016020;GO:0016021;GO:0016024;GO:0016740;GO:0016746;GO:0016746;GO:0016746;GO:0019432;GO:0032006;GO:0102420;GO:0003841;GO:0004366;GO:0005783;GO:0005789;GO:0005789;GO:0006629;GO:0006654;GO:0008654;GO:0016020;GO:0016021;GO:0016024;GO:0016740;GO:0016746;GO:0016746;GO:0016746;GO:0019432;GO:0032006;GO:0102420;GO:…	K13506	EC:2.3.1.15	I	1ATY2;0V5QH;0DG0R;12PYI;KOG2898;09UQX;0RTA1;0UIE5;1CQQB;166V1	glycerol-3-phosphate acyltransferase 3 [Source:HGNC Symbol;Acc:HGNC:28157]	84803	Q53EU6;A0A024RDG5
ENSG00000257950	37.9749	47.7991	28.1508	0.588941	-0.763805	0.0673411	1	17	3663063	3696194	-	5905	P2RX5-TAX1BP3	-	-	-	P	1CRZS;0IFJF;09Y1W;1AZIE;167SV;0V8ZD;0DH9T;12QBX;0RT5B;0UIJ8	P2RX5-TAX1BP3 readthrough (NMD candidate) [Source:HGNC Symbol;Acc:HGNC:49191]	-	-
ENSG00000096996	840.979	917.559	764.399	0.833078	-0.263476	0.067871	1	19	18058995	18098944	-	4291	IL12RB1	GO:0001916;GO:0002230;GO:0002827;GO:0004896;GO:0004896;GO:0004896;GO:0004896;GO:0005143;GO:0005143;GO:0005515;GO:0005886;GO:0005886;GO:0007165;GO:0009897;GO:0016020;GO:0016020;GO:0016020;GO:0016021;GO:0016517;GO:0019221;GO:0019955;GO:0032729;GO:0035722;GO:0038155;GO:0042019;GO:0042019;GO:0042020;GO:0042022;GO:0042022;GO:0042104;GO:0042104;GO:0043235;GO:0043382;GO:0071346;GO:0072536;GO:0072536;GO:…	K05063	-	W	16B3C;0UTF4;0VDDS;1CZ6I;12R7N;1B3NF;0RV98;0IJY4;0DQ59;0A2HN	interleukin 12 receptor subunit beta 1 [Source:HGNC Symbol;Acc:HGNC:5971]	3594	P42701
ENSG00000050165	15.8631	21.2819	10.4443	0.490757	-1.02692	0.0680194	1	11	11956207	12009769	-	11958	DKK3	GO:0005576;GO:0005576;GO:0005576;GO:0005615;GO:0005615;GO:0007275;GO:0007275;GO:0007275;GO:0009653;GO:0016055;GO:0017015;GO:0030178;GO:0030178;GO:0030325;GO:0032348;GO:0039706;GO:0045892;GO:0048019;GO:0090090;GO:0090090;GO:1902613;GO:2000065;GO:2000272;GO:0005576;GO:0005576;GO:0005576;GO:0005615;GO:0005615;GO:0007275;GO:0007275;GO:0007275;GO:0009653;GO:0016055;GO:0017015;GO:0030178;GO:0030178;GO:…	-	-	T	0E8TP;16NY5;13EGT;0S2V6;0WHXT;0B5B0;0IRWK;1BB7S;0V3F9;1DFQK	dickkopf WNT signaling pathway inhibitor 3 [Source:HGNC Symbol;Acc:HGNC:2893]	27122	Q9UBP4
ENSG00000171357	4.14274	6.83083	1.45465	0.212954	-2.23139	0.0684039	1	1	46203334	46221256	+	1849	LURAP1	GO:0001819;GO:0005515;GO:0005737;GO:0016477;GO:0031032;GO:0042641;GO:0043123;GO:0043123;GO:0043123;GO:0043231;	-	-	Z;U	12QT5;168E7;0IJRV;1CSHQ;09WHZ;0UGZG;1AVJ7;0RUVR;0V7GI;0DGJB	leucine rich adaptor protein 1 [Source:HGNC Symbol;Acc:HGNC:32327]	541468	Q96LR2
ENSG00000186714	6.81525	10.3298	3.30071	0.319533	-1.64596	0.0685641	1	11	32602246	32794658	-	7875	CCDC73	-	-	-	S	0UGXA;0V542;0IKRA;16CD6;13M6J;0A340;0DQRH;1CZUU;1AZM3;0RSUP	coiled-coil domain containing 73 [Source:HGNC Symbol;Acc:HGNC:23261]	493860	Q6ZRK6
ENSG00000152253	12.1603	7.43749	16.8832	2.27001	1.1827	0.0686717	1	2	168834132	168913371	-	1829	SPC25	GO:0000775;GO:0000776;GO:0000777;GO:0000777;GO:0005515;GO:0005515;GO:0005634;GO:0005694;GO:0005829;GO:0005829;GO:0007049;GO:0007052;GO:0007059;GO:0007059;GO:0031262;GO:0031262;GO:0051301;GO:0005829;	K11550	-	S;D	165Q6;1AX82;0RR6Y;0A4KC;0UTZ4;0DS35;13J9F;1D0QU;0VFFJ;KOG4657	SPC25 component of NDC80 kinetochore complex [Source:HGNC Symbol;Acc:HGNC:24031]	57405	Q9HBM1
ENSG00000146574	1007.3	1135.18	879.416	0.774695	-0.368299	0.0686875	1	7	6794134	6826770	-	7316	CCZ1B	GO:0005764;GO:0005765;GO:0005829;GO:0016020;GO:0016192;GO:0016192;GO:0016192;GO:0016235;GO:0035658;GO:0035658;GO:0043231;GO:0043231;GO:0016192;GO:0016192;GO:0035658;GO:0035658;GO:0016192;GO:0035658;	-	-	U;V	0V8A7;13J0I;1CTFS;168PT;KOG2622;09XD9;1AZ9P;0USY5;0DIQR;0RRFE	CCZ1 homolog B, vacuolar protein trafficking and biogenesis associated [Source:HGNC Symbol;Acc:HGNC:21717]	221960	P86790;P86791
ENSG00000167815	674.463	738.902	610.025	0.825583	-0.276515	0.0688366	1	19	12796820	12801800	-	2034	PRDX2	GO:0005623;GO:0016209;GO:0016209;GO:0016491;GO:0016491;GO:0045454;GO:0045454;GO:0055114;GO:0055114;GO:0098869;GO:0000187;GO:0002536;GO:0004601;GO:0005515;GO:0005623;GO:0005737;GO:0005829;GO:0005829;GO:0006979;GO:0006979;GO:0008379;GO:0008379;GO:0008379;GO:0010310;GO:0016209;GO:0016209;GO:0016209;GO:0016491;GO:0016491;GO:0016491;GO:0019430;GO:0019430;GO:0019430;GO:0030194;GO:0031665;GO:0032088;GO:…	K03386	EC:1.11.1.15	O	12TFB;0V5GS;KOG0852;0UH8R;09UHH;0RS4F;1B29R;1CQGQ;16F0B;0DFT9	peroxiredoxin 2 [Source:HGNC Symbol;Acc:HGNC:9353]	7001	P32119;V9HW12
ENSG00000237649	42.9263	33.5239	52.3287	1.56094	0.642413	0.0690981	1	6	33391823	33409896	+	3030	KIFC1	GO:0000070;GO:0000166;GO:0003774;GO:0003777;GO:0003777;GO:0003777;GO:0003777;GO:0005524;GO:0005524;GO:0005524;GO:0005634;GO:0005634;GO:0005737;GO:0005768;GO:0005769;GO:0005815;GO:0005819;GO:0005856;GO:0005871;GO:0005874;GO:0005874;GO:0007018;GO:0007018;GO:0007018;GO:0007049;GO:0007080;GO:0007283;GO:0008017;GO:0008017;GO:0008017;GO:0016020;GO:0016887;GO:0051301;GO:0072686;GO:0090307;GO:0090307;GO:…	K10405	-	Z	1AWJU;12RQ8;16EMW;KOG0239;1CZVW;0DMT7;09Z5E;0USJB;0RKTX;0VA2M	kinesin family member C1 [Source:HGNC Symbol;Acc:HGNC:6389]	3833	Q9BW19;A0A024RCS7
ENSG00000169860	201.911	169.279	234.544	1.38555	0.470457	0.0691115	1	3	152835131	152841439	+	6309	P2RY1	GO:0000166;GO:0001934;GO:0001934;GO:0001973;GO:0004930;GO:0004930;GO:0004930;GO:0005515;GO:0005524;GO:0005524;GO:0005739;GO:0005886;GO:0005886;GO:0005886;GO:0005886;GO:0005886;GO:0005887;GO:0005887;GO:0005929;GO:0007165;GO:0007166;GO:0007186;GO:0007186;GO:0007186;GO:0007186;GO:0007186;GO:0007186;GO:0007193;GO:0007200;GO:0007200;GO:0007200;GO:0007200;GO:0007204;GO:0007204;GO:0007568;GO:0007596;GO:…	K04270	-	T	167DK;0UIB5;0RSXP;0IEMX;1CR7C;1AUGV;09V9A;12PFJ;0DGHK;0V68K	purinergic receptor P2Y1 [Source:HGNC Symbol;Acc:HGNC:8539]	5028	P47900
ENSG00000154269	165.683	187.546	143.819	0.766848	-0.382988	0.0693818	1	6	131628442	131747418	+	3885	ENPP3	GO:0002276;GO:0002276;GO:0003676;GO:0003676;GO:0003824;GO:0003824;GO:0004528;GO:0004551;GO:0005044;GO:0005044;GO:0005509;GO:0005576;GO:0005886;GO:0006220;GO:0006796;GO:0006897;GO:0006955;GO:0006955;GO:0008270;GO:0009143;GO:0009143;GO:0009897;GO:0009897;GO:0016020;GO:0016021;GO:0016324;GO:0016787;GO:0016787;GO:0016787;GO:0030247;GO:0030247;GO:0033007;GO:0033007;GO:0035529;GO:0046034;GO:0046034;GO:…	K01513	-	F;Z	12Q62;09TDF;0RXXQ;0UHWN;0V4CJ;0DEQP;166CX;KOG2645;1ATG8;1CQX4	ectonucleotide pyrophosphatase/phosphodiesterase 3 [Source:HGNC Symbol;Acc:HGNC:3358]	5169	O14638
ENSG00000261594	6.77212	10.2209	3.32328	0.325144	-1.62085	0.0693878	1	11	75240774	75243704	+	2931	TPBGL	GO:0005515;GO:0016020;GO:0016021;	-	-	-	-	trophoblast glycoprotein like [Source:HGNC Symbol;Acc:HGNC:44159]	100507050	P0DKB5
ENSG00000196126	1500.15	2225.87	774.428	0.347921	-1.52317	0.0693943	1	6	32578769	32589848	-	1229	HLA-DRB1	GO:0000139;GO:0001618;GO:0002250;GO:0002376;GO:0002381;GO:0002437;GO:0002455;GO:0002504;GO:0005764;GO:0005765;GO:0005765;GO:0005768;GO:0005783;GO:0005789;GO:0005794;GO:0005886;GO:0005886;GO:0006955;GO:0006955;GO:0006955;GO:0009897;GO:0009986;GO:0010008;GO:0012507;GO:0016020;GO:0016020;GO:0016020;GO:0016021;GO:0016032;GO:0016045;GO:0019882;GO:0019882;GO:0019886;GO:0023026;GO:0030247;GO:0030658;GO:…	K06752	-	W;U	1AWAS;09VEG;0UFM8;0IWG3;13QV7;16JS3;0DGPB;1CRD4;0V6DP;0S1I4	major histocompatibility complex, class II, DR beta 1 [Source:HGNC Symbol;Acc:HGNC:4948]	3123	P01912;Q5Y7D1
ENSG00000116824	1896.21	2053.52	1738.91	0.846793	-0.239919	0.0696184	1	1	116754430	116769229	+	1635	CD2	GO:0001766;GO:0005102;GO:0005515;GO:0005515;GO:0005576;GO:0005886;GO:0005886;GO:0005887;GO:0005911;GO:0006915;GO:0007155;GO:0007155;GO:0007155;GO:0007166;GO:0009897;GO:0009897;GO:0009898;GO:0009986;GO:0009986;GO:0016020;GO:0016021;GO:0016021;GO:0016021;GO:0019901;GO:0030101;GO:0030887;GO:0030971;GO:0032760;GO:0032991;GO:0034113;GO:0038023;GO:0042110;GO:0042110;GO:0042803;GO:0042803;GO:0043621;GO:…	K06449	-	W;T	0IW98;1B20V;0V80J;09X2B;1CT3G;0DID2;0UKUV;165SY;0RXV9;13Q3S	CD2 molecule [Source:HGNC Symbol;Acc:HGNC:1639]	914	P06729;Q53F96
ENSG00000116260	1421.66	1299.98	1543.33	1.1872	0.247561	0.0696488	1	1	180154869	180204030	+	9276	QSOX1	GO:0000139;GO:0002576;GO:0003756;GO:0003756;GO:0005576;GO:0005576;GO:0005615;GO:0005615;GO:0005788;GO:0005794;GO:0005794;GO:0016020;GO:0016021;GO:0016242;GO:0016491;GO:0016971;GO:0016971;GO:0016971;GO:0016971;GO:0016972;GO:0016972;GO:0016972;GO:0030173;GO:0030173;GO:0031093;GO:0035580;GO:0043231;GO:0043312;GO:0043687;GO:0044267;GO:0045171;GO:0045454;GO:0045454;GO:0055114;GO:0055114;GO:0055114;GO:…	K10758	EC:1.8.3.2	O	12NM4;09U8R;KOG1731;0UGWD;0DFII;0V57W;1B3QN;169BR;1CQ8A;0RQ05	quiescin sulfhydryl oxidase 1 [Source:HGNC Symbol;Acc:HGNC:9756]	5768	O00391;Q13876
ENSG00000124257	13.6141	8.63589	18.5923	2.15291	1.10629	0.0696952	1	20	45888625	45891287	-	1301	NEURL2	GO:0005737;GO:0005829;GO:0016567;GO:0035556;GO:0035556;GO:0043687;GO:0061630;	K16782	-	T	0B30R;0WFBZ;0IMDX;16NE6;1DEFB;0V2KV;1BAKS;0E7EB;13AQ6;0S2FB	neuralized E3 ubiquitin protein ligase 2 [Source:HGNC Symbol;Acc:HGNC:16156]	140825	Q9BR09
ENSG00000183011	315.659	281.616	349.703	1.24177	0.312403	0.0697629	1	17	7856685	7885238	-	1943	NAA38	GO:0005634;GO:0031417;GO:0031417;GO:0005515;GO:0005634;GO:0005634;GO:0005737;GO:0005844;GO:0031417;GO:0031417;GO:0031417;GO:0043066;GO:0005515;GO:0005634;GO:0005634;GO:0005737;GO:0005844;GO:0031417;GO:0031417;GO:0031417;GO:0043066;GO:0005634;GO:0031417;GO:0031417;GO:0005634;GO:0031417;GO:0031417;GO:0005634;GO:0031417;GO:0031417;	K20824	-	K	0IRT4;0V3EV;1DFPP;0E8SQ;13EDW;16NXX;1BB7G;0B593;0WHVS;0S2UZ	N(alpha)-acetyltransferase 38, NatC auxiliary subunit [Source:HGNC Symbol;Acc:HGNC:28212]	84316	Q9BRA0
ENSG00000175470	1190.85	1085.84	1295.85	1.19341	0.255094	0.0699471	1	10	131901008	131959834	+	7392	PPP2R2D	GO:0000159;GO:0000159;GO:0000159;GO:0000159;GO:0000278;GO:0000278;GO:0004722;GO:0005515;GO:0005515;GO:0005515;GO:0005737;GO:0005829;GO:0007049;GO:0010458;GO:0019888;GO:0019888;GO:0019888;GO:0043666;GO:0051301;GO:0070262;GO:0000159;GO:0019888;GO:0043666;GO:0000159;GO:0019888;GO:0043666;GO:0000159;GO:0019888;GO:0043666;	K04354	-	T;D	0UGRJ;12QE0;167AE;1CQ5B;09U5Y;1AUD0;0DFFI;KOG1354;0V54Y;0RTJ6	protein phosphatase 2 regulatory subunit Bdelta [Source:HGNC Symbol;Acc:HGNC:23732]	55844	Q66LE6
ENSG00000156603	142.865	162.494	123.235	0.758395	-0.398979	0.0701317	1	11	57703714	57712323	-	1877	MED19	GO:0003712;GO:0003712;GO:0005515;GO:0005634;GO:0005634;GO:0006357;GO:0006357;GO:0008134;GO:0016592;GO:0016592;GO:0016592;GO:0016604;GO:0045944;GO:0003712;GO:0003712;GO:0005634;GO:0005634;GO:0006357;GO:0006357;GO:0016592;GO:0016592;GO:0016604;GO:0003712;GO:0005515;GO:0005634;GO:0005634;GO:0006357;GO:0008134;GO:0016592;GO:0016592;GO:0016604;GO:0045944;GO:0003712;GO:0003712;GO:0005634;GO:0006357;GO:…	K15137	-	K	0VE15;0DMVB;0A501;1CWQY;169Z6;KOG4043;0RQDN;137X1;1AVCY;0UIJ4	mediator complex subunit 19 [Source:HGNC Symbol;Acc:HGNC:29600]	219541	A0JLT2;A0A494C0Y4
ENSG00000213793	335.047	371.044	299.05	0.805969	-0.311203	0.0701521	1	19	52904417	52923481	-	4444	ZNF888	GO:0003676;GO:0003676;GO:0003677;GO:0005622;GO:0005634;GO:0006355;GO:0006355;GO:0046872;	-	-	-	-	zinc finger protein 888 [Source:HGNC Symbol;Acc:HGNC:38695]	388559	P0CJ79
ENSG00000170298	100.952	72.5599	129.344	1.78259	0.833971	0.0703399	1	17	20449395	20467539	-	2670	LGALS9B	GO:0005515;GO:0005634;GO:0005737;GO:0005829;GO:0005829;GO:0010628;GO:0010629;GO:0016936;GO:0030246;GO:0030246;GO:0030246;GO:0030246;GO:0032689;GO:2000562;GO:2000778;GO:2001181;GO:0005515;GO:0005634;GO:0005737;GO:0005829;GO:0005829;GO:0010628;GO:0010629;GO:0016936;GO:0030246;GO:0030246;GO:0030246;GO:0030246;GO:0032689;GO:2000562;GO:2000778;GO:2001181;	K10093	-	W	1661T;0S10T;0DFZ8;0A2B2;1CQNQ;1AT4Z;0UHII;KOG3587;0VE63;13QHE	galectin 9B [Source:HGNC Symbol;Acc:HGNC:24842]	284194	Q3B8N2
ENSG00000117595	19.8675	25.9234	13.8115	0.532782	-0.908382	0.0709191	1	1	209785617	209806175	-	4971	IRF6	GO:0000790;GO:0000981;GO:0000981;GO:0001228;GO:0002376;GO:0003677;GO:0003677;GO:0003700;GO:0003700;GO:0003700;GO:0003700;GO:0005515;GO:0005515;GO:0005515;GO:0005634;GO:0005634;GO:0005634;GO:0005737;GO:0005829;GO:0005829;GO:0006355;GO:0006355;GO:0007050;GO:0008285;GO:0008285;GO:0030054;GO:0030154;GO:0030216;GO:0043565;GO:0043588;GO:0043616;GO:0044212;GO:0044212;GO:0045893;GO:0045893;GO:0045944;GO:…	K10154	-	K	1B523;12QME;09V91;0DGHD;0UJZJ;1CR73;1662Y;0RMCK;0V68E;0IFCV	interferon regulatory factor 6 [Source:HGNC Symbol;Acc:HGNC:6121]	3664	O14896;G0Z349
ENSG00000099985	558.025	620.145	495.904	0.799657	-0.322546	0.0711008	1	22	30262829	30266851	-	2125	OSM	GO:0002675;GO:0005125;GO:0005125;GO:0005125;GO:0005125;GO:0005125;GO:0005125;GO:0005147;GO:0005147;GO:0005147;GO:0005147;GO:0005515;GO:0005576;GO:0005576;GO:0005576;GO:0005576;GO:0005615;GO:0005615;GO:0006955;GO:0006955;GO:0007275;GO:0008083;GO:0008284;GO:0008285;GO:0014068;GO:0019221;GO:0033138;GO:0038165;GO:0038165;GO:0038165;GO:0040008;GO:0042531;GO:0043410;GO:0045944;GO:0046888;GO:0050729;GO:…	K05418	-	T	1D30N;0UUCJ;1B51D;0RU54;0IWR2;0VEQ7;16AAS;13QHM;0DTNW;0A6P8	oncostatin M [Source:HGNC Symbol;Acc:HGNC:8506]	5008	P13725
ENSG00000159231	16.6735	11.1079	22.2391	2.0021	1.00151	0.0712072	1	21	36135079	36146562	+	998	CBR3	GO:0000253;GO:0004090;GO:0004090;GO:0004090;GO:0004090;GO:0004090;GO:0005515;GO:0005615;GO:0005654;GO:0005737;GO:0005829;GO:0005829;GO:0005829;GO:0006805;GO:0016491;GO:0016491;GO:0016491;GO:0042376;GO:0050890;GO:0055114;GO:0055114;GO:0070402;	K00084	EC:1.1.1.184	Q	KOG1208;12Q3D;16GPX;0V7WD;09WY5;0UT54;1CSZ5;0DI8P;1B59Q;0RR1X	carbonyl reductase 3 [Source:HGNC Symbol;Acc:HGNC:1549]	874	O75828;V9HW40
ENSG00000212907	2424.66	2153.28	2696.04	1.25206	0.324305	0.0713024	1	MT	10470	10766	+	297	MT-ND4L	GO:0005739;GO:0005747;GO:0005747;GO:0006120;GO:0008137;GO:0008137;GO:0016020;GO:0016021;GO:0016491;GO:0016651;GO:0016651;GO:0030964;GO:0031966;GO:0042773;GO:0042773;GO:0042773;GO:0055114;GO:0055114;GO:0055114;GO:0070469;	-	-	C	0RZMI;0UW7V;0A9B7;1D555;KOG4669;16K87;0VKRH;1B6MX;13VC2;0DVUW	mitochondrially encoded NADH:ubiquinone oxidoreductase core subunit 4L [Source:HGNC Symbol;Acc:HGNC:7460]	-	-
ENSG00000136147	1691.87	1835.25	1548.49	0.84375	-0.245112	0.0713683	1	13	49495610	49528981	+	4835	PHF11	GO:0005634;GO:0005654;GO:0031965;GO:0046872;GO:0046872;GO:0005654;GO:0031965;GO:0046872;GO:0005654;GO:0031965;GO:0046872;GO:0005634;GO:0005654;GO:0031965;GO:0046872;GO:0046872;GO:0046872;GO:0005654;GO:0031965;GO:0046872;GO:0005634;GO:0005654;GO:0031965;GO:0046872;	-	-	K	0RRRK;1CVYF;0UQ6M;0VAGS;0DM3F;13P62;09ZJZ;1B470;KOG1084;16FK1	PHD finger protein 11 [Source:HGNC Symbol;Acc:HGNC:17024]	51131	Q9UIL8;B4DDL5
ENSG00000197497	74.6367	90.0345	59.239	0.657959	-0.603931	0.0714199	1	19	53159213	53193386	-	7601	ZNF665	GO:0003676;GO:0003676;GO:0003677;GO:0005622;GO:0005634;GO:0006355;GO:0006355;GO:0046872;GO:0003676;GO:0003676;GO:0003676;GO:0003676;GO:0003677;GO:0005622;GO:0005634;GO:0006355;GO:0006355;GO:0046872;	K09228	-	K	0UJ5U;16KYR;0V4DW;09TES;1B58X;0RV8G;KOG1721;12PGP;1CPIM;0DERT	zinc finger protein 665 [Source:HGNC Symbol;Acc:HGNC:25885]	79788	Q9H7R5
ENSG00000145908	173.527	204.327	142.728	0.698525	-0.517616	0.0717043	1	5	150894392	150904983	-	4411	ZNF300	GO:0001228;GO:0003676;GO:0003676;GO:0003677;GO:0005515;GO:0005622;GO:0005634;GO:0005634;GO:0005730;GO:0006355;GO:0006355;GO:0043565;GO:0045944;GO:0046872;GO:0001228;GO:0003676;GO:0003676;GO:0003677;GO:0005515;GO:0005622;GO:0005634;GO:0005634;GO:0005730;GO:0006355;GO:0006355;GO:0043565;GO:0045944;GO:0046872;GO:0001228;GO:0003676;GO:0003676;GO:0003677;GO:0005515;GO:0005622;GO:0005634;GO:0005634;GO:…	K09228	-	K	1B596;1D128;0A24C;0VF4E;13BXY;KOG1721;0UTDR;1682X;0RYGM;0DRBJ	zinc finger protein 300 [Source:HGNC Symbol;Acc:HGNC:13091]	91975	Q96RE9
ENSG00000099797	871.141	949.036	793.246	0.835844	-0.258694	0.0717486	1	19	14517085	14565980	+	5899	TECR	GO:0005515;GO:0005634;GO:0005783;GO:0005783;GO:0005789;GO:0005789;GO:0006629;GO:0006629;GO:0006629;GO:0006631;GO:0006633;GO:0006665;GO:0016020;GO:0016021;GO:0016491;GO:0016491;GO:0016627;GO:0016627;GO:0030176;GO:0030497;GO:0035338;GO:0042761;GO:0042761;GO:0055114;GO:0102758;GO:0006629;GO:0006629;GO:0016020;GO:0016021;GO:0016627;GO:0016627;GO:0055114;GO:0006629;GO:0006629;GO:0016020;GO:0016021;GO:…	K10258	EC:1.3.1.93	I	09VJ7;0V6IC;0RP4Y;0UIXK;1CRHX;12PC0;16BYQ;0DGTU;KOG1639;1AZAW	trans-2,3-enoyl-CoA reductase [Source:HGNC Symbol;Acc:HGNC:4551]	9524	Q9NZ01
ENSG00000134690	30.1551	22.6717	37.6386	1.66016	0.73132	0.0719983	1	1	37692481	37709719	+	2406	CDCA8	GO:0000070;GO:0000775;GO:0000775;GO:0005515;GO:0005515;GO:0005634;GO:0005634;GO:0005654;GO:0005694;GO:0005730;GO:0005730;GO:0005737;GO:0005819;GO:0005829;GO:0005856;GO:0007049;GO:0007080;GO:0030496;GO:0032133;GO:0032133;GO:0032991;GO:0045171;GO:0051233;GO:0051276;GO:0051301;GO:0000070;GO:0000775;GO:0000775;GO:0005515;GO:0005515;GO:0005634;GO:0005634;GO:0005654;GO:0005694;GO:0005730;GO:0005730;GO:…	K11514	-	D	1AYM2;132PC;0UP2A;0A0ZI;0RW82;1CUZH;0VBVY;0DK5P;0IICJ;16BF3	cell division cycle associated 8 [Source:HGNC Symbol;Acc:HGNC:14629]	55143	Q53HL2
ENSG00000111846	537.424	606.772	468.077	0.771421	-0.374409	0.0721545	1	6	10492223	10629368	+	9072	GCNT2	GO:0000139;GO:0005794;GO:0005794;GO:0006024;GO:0006486;GO:0007179;GO:0007275;GO:0008109;GO:0008109;GO:0008284;GO:0008375;GO:0008375;GO:0010608;GO:0010718;GO:0010812;GO:0016020;GO:0016020;GO:0016020;GO:0016020;GO:0016021;GO:0016740;GO:0016757;GO:0030335;GO:0034116;GO:0036438;GO:0051897;GO:0070374;GO:0000139;GO:0005794;GO:0005794;GO:0006024;GO:0006486;GO:0007179;GO:0007275;GO:0008109;GO:0008109;GO:…	K00742	EC:2.4.1.150	G	0URCM;1CXWP;0A1C2;KOG0799;16BY3;0DNZK;12TKK;0VC7N;0RMHW;1B0AP	glucosaminyl (N-acetyl) transferase 2 (I blood group) [Source:HGNC Symbol;Acc:HGNC:4204]	2651	Q8N0V5
ENSG00000161681	14.2598	5.15336	23.3662	4.53416	2.18084	0.0726048	1	19	50661827	50719450	-	7567	SHANK1	GO:0005515;GO:0005515;GO:0005515;GO:0005737;GO:0005829;GO:0005886;GO:0005886;GO:0005886;GO:0007016;GO:0007399;GO:0007416;GO:0007616;GO:0008022;GO:0008306;GO:0008328;GO:0008328;GO:0014069;GO:0014069;GO:0014069;GO:0016020;GO:0017124;GO:0017146;GO:0030054;GO:0030154;GO:0030159;GO:0030160;GO:0030160;GO:0030425;GO:0030425;GO:0030534;GO:0031877;GO:0032232;GO:0035176;GO:0035255;GO:0035255;GO:0035418;GO:…	K15009	-	W;T;E	0V7QD;0UTN2;09WS1;0DIRV;KOG0504;KOG4375;1CTGZ;168SU;12Q3C;0RWD7;1B43R	SH3 and multiple ankyrin repeat domains 1 [Source:HGNC Symbol;Acc:HGNC:15474]	50944	Q9Y566
ENSG00000102024	12.7531	7.87775	17.6284	2.23775	1.16205	0.0727214	1	X	115561174	115650861	+	4099	PLS3	GO:0005829;GO:0005886;GO:0003779;GO:0005509;GO:0005509;GO:0005515;GO:0005737;GO:0005737;GO:0005829;GO:0005884;GO:0005886;GO:0032432;GO:0046872;GO:0051015;GO:0051015;GO:0051015;GO:0051017;GO:0051017;GO:0051017;GO:0051639;GO:0060348;GO:0005829;GO:0005886;GO:0003779;GO:0005509;GO:0005509;GO:0005515;GO:0005737;GO:0005737;GO:0005829;GO:0005884;GO:0005886;GO:0032432;GO:0046872;GO:0051015;GO:0051015;GO:…	K17336	-	Z	0V55N;12U9H;1CRV4;1AZFD;09VWS;KOG0046;16C76;0DH4W;0UMI8;0RRUH	plastin 3 [Source:HGNC Symbol;Acc:HGNC:9091]	5358	P13797
ENSG00000274286	341.387	481.797	200.977	0.417142	-1.26139	0.0727848	1	2	96112876	96116571	-	3696	ADRA2B	GO:0000187;GO:0003056;GO:0004930;GO:0004930;GO:0004930;GO:0004935;GO:0004935;GO:0004935;GO:0004938;GO:0004938;GO:0004938;GO:0004938;GO:0004938;GO:0005515;GO:0005515;GO:0005515;GO:0005886;GO:0005886;GO:0005886;GO:0005887;GO:0005887;GO:0006940;GO:0006940;GO:0007165;GO:0007186;GO:0007186;GO:0007186;GO:0007186;GO:0007186;GO:0007188;GO:0007267;GO:0007565;GO:0009986;GO:0010700;GO:0016020;GO:0016021;GO:…	K04139	-	-	-	adrenoceptor alpha 2B [Source:HGNC Symbol;Acc:HGNC:282]	151	P18089
ENSG00000034053	1783.67	1978.11	1589.24	0.803414	-0.315785	0.0728181	1	15	28884483	29118315	+	6869	APBA2	GO:0001540;GO:0001540;GO:0001540;GO:0005515;GO:0005515;GO:0005515;GO:0005737;GO:0005886;GO:0007268;GO:0007268;GO:0007268;GO:0007399;GO:0008021;GO:0008021;GO:0015031;GO:0042802;GO:0043197;GO:0045202;GO:0001540;GO:0001540;GO:0001540;GO:0001540;GO:0001701;GO:0005515;GO:0005515;GO:0005515;GO:0005737;GO:0005886;GO:0005886;GO:0007268;GO:0007268;GO:0007268;GO:0007268;GO:0007399;GO:0007626;GO:0008021;GO:…	K20055	-	O	168BF;09YM9;0URS9;12UFX;1CXCB;0VAT2;1B0YE;KOG3605;0RRYJ;0DJ0S	amyloid beta precursor protein binding family A member 2 [Source:HGNC Symbol;Acc:HGNC:579]	321	Q99767;Q59G28
ENSG00000243449	19.931	13.8681	25.994	1.87437	0.906404	0.0735014	1	4	2041993	2043970	+	540	C4orf48	GO:0005576;GO:0005576;	-	-	S	0VKD7;0UWD8;1B6R2;16IJX;0A9GD;0S1UG;13WQW;0J3EK;1D4XX;0DVMP	chromosome 4 open reading frame 48 [Source:HGNC Symbol;Acc:HGNC:34437]	401115	-
ENSG00000140545	268.381	237.946	298.815	1.25581	0.328618	0.0737062	1	15	88898683	88913381	-	6807	MFGE8	GO:0001525;GO:0001786;GO:0005178;GO:0005201;GO:0005576;GO:0005576;GO:0005615;GO:0005615;GO:0005788;GO:0006910;GO:0006911;GO:0007155;GO:0007338;GO:0008429;GO:0009897;GO:0016020;GO:0019897;GO:0043277;GO:0043687;GO:0044267;GO:0050766;GO:0062023;GO:0070062;GO:1903561;GO:0001525;GO:0005201;GO:0005576;GO:0005576;GO:0005615;GO:0005788;GO:0007155;GO:0007338;GO:0016020;GO:0043687;GO:0044267;GO:0062023;GO:…	K17253	-	T	1CUAV;0DH22;0IFBC;16HAG;0UTE6;0V92H;1ARJ3;13JKY;0RK61;09URB	milk fat globule-EGF factor 8 protein [Source:HGNC Symbol;Acc:HGNC:7036]	4240	Q08431
ENSG00000143776	207.547	168.557	246.537	1.46263	0.548565	0.0739393	1	1	226989865	227318474	-	14055	CDC42BPA	GO:0000166;GO:0000287;GO:0004672;GO:0004672;GO:0004674;GO:0004674;GO:0004674;GO:0004674;GO:0004674;GO:0005515;GO:0005515;GO:0005524;GO:0005524;GO:0005524;GO:0005737;GO:0005737;GO:0005856;GO:0005911;GO:0006468;GO:0006468;GO:0006468;GO:0006468;GO:0016301;GO:0016310;GO:0016477;GO:0016740;GO:0018107;GO:0030027;GO:0030036;GO:0030036;GO:0031032;GO:0031032;GO:0031252;GO:0031532;GO:0035556;GO:0035556;GO:…	K16307	EC:2.7.11.1	T	0UK7E;09XUE;KOG0612;12SJ6;0DKPY;16GQA;1AVPW;0V8S4;1CVIF;0RR4G	CDC42 binding protein kinase alpha [Source:HGNC Symbol;Acc:HGNC:1737]	8476	Q5VT25
ENSG00000256060	44.3196	53.5274	35.1119	0.655961	-0.608319	0.0742444	1	19	57363551	57365405	+	1855	TRAPPC2B	GO:0005622;GO:0005634;GO:0005654;GO:0005737;GO:0005783;GO:0005793;GO:0006888;GO:0006888;GO:0016192;GO:0043231;GO:0048471;GO:0005622;GO:0005634;GO:0005654;GO:0005737;GO:0005783;GO:0005793;GO:0006888;GO:0006888;GO:0016192;GO:0043231;GO:0048471;	-	-	U	12T7G;KOG3487	trafficking protein particle complex 2B [Source:HGNC Symbol;Acc:HGNC:10710]	10597	-
ENSG00000249931	14.1887	7.85177	20.5257	2.61415	1.38634	0.0742555	1	15	32392782	32403292	-	3231	GOLGA8K	GO:0000137;GO:0005794;GO:0005794;GO:0005794;GO:0005801;GO:0007030;GO:0032580;	-	-	O	KOG4725	golgin A8 family member K [Source:HGNC Symbol;Acc:HGNC:38652]	653125	-
ENSG00000174718	16594.3	17893.6	15295	0.854777	-0.22638	0.0744517	1	12	31959370	31993107	+	6646	RESF1	GO:0000930;GO:0005634;GO:0042393;GO:0045869;GO:0090309;	-	-	S	0DQXY;1D1KK;13753;16AF1;0UNZQ;0VFIU;0IKK4;0RKH7;0A4VN;1B47A	retroelement silencing factor 1 [Source:HGNC Symbol;Acc:HGNC:25559]	55196	Q9HCM1
ENSG00000170959	9.12103	4.59066	13.6514	2.97373	1.57228	0.0744548	1	11	30830369	31369810	-	13160	DCDC1	GO:0035556;GO:0035556;GO:0035556;GO:0035556;GO:0005515;GO:0005737;GO:0005819;GO:0005856;GO:0005874;GO:0007049;GO:0008017;GO:0030246;GO:0030496;GO:0035556;GO:0035556;GO:0051301;GO:0072686;GO:0090543;GO:1902412;GO:0005515;GO:0005737;GO:0005819;GO:0005856;GO:0005874;GO:0007049;GO:0008017;GO:0030246;GO:0030496;GO:0035556;GO:0051301;GO:0072686;GO:0090543;GO:1902412;GO:0005515;GO:0005737;GO:0005819;GO:…	K23400	-	T	1DCYE;0E5Z1;14TRJ;0WD20;0B0IV;0V1CF;16N71;1BA5F;0KDIP	doublecortin domain containing 1 [Source:HGNC Symbol;Acc:HGNC:20625]	341019	M0R2J8
ENSG00000116954	151.765	132.065	171.464	1.29833	0.376656	0.0747462	1	1	38838198	38859772	-	5116	RRAGC	GO:0000166;GO:0000287;GO:0003924;GO:0003924;GO:0005515;GO:0005515;GO:0005515;GO:0005525;GO:0005525;GO:0005525;GO:0005525;GO:0005525;GO:0005634;GO:0005634;GO:0005634;GO:0005634;GO:0005737;GO:0005737;GO:0005764;GO:0005764;GO:0005829;GO:0006351;GO:0006915;GO:0007050;GO:0007264;GO:0008380;GO:0009267;GO:0010506;GO:0016241;GO:0019003;GO:0019003;GO:0032006;GO:0032008;GO:0034198;GO:0034448;GO:0034613;GO:…	K16186	-	U	0RNDT;0V62W;KOG3887;169N9;1B4SB;0DJFW;09V3B;12PPS;0UJ2H;1CU8D	Ras related GTP binding C [Source:HGNC Symbol;Acc:HGNC:19902]	64121	Q9HB90
ENSG00000239672	49.3624	39.3085	59.4163	1.51154	0.596019	0.0749562	1	17	51153536	51162428	+	3438	NME1	GO:0000166;GO:0000287;GO:0003723;GO:0004536;GO:0004550;GO:0004550;GO:0004550;GO:0004550;GO:0005515;GO:0005515;GO:0005515;GO:0005524;GO:0005525;GO:0005634;GO:0005737;GO:0005829;GO:0005829;GO:0005829;GO:0006163;GO:0006165;GO:0006165;GO:0006183;GO:0006183;GO:0006220;GO:0006228;GO:0006228;GO:0006241;GO:0006241;GO:0006259;GO:0006897;GO:0007399;GO:0008285;GO:0009117;GO:0015949;GO:0016020;GO:0016301;GO:…	K00940	EC:2.7.4.6	F	KOG0888;13RKT;0RX4K;16MRB;0UIW9;1B4JN;0V6N5;0DGXN;09VP9;1CRMW	NME/NM23 nucleoside diphosphate kinase 1 [Source:HGNC Symbol;Acc:HGNC:7849]	4830	P15531;A0A384MTW7
ENSG00000134779	894.925	973.885	815.964	0.837844	-0.255247	0.0758782	1	18	36777647	36829216	-	10569	TPGS2	GO:0018095;GO:0018095;GO:0018095;GO:0018095;GO:0018095;GO:0018095;GO:0018095;GO:0018095;GO:0018095;GO:0018095;GO:0018095;GO:0005737;GO:0005856;GO:0005874;GO:0018095;GO:0018095;GO:0018095;GO:0018095;GO:0005737;GO:0005856;GO:0005874;GO:0018095;GO:0018095;GO:0005737;GO:0005856;GO:0005874;GO:0018095;GO:0018095;GO:0005737;GO:0005856;GO:0005874;GO:0018095;GO:0018095;GO:0018095;GO:0018095;GO:0005737;GO:…	K16605	-	S;Z	1B3SK;0IJVC;0VE8M;16GXM;0DR1B;13IY3;0A3DT;1D05K;0RP0R;0UG2X	tubulin polyglutamylase complex subunit 2 [Source:HGNC Symbol;Acc:HGNC:24561]	25941	Q68CL5
ENSG00000140853	11108.1	11964.9	10251.4	0.856789	-0.222988	0.0759072	1	16	56989485	57083531	+	12386	NLRC5	GO:0000166;GO:0000978;GO:0002376;GO:0005515;GO:0005524;GO:0005634;GO:0005634;GO:0005737;GO:0005737;GO:0005813;GO:0005829;GO:0005829;GO:0032088;GO:0032480;GO:0035556;GO:0043549;GO:0045087;GO:0045345;GO:0045345;GO:0045944;GO:0045944;GO:0051607;GO:0060335;GO:0060335;GO:0060339;GO:0060339;GO:0060340;GO:0000166;GO:0000978;GO:0002376;GO:0005515;GO:0005515;GO:0005524;GO:0005634;GO:0005634;GO:0005634;GO:…	K22615	-	S;T;I	0VEE0;16FSE;1B1WJ;0URNJ;0DR5M;0A3IY;1D0AW;KOG4308;13X7T;0RM9P	NLR family CARD domain containing 5 [Source:HGNC Symbol;Acc:HGNC:29933]	84166	Q86WI3;Q9H6Y0;Q6MZW3
ENSG00000198807	6.84535	3.41751	10.2732	3.00604	1.58786	0.0759878	1	14	36657568	36679715	+	6035	PAX9	GO:0000790;GO:0000981;GO:0003677;GO:0003677;GO:0003677;GO:0003700;GO:0003700;GO:0005515;GO:0005634;GO:0006355;GO:0006355;GO:0007275;GO:0009887;GO:0009887;GO:0045892;GO:0000790;GO:0000977;GO:0000981;GO:0001228;GO:0003677;GO:0003677;GO:0003677;GO:0003700;GO:0003700;GO:0005515;GO:0005634;GO:0006355;GO:0006355;GO:0007275;GO:0007492;GO:0009887;GO:0009887;GO:0042476;GO:0042481;GO:0045892;GO:0045944;GO:…	K09382	-	K	0A1K1;0DP86;1ASA1;0VCFN;KOG3517;0RVXP;1CY64;12QVH;1656A;0USKR	paired box 9 [Source:HGNC Symbol;Acc:HGNC:8623]	5083	P55771;Q2L4T1
ENSG00000158747	23.045	16.4601	29.6298	1.8001	0.848075	0.0760292	1	1	19596979	19658456	+	3596	NBL1	GO:0005515;GO:0005576;GO:0005615;GO:0007165;GO:0007399;GO:0016015;GO:0030514;GO:0035582;GO:0036122;GO:0038098;GO:0042803;GO:0045666;GO:0048263;GO:0048812;GO:0090027;GO:0005515;GO:0005576;GO:0005615;GO:0007165;GO:0007399;GO:0007399;GO:0016015;GO:0016015;GO:0030514;GO:0030514;GO:0035582;GO:0035582;GO:0036122;GO:0036122;GO:0038098;GO:0042803;GO:0045666;GO:0045666;GO:0048263;GO:0048263;GO:0048812;GO:…	K19558	-	O;W	0RQQR;09TM4;164R1;1ARU8;0DEXM;0V4K4;0UG0C;13QVA;1CPMB;0IWXT	NBL1, DAN family BMP antagonist [Source:HGNC Symbol;Acc:HGNC:7650]	100532736	P41271
ENSG00000270011	9.41274	13.3968	5.42874	0.405228	-1.30319	0.0762898	1	19	9324174	9382617	+	4273	ZNF559-ZNF177	GO:0003676;GO:0005622;GO:0006355;GO:0003676;GO:0003676;GO:0005622;GO:0006355;GO:0006355;GO:0003676;GO:0006355;GO:0003676;GO:0005622;GO:0006355;GO:0003676;GO:0006355;	K09228	-	-	-	ZNF559-ZNF177 readthrough [Source:HGNC Symbol;Acc:HGNC:42964]	100529215	Q13360
ENSG00000205269	2442.03	2090.48	2793.58	1.33633	0.418279	0.0763569	1	6	11537749	11583524	+	8891	TMEM170B	GO:0005515;GO:0005886;GO:0016020;GO:0016021;GO:0016055;GO:0090090;	-	-	S	16HNK;0RYWM;0A72B;13U1V;0UV4N;KOG4349;1D3BJ;0DTZN;1B5NU;0VHWA	transmembrane protein 170B [Source:HGNC Symbol;Acc:HGNC:34244]	100113407	Q5T4T1
ENSG00000153234	3077.18	3421.28	2733.07	0.798843	-0.324016	0.0766629	1	2	156324437	156342348	-	3963	NR4A2	GO:0000122;GO:0000790;GO:0000977;GO:0000977;GO:0000978;GO:0000978;GO:0000981;GO:0001228;GO:0001228;GO:0001666;GO:0001764;GO:0001764;GO:0001975;GO:0003677;GO:0003677;GO:0003677;GO:0003677;GO:0003677;GO:0003700;GO:0003700;GO:0003707;GO:0003707;GO:0004879;GO:0004879;GO:0004879;GO:0004879;GO:0005515;GO:0005634;GO:0005634;GO:0005634;GO:0005634;GO:0005634;GO:0005634;GO:0005634;GO:0005654;GO:0005667;GO:…	K08558	-	K	1AWM7;0RWBG;12N74;1683S;0UQPP;1CWCA;09TF3;KOG4217;0V4E5;0DES5	nuclear receptor subfamily 4 group A member 2 [Source:HGNC Symbol;Acc:HGNC:7981]	4929	P43354;F1D8N6;Q53EL4
ENSG00000198712	62318.5	67901.7	56735.4	0.835552	-0.259198	0.0766646	1	MT	7586	8269	+	684	MT-CO2	GO:0004129;GO:0004129;GO:0004129;GO:0004129;GO:0005507;GO:0005507;GO:0005515;GO:0005515;GO:0005739;GO:0005739;GO:0005739;GO:0005743;GO:0005743;GO:0005743;GO:0006123;GO:0006123;GO:0007595;GO:0009409;GO:0010729;GO:0010940;GO:0016020;GO:0016020;GO:0016020;GO:0016021;GO:0016021;GO:0016021;GO:0016491;GO:0016491;GO:0022900;GO:0022900;GO:0042773;GO:0045277;GO:0046872;GO:0055114;GO:0070469;GO:1902600;GO:…	-	-	C	0VF6H;KOG4767;0UHB3;0A4BK;16JSJ;1B2XD;0DQRC;1CT8H;12SSU;0RU8X	mitochondrially encoded cytochrome c oxidase II [Source:HGNC Symbol;Acc:HGNC:7421]	-	-
ENSG00000164344	69.0466	56.9517	81.1414	1.42474	0.510699	0.0767437	1	4	186208979	186258471	+	2915	KLKB1	GO:0004252;GO:0004252;GO:0004497;GO:0005506;GO:0005506;GO:0005515;GO:0005576;GO:0005576;GO:0006508;GO:0006508;GO:0006508;GO:0008233;GO:0008236;GO:0016491;GO:0016705;GO:0016705;GO:0016787;GO:0020037;GO:0020037;GO:0046872;GO:0055114;GO:0055114;GO:0055114;GO:0005515;GO:0005576;GO:0005576;GO:0006508;GO:0006508;GO:0002542;GO:0004252;GO:0004252;GO:0004252;GO:0005515;GO:0005515;GO:0005576;GO:0005576;GO:…	K01324	EC:3.4.21.34	O;E	1CUAP;0DJI6;16EHB;KOG3627;1AYKX;13JRN;0V92B;0UN92;0RRY7;09Y4V	kallikrein B1 [Source:HGNC Symbol;Acc:HGNC:6371]	3818	P03952;A8K9A9
ENSG00000277775	137.729	115.627	159.831	1.38229	0.467065	0.0768123	1	6	26250195	26250605	-	411	HIST1H3F	GO:0000183;GO:0000228;GO:0000786;GO:0000786;GO:0000786;GO:0000788;GO:0003677;GO:0003677;GO:0003677;GO:0005515;GO:0005515;GO:0005576;GO:0005634;GO:0005634;GO:0005654;GO:0005694;GO:0006325;GO:0006334;GO:0006335;GO:0007596;GO:0016020;GO:0032200;GO:0032991;GO:0038111;GO:0044267;GO:0045296;GO:0045652;GO:0045814;GO:0046982;GO:0046982;GO:0051290;GO:0060964;GO:0060968;GO:0070062;	K11253	-	-	-	histone cluster 1 H3 family member f [Source:HGNC Symbol;Acc:HGNC:4773]	8968	P68431
ENSG00000119537	469.049	422.523	515.575	1.22023	0.287152	0.0768133	1	18	63327726	63367228	-	9031	KDSR	GO:0005615;GO:0005783;GO:0005783;GO:0005783;GO:0005789;GO:0005789;GO:0005789;GO:0006629;GO:0006665;GO:0006666;GO:0006666;GO:0016020;GO:0016021;GO:0016491;GO:0016491;GO:0016491;GO:0030148;GO:0030148;GO:0030148;GO:0047560;GO:0047560;GO:0047560;GO:0047560;GO:0055114;GO:0055114;GO:0016020;GO:0016021;GO:0016491;GO:0016491;GO:0055114;GO:0005615;GO:0005783;GO:0005783;GO:0005783;GO:0005789;GO:0005789;GO:…	K04708	EC:1.1.1.102	-	-	3-ketodihydrosphingosine reductase [Source:HGNC Symbol;Acc:HGNC:4021]	2531	Q06136;A0A024R292
ENSG00000166482	4.08447	1.52757	6.64138	4.34768	2.12025	0.0768212	1	17	19383442	19387240	-	2152	MFAP4	GO:0001527;GO:0001527;GO:0005201;GO:0005515;GO:0005515;GO:0005576;GO:0005576;GO:0005576;GO:0007155;GO:0009650;GO:0010712;GO:0048251;GO:0062023;GO:0062023;GO:0071493;GO:0071953;GO:0097435;GO:0001527;GO:0001527;GO:0005201;GO:0005515;GO:0005515;GO:0005576;GO:0005576;GO:0005576;GO:0007155;GO:0009650;GO:0010712;GO:0048251;GO:0062023;GO:0062023;GO:0071493;GO:0071953;GO:0097435;	-	-	S;W;E	0DJIG;1ARDW;09Y57;13JQJ;166P3;0V92R;KOG2579;1CUB1;0UIU5;0RS9N	microfibril associated protein 4 [Source:HGNC Symbol;Acc:HGNC:7035]	4239	P55083
ENSG00000105173	54.766	44.2811	65.2508	1.47356	0.559305	0.0768826	1	19	29811991	29824312	+	2461	CCNE1	GO:0000079;GO:0000082;GO:0000082;GO:0000082;GO:0000082;GO:0000082;GO:0000083;GO:0000122;GO:0000307;GO:0000307;GO:0000723;GO:0003713;GO:0004672;GO:0005515;GO:0005515;GO:0005634;GO:0005634;GO:0005634;GO:0005634;GO:0005634;GO:0005634;GO:0005654;GO:0005654;GO:0005737;GO:0005813;GO:0005829;GO:0006270;GO:0006468;GO:0006468;GO:0007049;GO:0007129;GO:0016055;GO:0016301;GO:0016538;GO:0016538;GO:0019901;GO:…	K06626	-	D	130TR;0RVM2;0US7E;09YKW;1CUV9;0V9IM;16GR7;0DK1C;1AYJK;KOG0655	cyclin E1 [Source:HGNC Symbol;Acc:HGNC:1589]	898	P24864
ENSG00000181938	50.3284	40.4677	60.189	1.48734	0.572731	0.0771185	1	16	58295080	58406144	+	5105	GINS3	GO:0005515;GO:0005634;GO:0005654;GO:0005654;GO:0006260;GO:0006271;GO:0005515;GO:0005634;GO:0005654;GO:0005654;GO:0006260;GO:0006271;GO:0005515;GO:0005634;GO:0005654;GO:0005654;GO:0006260;GO:0006271;	K10734	-	S;L	0UQCQ;KOG1106;0VE0M;0DQT6;13JYP;1ARMV;167JD;1CZWU;0A35Q;0RKWE	GINS complex subunit 3 [Source:HGNC Symbol;Acc:HGNC:25851]	64785	Q9BRX5;A0A0S2Z5L0
ENSG00000183943	1954.12	1792.79	2115.46	1.17998	0.238763	0.0774461	1	X	3604340	3713649	-	6523	PRKX	GO:0000166;GO:0001525;GO:0001935;GO:0004672;GO:0004672;GO:0004674;GO:0004674;GO:0004674;GO:0004691;GO:0004691;GO:0005515;GO:0005515;GO:0005524;GO:0005524;GO:0005524;GO:0005634;GO:0005634;GO:0005737;GO:0005952;GO:0006468;GO:0006468;GO:0007155;GO:0007165;GO:0007275;GO:0016301;GO:0016310;GO:0016740;GO:0018105;GO:0018105;GO:0030099;GO:0030154;GO:0030155;GO:0030334;GO:0031589;GO:0043542;GO:0046777;GO:…	K19584	EC:2.7.11.11	T	KOG0616;09Y1Y;0DP4M;0UKDE;1CY2N;1ARSK;164PI;0V8ZF;0S0XZ;12QSF	protein kinase X-linked [Source:HGNC Symbol;Acc:HGNC:9441]	5613	P51817;A0A024RBU5
ENSG00000073734	3.69238	6.13487	1.24989	0.203735	-2.29524	0.0775646	1	2	168915498	169031324	-	7715	ABCB11	GO:0005524;GO:0005524;GO:0015721;GO:0015721;GO:0016021;GO:0016021;GO:0016887;GO:0016887;GO:0042626;GO:0042626;GO:0055085;GO:0000166;GO:0005215;GO:0005524;GO:0005524;GO:0005524;GO:0005524;GO:0005886;GO:0005887;GO:0006699;GO:0008554;GO:0015126;GO:0015432;GO:0015432;GO:0015721;GO:0015721;GO:0015721;GO:0015721;GO:0015722;GO:0016020;GO:0016020;GO:0016020;GO:0016021;GO:0016021;GO:0016021;GO:0016021;GO:…	K05664	-	-	-	ATP binding cassette subfamily B member 11 [Source:HGNC Symbol;Acc:HGNC:42]	8647	O95342
ENSG00000100266	1938.13	1779.55	2096.71	1.17822	0.236613	0.0777533	1	22	42835412	43015149	-	4558	PACSIN2	GO:0005215;GO:0005515;GO:0005515;GO:0005515;GO:0005543;GO:0005737;GO:0005737;GO:0005737;GO:0005768;GO:0005769;GO:0005829;GO:0005829;GO:0005856;GO:0005856;GO:0005886;GO:0005886;GO:0005886;GO:0005901;GO:0005901;GO:0005925;GO:0006897;GO:0007010;GO:0008092;GO:0008289;GO:0016020;GO:0016607;GO:0019898;GO:0030036;GO:0030036;GO:0030036;GO:0030659;GO:0031410;GO:0032587;GO:0036010;GO:0042802;GO:0042995;GO:…	K20123	-	Z	0DEUP;09UP0;12R03;1B0NX;1659D;0UK6J;KOG2856;0V5NJ;1CPID;0RKY4	protein kinase C and casein kinase substrate in neurons 2 [Source:HGNC Symbol;Acc:HGNC:8571]	11252	Q9UNF0
ENSG00000198225	228.326	201.93	254.721	1.26143	0.335061	0.0778745	1	6	63211446	63213024	+	1579	FKBP1C	GO:0000413;GO:0003755;GO:0003755;GO:0003755;GO:0005737;GO:0016853;GO:0061077;	-	-	O	KOG0544	FKBP prolyl isomerase 1C [Source:HGNC Symbol;Acc:HGNC:21376]	-	-
ENSG00000010704	99.9754	114.919	85.0319	0.73993	-0.43454	0.0779081	1	6	26087281	26098343	+	5675	HFE	GO:0001916;GO:0002476;GO:0002486;GO:0002626;GO:0002626;GO:0002725;GO:0005102;GO:0005102;GO:0005515;GO:0005515;GO:0005615;GO:0005615;GO:0005769;GO:0005886;GO:0005886;GO:0005886;GO:0005886;GO:0005887;GO:0006811;GO:0006879;GO:0006879;GO:0006879;GO:0009897;GO:0009897;GO:0010039;GO:0010628;GO:0010862;GO:0016020;GO:0016021;GO:0030509;GO:0030881;GO:0031410;GO:0031410;GO:0032092;GO:0032435;GO:0033572;GO:…	-	-	W;P;U	0IFNV;1CS5N;12T7A;16DQM;0UJKX;0DHFH;0RVA8;1AV3F;09W68;0V74I	homeostatic iron regulator [Source:HGNC Symbol;Acc:HGNC:4886]	3077	Q30201
ENSG00000198633	6.4844	10.8657	2.10311	0.193555	-2.36918	0.077964	1	19	52429187	52452315	+	3279	ZNF534	GO:0003676;GO:0003676;GO:0005622;GO:0006355;GO:0006355;GO:0003676;GO:0003676;GO:0003677;GO:0005622;GO:0005634;GO:0006355;GO:0006355;GO:0046872;GO:0003676;GO:0003676;GO:0003677;GO:0005622;GO:0005634;GO:0006355;GO:0006355;GO:0046872;GO:0003676;GO:0003676;GO:0005622;GO:0006355;GO:0006355;GO:0003676;GO:0003676;GO:0005622;GO:0006355;GO:0006355;	K09228	-	K	1B7B3;14UTA;0B291;0DYFX;0WEY2;0UXTY;KOG1721;0S1HX;16IZ0;1D79R	zinc finger protein 534 [Source:HGNC Symbol;Acc:HGNC:26337]	147658	Q76KX8
ENSG00000285602	1.33158	2.66317	0	0	-Inf	0.0779829	1	X	15561047	15675608	-	3666	AC097625.2	GO:0016020;GO:0016021;	-	-	-	-	novel protein	-	-
ENSG00000100376	1482.12	1126.59	1837.66	1.63117	0.705908	0.0781935	1	22	45308968	45341955	+	6425	FAM118A	GO:0005515;GO:0016020;GO:0016021;GO:0042802;GO:0005515;GO:0016020;GO:0016021;GO:0042802;	-	-	S	1CSP8;1B3JN;0UMKU;13J4A;0V7MJ;09WP0;16GIM;0IHIR;0DHYM;0RUY4	family with sequence similarity 118 member A [Source:HGNC Symbol;Acc:HGNC:1313]	55007	Q9NWS6;A0A024R4V3
ENSG00000157322	27.731	34.8557	20.6063	0.591188	-0.758311	0.0783282	1	16	69950705	69964452	+	6140	CLEC18A	GO:0005515;GO:0005576;GO:0005615;GO:0005615;GO:0005768;GO:0005783;GO:0005794;GO:0030246;GO:0030247;GO:0030247;GO:0005515;GO:0005576;GO:0005615;GO:0005615;GO:0005768;GO:0005783;GO:0005794;GO:0030246;GO:0030247;GO:0030247;GO:0005515;GO:0005576;GO:0005615;GO:0005615;GO:0005768;GO:0005783;GO:0005794;GO:0030246;GO:0030247;GO:0030247;GO:0005515;GO:0005576;GO:0005615;GO:0005615;GO:0005768;GO:0005783;GO:…	K22682	-	T;V	0V905;KOG3017;16CXE;09Y2R;0DJFM;KOG4297;1AYKJ;12QWH;0UMA3;1CU84	C-type lectin domain family 18 member A [Source:HGNC Symbol;Acc:HGNC:30388]	348174	A5D8T8
ENSG00000165304	34.1277	26.0925	42.1628	1.6159	0.692335	0.0783288	1	9	36572862	36677683	+	3087	MELK	GO:0000086;GO:0000166;GO:0004672;GO:0004672;GO:0004674;GO:0004674;GO:0004674;GO:0004715;GO:0004715;GO:0005509;GO:0005515;GO:0005515;GO:0005524;GO:0005524;GO:0005524;GO:0005634;GO:0005737;GO:0005886;GO:0005938;GO:0006468;GO:0006468;GO:0006468;GO:0006915;GO:0007049;GO:0008283;GO:0008289;GO:0016020;GO:0016301;GO:0016310;GO:0016740;GO:0018108;GO:0030097;GO:0035556;GO:0043065;GO:0046777;GO:0061351;GO:…	K08799	EC:2.7.11.1	T	KOG0583;0DNAC;0V8A1;09UP9;164YT;13HJV;0URM4;0RVJD;1CX78;1AU8H	maternal embryonic leucine zipper kinase [Source:HGNC Symbol;Acc:HGNC:16870]	9833	Q14680
ENSG00000178498	339.459	374.811	304.106	0.81136	-0.301586	0.078378	1	12	57604622	57609804	+	4087	DTX3	GO:0005515;GO:0005737;GO:0007219;GO:0007219;GO:0007219;GO:0016567;GO:0016567;GO:0016567;GO:0016740;GO:0046872;GO:0007219;GO:0007219;GO:0016567;GO:0016567;GO:0005515;GO:0005737;GO:0007219;GO:0007219;GO:0007219;GO:0016567;GO:0016567;GO:0016567;GO:0016740;GO:0046872;GO:0005515;GO:0005737;GO:0007219;GO:0007219;GO:0007219;GO:0016567;GO:0016567;GO:0016567;GO:0016740;GO:0046872;GO:0005515;GO:0005737;GO:…	K06058	EC:2.3.2.27	O	13HPW;1ARDD;0II0N;0UFGS;0DEI9;0V45U;1663A;1CP83;09T73;0RWUU	deltex E3 ubiquitin ligase 3 [Source:HGNC Symbol;Acc:HGNC:24457]	196403	Q8N9I9;A0A024RB96
ENSG00000118777	35.4726	27.4651	43.4801	1.5831	0.662754	0.0786635	1	4	88090150	88231628	-	5602	ABCG2	GO:0000166;GO:0005515;GO:0005524;GO:0005524;GO:0005524;GO:0005634;GO:0005739;GO:0005886;GO:0005886;GO:0005886;GO:0005886;GO:0006879;GO:0008559;GO:0009986;GO:0015143;GO:0015562;GO:0016020;GO:0016020;GO:0016020;GO:0016021;GO:0016021;GO:0016021;GO:0016887;GO:0016887;GO:0031526;GO:0031966;GO:0032217;GO:0032218;GO:0042626;GO:0042626;GO:0042626;GO:0042626;GO:0042802;GO:0042803;GO:0042910;GO:0045121;GO:…	K05681	-	Q	13BEB;1DENG;0V2RN;1BAQC;0S2HU;0IN8P;16NHD;0B3EB;0WFT8;0E7N7	ATP binding cassette subfamily G member 2 (Junior blood group) [Source:HGNC Symbol;Acc:HGNC:74]	9429	Q9UNQ0;A0A024RDD4
ENSG00000213967	68.469	80.4041	56.5339	0.703122	-0.508152	0.0788154	1	19	23914876	23945159	+	6289	ZNF726	GO:0003676;GO:0003676;GO:0005622;GO:0006355;GO:0006355;GO:0003676;GO:0003676;GO:0005622;GO:0006355;GO:0006355;GO:0003676;GO:0003676;GO:0003677;GO:0005622;GO:0005634;GO:0006355;GO:0006355;GO:0046872;GO:0003676;GO:0003676;GO:0005622;GO:0006355;GO:0006355;GO:0046872;GO:0003676;GO:0003676;GO:0003677;GO:0005622;GO:0005634;GO:0006355;GO:0006355;GO:0046872;GO:0003676;GO:0003676;GO:0005622;GO:0006355;GO:…	K09228	-	K	0DY33;0V4DW;09TES;1B79D;KOG1721;12PGP;16J3J;0UX56;0RU6Y;1D7EH	zinc finger protein 726 [Source:HGNC Symbol;Acc:HGNC:32462]	730087	A6NNF4
ENSG00000116874	334.447	368.987	299.907	0.812784	-0.299056	0.0788697	1	1	119031216	119140671	-	3847	WARS2	GO:0000166;GO:0000166;GO:0000166;GO:0004812;GO:0004812;GO:0004812;GO:0004830;GO:0004830;GO:0004830;GO:0004830;GO:0004830;GO:0005524;GO:0005524;GO:0005524;GO:0005739;GO:0005739;GO:0005739;GO:0005759;GO:0005759;GO:0005759;GO:0005829;GO:0005886;GO:0006412;GO:0006418;GO:0006418;GO:0006418;GO:0006436;GO:0006436;GO:0006436;GO:0016874;GO:0070183;GO:0000166;GO:0000166;GO:0000166;GO:0001570;GO:0004812;GO:…	K01867	EC:6.1.1.2	J	0RMZM;0DHDU;KOG2713;0V734;12PMX;09W4S;1AT5A;1CS40;0UGPT;16625	tryptophanyl tRNA synthetase 2, mitochondrial [Source:HGNC Symbol;Acc:HGNC:12730]	10352	Q9UGM6
ENSG00000126767	339.449	304.545	374.354	1.22923	0.297751	0.0789073	1	X	47635521	47650604	-	3398	ELK1	GO:0000790;GO:0000978;GO:0000981;GO:0000981;GO:0001085;GO:0001228;GO:0003677;GO:0003700;GO:0003700;GO:0003700;GO:0005515;GO:0005515;GO:0005634;GO:0005634;GO:0005634;GO:0005654;GO:0006355;GO:0006355;GO:0006357;GO:0030154;GO:0043565;GO:0043565;GO:0045893;GO:0045893;GO:0045944;GO:0045944;GO:0045944;GO:0071774;GO:0000790;GO:0000978;GO:0000978;GO:0000981;GO:0000981;GO:0001085;GO:0001228;GO:0003677;GO:…	K04375	-	K	0UQEJ;0RMGR;0V5MH;KOG3806;12SF1;1B454;1659Y;09XZ4;0DJC5;1CU4D	ETS transcription factor ELK1 [Source:HGNC Symbol;Acc:HGNC:3321]	2002	P19419;A0A024R1A7
ENSG00000091317	3286.41	3008.91	3563.91	1.18445	0.244219	0.0789951	1	3	32481312	32502852	-	3857	CMTM6	GO:0005515;GO:0005515;GO:0005768;GO:0005886;GO:0005886;GO:0015031;GO:0016020;GO:0016020;GO:0016020;GO:0016021;GO:0016021;GO:0031647;GO:0031901;GO:0032456;GO:0035577;GO:0035579;GO:0043312;GO:0055038;	-	-	V	KOG4788;0A4KB;13PQE;16DJ5;1B4NE;0RPSH;1D0MA;0DR62;0UUMS;0VFFI	CKLF like MARVEL transmembrane domain containing 6 [Source:HGNC Symbol;Acc:HGNC:19177]	54918	Q9NX76
ENSG00000148343	577.908	523.353	632.463	1.20848	0.273196	0.0790711	1	9	129036621	129072082	+	6302	MIGA2	GO:0005515;GO:0005739;GO:0005741;GO:0005887;GO:0008053;GO:0008053;GO:0008053;GO:0016020;GO:0016021;GO:0042803;GO:0046982;GO:0005515;GO:0005739;GO:0005741;GO:0005887;GO:0008053;GO:0008053;GO:0008053;GO:0016020;GO:0016021;GO:0042803;GO:0046982;GO:0005515;GO:0005739;GO:0005741;GO:0005887;GO:0008053;GO:0008053;GO:0008053;GO:0008053;GO:0008053;GO:0016020;GO:0016021;GO:0042803;GO:0046982;GO:0060348;GO:…	-	-	S	KOG3831;1CUAC;1AXRR;0UN8P;16AJG;0DGHU;09U18;0V4ZZ;0RP4A;12NGX	mitoguardin 2 [Source:HGNC Symbol;Acc:HGNC:23621]	84895	Q7L4E1
ENSG00000148773	930.265	748.908	1111.62	1.48432	0.569807	0.0793187	1	10	128096659	128126423	-	12845	MKI67	GO:0000166;GO:0000793;GO:0003677;GO:0003723;GO:0005515;GO:0005515;GO:0005515;GO:0005524;GO:0005634;GO:0005634;GO:0005694;GO:0005730;GO:0005730;GO:0007049;GO:0007088;GO:0008022;GO:0008283;GO:0008283;GO:0016020;GO:0016604;GO:0051983;GO:1902275;GO:0000166;GO:0000793;GO:0003677;GO:0003723;GO:0005515;GO:0005515;GO:0005515;GO:0005524;GO:0005634;GO:0005634;GO:0005694;GO:0005730;GO:0005730;GO:0007049;GO:…	K17582	-	T;D	1CU7X;0JR7C;1AXNZ;0RXQ5;09Y2G;0DJFE;1697U;0V8ZX;0UGIJ;13NWP	marker of proliferation Ki-67 [Source:HGNC Symbol;Acc:HGNC:7107]	4288	P46013
ENSG00000106565	1498.05	978.422	2017.67	2.06217	1.04416	0.0793231	1	7	150791285	150801360	-	1979	TMEM176B	GO:0005634;GO:0009887;GO:0016020;GO:0016021;GO:0016021;GO:0016021;GO:0030154;GO:0031965;GO:0005634;GO:0009887;GO:0016020;GO:0016021;GO:0016021;GO:0016021;GO:0030154;GO:0031965;GO:2001199;GO:0005634;GO:0009887;GO:0016020;GO:0016021;GO:0016021;GO:0016021;GO:0030154;GO:0031965;GO:0005634;GO:0009887;GO:0016020;GO:0016021;GO:0016021;GO:0016021;GO:0030154;GO:0031965;GO:0005634;GO:0009887;GO:0016020;GO:…	-	-	S	1D11H;09XJD;16CNE;0UIB9;1ATVK;0VF3R;0IXII;0DRTB;0RXSU;13RGN	transmembrane protein 176B [Source:HGNC Symbol;Acc:HGNC:29596]	28959	Q3YBM2;A0A090N7V7
ENSG00000136636	185.827	163.742	207.912	1.26976	0.344551	0.0798458	1	1	215567304	215621807	+	5017	KCTD3	GO:0005515;GO:0005886;GO:0005886;GO:0016020;GO:0051260;GO:0051260;GO:0005515;GO:0051260;GO:0051260;GO:0005515;	K21915	-	S;K;B	0DH6U;KOG2714;0UJ8M;0RTSF;1CRWY;13I76;0V6WP;09VY7;16B1D;1AURI	potassium channel tetramerization domain containing 3 [Source:HGNC Symbol;Acc:HGNC:21305]	51133	Q9Y597
ENSG00000122644	1032.65	1121.54	943.77	0.841498	-0.248968	0.0801804	1	7	12686856	12690958	+	3585	ARL4A	GO:0000166;GO:0005515;GO:0005515;GO:0005525;GO:0005525;GO:0005525;GO:0005525;GO:0005634;GO:0005654;GO:0005730;GO:0005737;GO:0005737;GO:0005829;GO:0005886;GO:0005886;GO:0006886;GO:0016020;GO:0016192;GO:0000166;GO:0005515;GO:0005515;GO:0005525;GO:0005525;GO:0005525;GO:0005525;GO:0005634;GO:0005654;GO:0005730;GO:0005737;GO:0005737;GO:0005829;GO:0005886;GO:0005886;GO:0006886;GO:0016020;GO:0016192;GO:…	K07945	-	U	1CRVI;0UM0P;0DH58;1B3JY;0V6VJ;16F88;KOG0070;0RP9U;09VX4;13HDS	ADP ribosylation factor like GTPase 4A [Source:HGNC Symbol;Acc:HGNC:695]	10124	P40617;A0A024R9Z2
ENSG00000148834	462.661	418.123	507.199	1.21304	0.278626	0.0806857	1	10	104235356	104267459	+	1691	GSTO1	GO:0004364;GO:0004364;GO:0004364;GO:0005515;GO:0005515;GO:0005737;GO:0005737;GO:0005737;GO:0005829;GO:0005829;GO:0010880;GO:0010881;GO:0014810;GO:0016491;GO:0016740;GO:0019852;GO:0032259;GO:0035722;GO:0042178;GO:0045174;GO:0045174;GO:0050610;GO:0055114;GO:0055114;GO:0060315;GO:0060316;GO:0070062;GO:0071243;GO:0098869;GO:1901687;GO:0004364;GO:0004364;GO:0004364;GO:0005515;GO:0005515;GO:0005737;GO:…	K00799	EC:2.5.1.18	O	0UKJM;KOG0406;09VZW;0DMWD;16AD5;0VB5E;0RNIK;13QR0;1ATG5;1CWRY	glutathione S-transferase omega 1 [Source:HGNC Symbol;Acc:HGNC:13312]	9446	P78417;V9HWG9
ENSG00000198826	276.693	247.157	306.229	1.23901	0.309184	0.0808684	1	15	32615144	32639941	+	6406	ARHGAP11A	GO:0005096;GO:0005829;GO:0007165;GO:0007165;GO:0043547;GO:0051056;GO:0005096;GO:0005829;GO:0007165;GO:0007165;GO:0043547;GO:0051056;GO:0005096;GO:0005829;GO:0007165;GO:0007165;GO:0043547;GO:0051056;GO:0007165;GO:0007165;GO:0005096;GO:0005829;GO:0007165;GO:0007165;GO:0043547;GO:0051056;	K20635	-	T	0RQQB;KOG2710;13MJP;168HI;1AVNS;0DNUH;1CXRT;0V931;09URN;0UK6T	Rho GTPase activating protein 11A [Source:HGNC Symbol;Acc:HGNC:15783]	9824	Q6P4F7
ENSG00000122970	60.1726	71.3974	48.9477	0.685568	-0.544629	0.0808694	1	12	110124335	110218793	+	7001	IFT81	GO:0015631;GO:0030992;GO:0042073;GO:0060271;GO:0005515;GO:0005813;GO:0005929;GO:0005929;GO:0005929;GO:0007283;GO:0008589;GO:0015631;GO:0015631;GO:0015631;GO:0015631;GO:0030030;GO:0030992;GO:0030992;GO:0030992;GO:0030992;GO:0030992;GO:0031514;GO:0031514;GO:0035735;GO:0035735;GO:0036064;GO:0042073;GO:0042073;GO:0042073;GO:0042995;GO:0060271;GO:0060271;GO:0060271;GO:0060271;GO:0097542;GO:0005515;GO:…	K19677	-	Z;U	0UIBD;09Z6M;0IHK2;16GUE;1ATVQ;0VA3X;12TZ1;1CVH1;0RWY9;0DKNI	intraflagellar transport 81 [Source:HGNC Symbol;Acc:HGNC:14313]	28981	Q8WYA0;A0A024RBJ1
ENSG00000181450	758.483	825.521	691.445	0.837586	-0.255691	0.0809747	1	1	227563543	227677443	+	8915	ZNF678	GO:0003676;GO:0003676;GO:0003677;GO:0005634;GO:0046872;GO:0003676;GO:0003676;GO:0005622;GO:0006355;GO:0006355;GO:0046872;GO:0003676;GO:0003676;GO:0003677;GO:0005634;GO:0046872;	-	-	K	16JB0;0S0J1;1B7C4;0V4DW;09TES;KOG1721;12PGP;1CPIM;0DERT;0UX6S	zinc finger protein 678 [Source:HGNC Symbol;Acc:HGNC:28652]	339500	-
ENSG00000198682	202.51	163.796	241.225	1.47272	0.558482	0.0811523	1	10	87659613	87747705	+	4083	PAPSS2	GO:0000103;GO:0000103;GO:0000103;GO:0000103;GO:0000166;GO:0001501;GO:0003824;GO:0004020;GO:0004020;GO:0004020;GO:0004781;GO:0004781;GO:0004781;GO:0005524;GO:0005524;GO:0005524;GO:0005829;GO:0008152;GO:0016301;GO:0016310;GO:0016310;GO:0016740;GO:0016779;GO:0050428;GO:0050428;GO:0000103;GO:0000103;GO:0000103;GO:0000103;GO:0000103;GO:0000166;GO:0001501;GO:0003824;GO:0004020;GO:0004020;GO:0004020;GO:…	K13811	-	F;P	1CQAJ;09UB6;KOG4238;0V5AB;0RPRC;1AWI9;0UGZF;12SF4;KOG0635;16CR2;0DFKX	3'-phosphoadenosine 5'-phosphosulfate synthase 2 [Source:HGNC Symbol;Acc:HGNC:8604]	9060	O95340;Q5TB52
ENSG00000196151	279.928	310.178	249.678	0.804951	-0.313027	0.0812718	1	2	159235793	159286799	-	2135	WDSUB1	GO:0004842;GO:0004842;GO:0005515;GO:0016567;GO:0016567;GO:0004842;GO:0004842;GO:0005515;GO:0016567;GO:0016567;GO:0004842;GO:0004842;GO:0005515;GO:0016567;GO:0016567;GO:0004842;GO:0004842;GO:0005515;GO:0016567;GO:0016567;GO:0004842;GO:0004842;GO:0005515;GO:0016567;GO:0016567;	-	-	S	1DFYC;0ISIY;1BBAY;13F4T;0WICS;0B5QH;0S2WY;0E926;16P0M;0V3JW	WD repeat, sterile alpha motif and U-box domain containing 1 [Source:HGNC Symbol;Acc:HGNC:26697]	151525	Q8N9V3;D3DPA6
ENSG00000183598	70.1705	58.1555	82.1856	1.4132	0.498969	0.0813256	1	1	149813271	149813681	-	411	HIST2H3D	GO:0000183;GO:0000786;GO:0000786;GO:0000786;GO:0003677;GO:0003677;GO:0003677;GO:0005515;GO:0005576;GO:0005634;GO:0005634;GO:0005654;GO:0005694;GO:0006325;GO:0006334;GO:0007596;GO:0038111;GO:0044267;GO:0045652;GO:0045814;GO:0046982;GO:0046982;GO:0060964;GO:0070062;	K11253	-	B	KOG1745;0UUX3;0DTKF;0RYVR;1D2XW;0VHGA;1B5EW;0A6N5;16HCU;13PQG	histone cluster 2 H3 family member d [Source:HGNC Symbol;Acc:HGNC:25311]	653604	Q71DI3
ENSG00000085871	150.691	170.104	131.278	0.771751	-0.373793	0.0815362	1	4	139665768	139740745	+	3172	MGST2	GO:0004364;GO:0004364;GO:0004364;GO:0004464;GO:0004464;GO:0004464;GO:0004464;GO:0004602;GO:0004602;GO:0004602;GO:0005515;GO:0005635;GO:0005737;GO:0005783;GO:0005783;GO:0005789;GO:0005789;GO:0005886;GO:0006629;GO:0006691;GO:0006691;GO:0006750;GO:0006805;GO:0008047;GO:0008047;GO:0010243;GO:0016020;GO:0016020;GO:0016021;GO:0016021;GO:0016021;GO:0016740;GO:0019370;GO:0019370;GO:0019370;GO:0031090;GO:…	K00799	EC:2.5.1.18	O	13R2W;0IX5K;0RZJT;16HID;0A76U;0VI17;0DTXH;1B5JE;1D333;0UV2A	microsomal glutathione S-transferase 2 [Source:HGNC Symbol;Acc:HGNC:7063]	4258	Q99735
ENSG00000167861	63.7886	52.3896	75.1875	1.43516	0.521211	0.0818228	1	17	74950742	74973166	-	6197	HID1	GO:0000138;GO:0000138;GO:0000139;GO:0005515;GO:0005737;GO:0005794;GO:0005794;GO:0005797;GO:0005797;GO:0005829;GO:0005881;GO:0016020;GO:0016020;GO:0070062;GO:0090498;GO:0005794;GO:0005829;	-	-	S	09XNM;1B19W;0UNN5;0V9B7;1CUKM;0RX7J;KOG2226;12Q5V;0DJTH;169HW	HID1 domain containing [Source:HGNC Symbol;Acc:HGNC:15736]	283987	Q8IV36
ENSG00000121413	418.525	518.407	318.643	0.614659	-0.702141	0.0818817	1	19	58083838	58118427	-	8307	ZSCAN18	GO:0003676;GO:0003676;GO:0003676;GO:0003676;GO:0003677;GO:0003700;GO:0003700;GO:0005634;GO:0006355;GO:0006355;GO:0046872;GO:0003676;GO:0003676;GO:0003677;GO:0003700;GO:0003700;GO:0005634;GO:0006355;GO:0006355;GO:0046872;GO:0003676;GO:0003676;GO:0003677;GO:0003700;GO:0005634;GO:0006355;GO:0046872;GO:0003676;GO:0003676;GO:0003677;GO:0003700;GO:0003700;GO:0005634;GO:0006355;GO:0006355;GO:0046872;GO:…	K09230	-	K	0V982;0DJQ5;0RU2J;0UNGW;1CUH4;09YAM;1AY0F;KOG1721;13JV7;16BPQ	zinc finger and SCAN domain containing 18 [Source:HGNC Symbol;Acc:HGNC:21037]	65982	Q8TBC5;A0A024R4T0
ENSG00000196664	812.088	967.115	657.061	0.679403	-0.55766	0.0819119	1	X	12867072	12890361	+	5201	TLR7	GO:0000139;GO:0001774;GO:0001932;GO:0002224;GO:0002224;GO:0002224;GO:0002376;GO:0002755;GO:0002755;GO:0003725;GO:0003727;GO:0003727;GO:0003727;GO:0003727;GO:0004888;GO:0004888;GO:0005515;GO:0005737;GO:0005764;GO:0005764;GO:0005768;GO:0005768;GO:0005783;GO:0005783;GO:0005789;GO:0005789;GO:0005886;GO:0005886;GO:0006954;GO:0006955;GO:0006955;GO:0006955;GO:0007165;GO:0007165;GO:0007249;GO:0007252;GO:…	K05404	-	T	0DPQE;09X81;0RMR3;16E18;1CXIA;1ARUM;0UT1F;0VCXS;13DH5;KOG4641	toll like receptor 7 [Source:HGNC Symbol;Acc:HGNC:15631]	51284	Q9NYK1;B2R9N9
ENSG00000110169	20.2786	26.1682	14.389	0.549866	-0.862848	0.0820152	1	11	6431049	6442617	-	3631	HPX	GO:0002639;GO:0002925;GO:0005515;GO:0005576;GO:0005576;GO:0005615;GO:0005615;GO:0005615;GO:0005615;GO:0006879;GO:0006879;GO:0006879;GO:0006898;GO:0015232;GO:0015232;GO:0015232;GO:0015886;GO:0015886;GO:0015886;GO:0016032;GO:0020027;GO:0042168;GO:0042168;GO:0042531;GO:0046872;GO:0051246;GO:0060332;GO:0060335;GO:0062023;GO:0070062;GO:0071682;GO:0072562;GO:0046872;	K18977	-	O;W	KOG1565;16AZ8;1ASJG;0VD40;1CX90;0DNBW;1361K;0RXN1;0UNQB;0A283	hemopexin [Source:HGNC Symbol;Acc:HGNC:5171]	3263	P02790;Q9BS19
ENSG00000118181	6135.33	5664.07	6606.59	1.1664	0.222069	0.0828642	1	11	119015712	119018691	-	1477	RPS25	GO:0000184;GO:0003723;GO:0003735;GO:0005515;GO:0005515;GO:0005515;GO:0005634;GO:0005654;GO:0005730;GO:0005829;GO:0005840;GO:0006412;GO:0006413;GO:0006614;GO:0014069;GO:0015935;GO:0019083;GO:0022627;GO:0022627;GO:0070062;	K02975	-	J	16HFI;0RYUT;1D4B7;0DV0I;13UCP;0A8FI;KOG1767;1B5PP;0UV5M;0VJBG	ribosomal protein S25 [Source:HGNC Symbol;Acc:HGNC:10413]	6230	P62851
ENSG00000144026	463.241	523.582	402.901	0.769509	-0.37799	0.083091	1	2	95145000	95165413	-	9384	ZNF514	GO:0003676;GO:0003676;GO:0003677;GO:0005622;GO:0005634;GO:0006355;GO:0006355;GO:0046872;GO:0003676;GO:0003676;GO:0003677;GO:0005622;GO:0005634;GO:0006355;GO:0006355;GO:0046872;GO:0003676;GO:0003676;GO:0005622;GO:0006355;GO:0006355;	K09228	-	K	13NPX;0DSX6;0A6G0;1B23U;0VGIX;1D1VM;KOG1721;0UTUZ;0RQPE;16EK7	zinc finger protein 514 [Source:HGNC Symbol;Acc:HGNC:25894]	84874	Q96K75
ENSG00000237541	106.612	64.0544	149.169	2.32879	1.21958	0.0836568	1	6	32741391	32747198	+	1458	HLA-DQA2	GO:0000139;GO:0002250;GO:0002376;GO:0002504;GO:0005764;GO:0005765;GO:0005765;GO:0005768;GO:0005783;GO:0005789;GO:0005794;GO:0005886;GO:0005886;GO:0005887;GO:0006955;GO:0006955;GO:0006955;GO:0010008;GO:0012507;GO:0016020;GO:0016020;GO:0016020;GO:0016021;GO:0019882;GO:0019882;GO:0019886;GO:0030658;GO:0030666;GO:0030669;GO:0032395;GO:0032588;GO:0042613;GO:0042613;GO:0042613;GO:0050852;GO:0060333;GO:…	K06752	-	W;U	1AXV7;0UGFH;0V94A;13SP4;1CUD0;0IZMF;166XA;09Y6U;0DJK8;0S16F	major histocompatibility complex, class II, DQ alpha 2 [Source:HGNC Symbol;Acc:HGNC:4943]	3118	P01906;Q76NI6
ENSG00000117450	446.775	403.798	489.751	1.21286	0.278413	0.0838682	1	1	45511036	45523047	-	1504	PRDX1	GO:0000302;GO:0001501;GO:0001895;GO:0003723;GO:0004601;GO:0004601;GO:0004601;GO:0005515;GO:0005515;GO:0005615;GO:0005623;GO:0005634;GO:0005634;GO:0005737;GO:0005737;GO:0005829;GO:0005829;GO:0006979;GO:0006979;GO:0008283;GO:0008283;GO:0008379;GO:0008379;GO:0016209;GO:0016209;GO:0016209;GO:0016491;GO:0016491;GO:0016491;GO:0019430;GO:0019430;GO:0030101;GO:0032872;GO:0034101;GO:0034599;GO:0042267;GO:…	K13279	EC:1.11.1.15	O	12TFB;0S01E;0V5GS;KOG0852;0UH8R;09UHH;1ASHU;1CQGQ;16H0U;0DFT9	peroxiredoxin 1 [Source:HGNC Symbol;Acc:HGNC:9352]	5052	Q06830;A0A384NPQ2
ENSG00000286522	304.503	235.851	373.155	1.58216	0.661895	0.0839144	1	6	26031594	26032099	-	506	HIST1H3B	GO:0000183;GO:0000228;GO:0000786;GO:0000786;GO:0000786;GO:0000788;GO:0003677;GO:0003677;GO:0003677;GO:0005515;GO:0005515;GO:0005576;GO:0005634;GO:0005634;GO:0005654;GO:0005694;GO:0006325;GO:0006334;GO:0006335;GO:0007596;GO:0016020;GO:0032200;GO:0032991;GO:0038111;GO:0044267;GO:0045296;GO:0045652;GO:0045814;GO:0046982;GO:0046982;GO:0051290;GO:0060964;GO:0060968;GO:0070062;	K11253	-	-	-	histone cluster 1 H3 family member b [Source:HGNC Symbol;Acc:HGNC:4776]	8358	P68431
ENSG00000122877	155.123	187.039	123.208	0.658731	-0.60224	0.0839217	1	10	62811996	62919900	-	3689	EGR2	GO:0000790;GO:0000978;GO:0000981;GO:0000981;GO:0001102;GO:0001102;GO:0001228;GO:0003676;GO:0003676;GO:0003677;GO:0003677;GO:0003682;GO:0003682;GO:0003700;GO:0003700;GO:0005515;GO:0005634;GO:0005634;GO:0005634;GO:0005634;GO:0005654;GO:0005737;GO:0005737;GO:0006355;GO:0006357;GO:0006366;GO:0006366;GO:0006611;GO:0006611;GO:0007420;GO:0007422;GO:0007611;GO:0007622;GO:0008045;GO:0014037;GO:0016740;GO:…	K12496	-	K	12R9Q;0DFZI;KOG1721;0V9I1;0RRIG;1B0AG;1CUUK;0UQJ6;166ZR;09YKB	early growth response 2 [Source:HGNC Symbol;Acc:HGNC:3239]	1959	P11161
ENSG00000169228	26.6033	19.7812	33.4253	1.68975	0.756808	0.0840074	1	5	177301198	177303744	-	2065	RAB24	GO:0000166;GO:0003924;GO:0003924;GO:0003924;GO:0005515;GO:0005525;GO:0005525;GO:0005525;GO:0005737;GO:0005776;GO:0005776;GO:0005829;GO:0005886;GO:0006886;GO:0006914;GO:0015031;GO:0016020;GO:0030667;GO:0032482;GO:0043312;GO:0000166;GO:0003924;GO:0003924;GO:0003924;GO:0005515;GO:0005525;GO:0005525;GO:0005525;GO:0005737;GO:0005776;GO:0005829;GO:0005886;GO:0006886;GO:0006914;GO:0015031;GO:0016020;GO:…	K07912	-	U	16CS6;1CV4A;1B18T;KOG0092;0UP7C;0DKAC;09YVA;0RKI5;0V9T2;13K70	RAB24, member RAS oncogene family [Source:HGNC Symbol;Acc:HGNC:9765]	53917	Q969Q5
ENSG00000171604	780.596	850.386	710.805	0.835862	-0.258664	0.0841276	1	5	139647299	139683882	+	3795	CXXC5	GO:0000122;GO:0003677;GO:0003677;GO:0005515;GO:0005634;GO:0005654;GO:0005654;GO:0005737;GO:0005829;GO:0008134;GO:0008270;GO:0008270;GO:0043123;GO:0043565;GO:0046872;GO:0000122;GO:0003677;GO:0003677;GO:0005515;GO:0005634;GO:0005654;GO:0005654;GO:0005737;GO:0005829;GO:0008134;GO:0008270;GO:0008270;GO:0043123;GO:0043565;GO:0046872;GO:0005654;GO:0005829;GO:0005654;GO:0005829;	K22760	-	S;L	0VB75;12SQ8;1B4S1;1CWTP;0DMXU;0A0B3;16GYR;0IGNJ;0RVAX;0UR5T	CXXC finger protein 5 [Source:HGNC Symbol;Acc:HGNC:26943]	51523	Q7LFL8
ENSG00000203780	25.7825	19.0436	32.5215	1.70773	0.772083	0.0843837	1	10	125896539	126009592	+	3384	FANK1	GO:0005515;GO:0005654;GO:0000785;GO:0005515;GO:0005515;GO:0005634;GO:0005654;GO:0005737;GO:0005829;GO:0005856;GO:0005929;GO:0005929;GO:0036064;GO:0036064;GO:0042995;GO:0043065;GO:0043066;GO:0045893;GO:0051091;GO:0005515;GO:0005515;GO:0005515;GO:0005515;GO:0005515;	-	-	S;E	1B17T;KOG0504;0VCAE;0UREF;0DP2D;0RSRA;13HEV;1CY0A;16DX3;0A1EX	fibronectin type III and ankyrin repeat domains 1 [Source:HGNC Symbol;Acc:HGNC:23527]	92565	Q8TC84
ENSG00000055332	4372.31	4864.62	3880.01	0.797597	-0.326268	0.0844014	1	2	37099210	37157065	-	10753	EIF2AK2	GO:0000166;GO:0000186;GO:0001819;GO:0001819;GO:0002376;GO:0003723;GO:0003725;GO:0003725;GO:0003725;GO:0004672;GO:0004672;GO:0004672;GO:0004672;GO:0004672;GO:0004674;GO:0004674;GO:0004694;GO:0004694;GO:0004694;GO:0004713;GO:0004715;GO:0005515;GO:0005515;GO:0005524;GO:0005524;GO:0005524;GO:0005634;GO:0005737;GO:0005829;GO:0005829;GO:0005840;GO:0006412;GO:0006468;GO:0006468;GO:0006468;GO:0006468;GO:…	K16195	EC:2.7.11.1	J	0A4UA;0RWHA;1D0IE;0DRCV;1B1A6;0V9PP;0UQIK;KOG1033;13MHE;16BP7	eukaryotic translation initiation factor 2 alpha kinase 2 [Source:HGNC Symbol;Acc:HGNC:9437]	5610	P19525;Q8IW76
ENSG00000141956	651.74	710.043	593.436	0.835775	-0.258813	0.0849388	1	21	41798225	41879482	-	13004	PRDM15	GO:0003676;GO:0005654;GO:0016604;GO:0000978;GO:0003676;GO:0003676;GO:0003677;GO:0003700;GO:0005515;GO:0005634;GO:0005634;GO:0005654;GO:0007275;GO:0008168;GO:0016604;GO:0016740;GO:0032259;GO:0043409;GO:0043565;GO:0045892;GO:0045893;GO:0045944;GO:0045944;GO:0046872;GO:0090263;GO:1990841;GO:2000035;GO:0003676;GO:0000978;GO:0003676;GO:0003677;GO:0003700;GO:0005634;GO:0005634;GO:0005654;GO:0007275;GO:…	-	-	K	1CYMP;0DPNN;169BG;KOG1721;0VCVY;12S1M;0RVZ5;0A20T;0UPYT;1AZN4	PR/SET domain 15 [Source:HGNC Symbol;Acc:HGNC:13999]	63977	P57071
ENSG00000149289	169.586	147.781	191.392	1.2951	0.373068	0.085042	1	11	110093392	110171841	+	9688	ZC3H12C	GO:0003674;GO:0004518;GO:0004519;GO:0005575;GO:0008150;GO:0016787;GO:0046872;GO:0046872;GO:0046872;GO:0090305;GO:0003674;GO:0004518;GO:0004519;GO:0005575;GO:0008150;GO:0016787;GO:0046872;GO:0046872;GO:0046872;GO:0090305;GO:0046872;GO:0046872;GO:0046872;	K18668	EC:3.1.-.-	A;S;K	0UKS4;0DGMG;12RNG;KOG3777;09VCG;166TX;0V6BM;1CTUQ;1B0NC;0RTQF	zinc finger CCCH-type containing 12C [Source:HGNC Symbol;Acc:HGNC:29362]	85463	Q9C0D7
ENSG00000111801	3130.7	3369.23	2892.17	0.858407	-0.220266	0.085111	1	6	26440472	26453415	+	5658	BTN3A3	GO:0002250;GO:0002376;GO:0002456;GO:0005102;GO:0005515;GO:0005886;GO:0005886;GO:0009897;GO:0016020;GO:0016021;GO:0050776;GO:0050852;GO:0002250;GO:0002376;GO:0002456;GO:0005102;GO:0005515;GO:0005886;GO:0005886;GO:0009897;GO:0016020;GO:0016021;GO:0050776;GO:0050852;GO:0016020;GO:0016021;	K06712	-	S;W	09XY5;0IJI4;0DJ60;1AVB2;1CTXW;12TZ8;0V8VY;1686Y;0S0BH;0UMV5	butyrophilin subfamily 3 member A3 [Source:HGNC Symbol;Acc:HGNC:1140]	10384	O00478;A0A024R042
ENSG00000198283	15.0609	20.0969	10.0249	0.498831	-1.00338	0.0854287	1	11	58507175	58508105	-	931	OR5B21	GO:0004930;GO:0004930;GO:0004930;GO:0004984;GO:0004984;GO:0004984;GO:0005549;GO:0005886;GO:0005886;GO:0007165;GO:0007186;GO:0007186;GO:0007186;GO:0007186;GO:0007608;GO:0007608;GO:0016020;GO:0016021;GO:0016021;GO:0016021;GO:0050896;GO:0050911;	K04257	-	T	0UJ94;13MVJ;0VC5D;0IVUX;1CWX6;1AXCJ;0DN0Z;0S0EF;0A3AX;16A6R	olfactory receptor family 5 subfamily B member 21 [Source:HGNC Symbol;Acc:HGNC:19616]	219968	A6NL26
ENSG00000122729	437.149	479.188	395.11	0.82454	-0.278339	0.0856515	1	9	32384603	32454769	+	7555	ACO1	GO:0003723;GO:0003994;GO:0003994;GO:0003994;GO:0003994;GO:0003994;GO:0005515;GO:0005515;GO:0005737;GO:0005737;GO:0005739;GO:0005739;GO:0005783;GO:0005794;GO:0005829;GO:0005829;GO:0005829;GO:0005829;GO:0006099;GO:0006099;GO:0006101;GO:0006101;GO:0006101;GO:0006101;GO:0006879;GO:0006879;GO:0006879;GO:0010040;GO:0010040;GO:0010040;GO:0016829;GO:0030350;GO:0030350;GO:0030350;GO:0046872;GO:0051536;GO:…	K01681	EC:4.2.1.3	A;J;C	0RWG2;16584;0DJSX;0UNMC;1CUK1;09YCM;0V9A4;12R3E;1AURP;KOG0452	aconitase 1 [Source:HGNC Symbol;Acc:HGNC:117]	48	P21399;V9HWB7;Q9HBB2
ENSG00000118193	87.9745	74.467	101.482	1.36278	0.446553	0.0857973	1	1	200551497	200620751	-	7294	KIF14	GO:0000166;GO:0001558;GO:0003777;GO:0003777;GO:0003777;GO:0005515;GO:0005515;GO:0005515;GO:0005524;GO:0005524;GO:0005524;GO:0005634;GO:0005737;GO:0005819;GO:0005829;GO:0005829;GO:0005856;GO:0005871;GO:0005874;GO:0005874;GO:0005874;GO:0005886;GO:0007018;GO:0007018;GO:0007018;GO:0007080;GO:0008017;GO:0008017;GO:0008017;GO:0008017;GO:0008284;GO:0008574;GO:0010389;GO:0015631;GO:0016020;GO:0016887;GO:…	K17915	-	Z	0DMVE;0RXAC;12SN3;1AXNW;0VB4R;0UR2Q;KOG0245;16AH5;0A08U;1CWR1	kinesin family member 14 [Source:HGNC Symbol;Acc:HGNC:19181]	9928	Q15058
ENSG00000166886	122.38	96.4551	148.306	1.53756	0.620646	0.0858123	1	12	57089043	57095476	+	2861	NAB2	GO:0003712;GO:0003714;GO:0005515;GO:0005634;GO:0005634;GO:0005634;GO:0005634;GO:0006355;GO:0006355;GO:0006355;GO:0016480;GO:0042802;GO:0045892;GO:0045892;GO:0140110;GO:1902949;GO:0001958;GO:0003712;GO:0003714;GO:0005515;GO:0005634;GO:0005634;GO:0005634;GO:0005634;GO:0005634;GO:0006355;GO:0006355;GO:0006355;GO:0006355;GO:0008134;GO:0014037;GO:0016480;GO:0042552;GO:0042802;GO:0045682;GO:0045892;GO:…	K22388	-	K	KOG3835;0DIWU;1CTN7;0URVM;12TS4;1B2MW;0RUI4;09WA2;16D0Z;0V78E	NGFI-A binding protein 2 [Source:HGNC Symbol;Acc:HGNC:7627]	4665	Q15742
ENSG00000133641	315.499	348.041	282.956	0.812995	-0.298681	0.0858661	1	12	88033846	88050160	+	6395	C12orf29	GO:0002244;	-	-	S	0IEPK;0RSHK;0V60G;0UJ4Y;12PI5;09VVK;16GNC;1CRTY;1B435;0DGW3	chromosome 12 open reading frame 29 [Source:HGNC Symbol;Acc:HGNC:25322]	91298	Q8N999
ENSG00000147647	3.94924	6.638	1.26049	0.18989	-2.39676	0.0859308	1	8	104330324	104467055	-	3813	DPYS	GO:0002058;GO:0002059;GO:0004157;GO:0004157;GO:0004157;GO:0005737;GO:0005737;GO:0005829;GO:0005829;GO:0005829;GO:0005829;GO:0006208;GO:0006208;GO:0006210;GO:0006210;GO:0006212;GO:0006212;GO:0008270;GO:0008270;GO:0016597;GO:0016787;GO:0016787;GO:0016787;GO:0016810;GO:0016810;GO:0016812;GO:0019482;GO:0019860;GO:0046135;GO:0046872;GO:0051219;GO:0051260;GO:0051289;GO:0051289;GO:0070062;GO:0016810;GO:…	K01464	EC:3.5.2.2	F	12N8J;16FSB;0RTHV;0DI51;1AX0U;1CSVF;0UKHV;0V4HE;09TIF;KOG2584	dihydropyrimidinase [Source:HGNC Symbol;Acc:HGNC:3013]	1807	Q14117
ENSG00000022567	387.648	425.18	350.117	0.823456	-0.280237	0.0859447	1	8	141207166	141308305	-	8608	SLC45A4	GO:0008506;GO:0008506;GO:0015770;GO:0016020;GO:0016020;GO:0016021;GO:0008506;GO:0015770;GO:0016020;GO:0016021;GO:0008506;GO:0008506;GO:0015770;GO:0016020;GO:0016020;GO:0016021;GO:0016020;GO:0016021;GO:0016020;GO:0016021;	K15378	-	G	0UND8;1CUE2;0DJM9;0RRGS;1AXWI;KOG0637;0VCD4;0A2R0;16AQ4;12QHP	solute carrier family 45 member 4 [Source:HGNC Symbol;Acc:HGNC:29196]	57210	Q5BKX6
ENSG00000196967	222.57	247.373	197.766	0.799464	-0.322895	0.0860311	1	19	37106734	37172741	-	10758	ZNF585A	GO:0003676;GO:0006355;GO:0003676;GO:0003676;GO:0005622;GO:0005634;GO:0006355;GO:0006355;GO:0046872;GO:0003676;GO:0003676;GO:0005622;GO:0006355;GO:0006355;GO:0046872;GO:0003676;GO:0003676;GO:0005622;GO:0006355;GO:0006355;GO:0046872;	K09228	-	K	0S0HW;0V4DW;09TES;0UNG0;KOG1721;12PGP;16MK7;1CPIM;0DERT;1B90B	zinc finger protein 585A [Source:HGNC Symbol;Acc:HGNC:26305]	199704	Q6P3V2
ENSG00000124766	469.452	411.291	527.613	1.28282	0.35932	0.0863233	1	6	21593751	21598619	+	4869	SOX4	GO:0000790;GO:0000976;GO:0000976;GO:0000978;GO:0000978;GO:0000981;GO:0000981;GO:0000981;GO:0001228;GO:0001228;GO:0001501;GO:0001501;GO:0001841;GO:0001841;GO:0002328;GO:0002328;GO:0003183;GO:0003183;GO:0003211;GO:0003211;GO:0003215;GO:0003215;GO:0003289;GO:0003289;GO:0003357;GO:0003357;GO:0003677;GO:0003700;GO:0003700;GO:0003700;GO:0003700;GO:0003713;GO:0003713;GO:0005515;GO:0005515;GO:0005515;GO:…	K23581	-	K	0B4C1;16NQD;0E87R;1BAYU;13CWW;1DF6J;0V33H;0WGUQ;0IPZ6	SRY-box transcription factor 4 [Source:HGNC Symbol;Acc:HGNC:11200]	6659	Q06945
ENSG00000224383	18.7129	24.3796	13.0462	0.535126	-0.902048	0.086361	1	17	63998351	64004304	+	4142	PRR29	-	-	-	S	1D4SF;0DVG7;0A98C;0VK2F;0RNXG;0J4MP;13YAK;0UW6J;1B6TR;16JKH	proline rich 29 [Source:HGNC Symbol;Acc:HGNC:25673]	92340	P0C7W0
ENSG00000159685	129.513	146.57	112.455	0.767248	-0.382236	0.0863861	1	3	126704240	126960420	+	2757	CHCHD6	GO:0005515;GO:0005515;GO:0005739;GO:0005739;GO:0005739;GO:0005739;GO:0005739;GO:0005743;GO:0005829;GO:0006974;GO:0006974;GO:0016020;GO:0042407;GO:0042407;GO:0061617;GO:0061617;GO:0061617;GO:0005739;GO:0005739;GO:0005743;GO:0016020;GO:0061617;GO:0061617;GO:0005739;GO:0005739;GO:0005739;GO:0005739;GO:0005743;GO:0005829;GO:0016020;GO:0061617;GO:0061617;GO:0061617;GO:0005739;GO:0005739;GO:0005739;GO:…	K17564	-	K	13R28;09Y5W;1B579;0V93F;0DJJ6;KOG4083;16DWN;0UNAK;1CUBU;0RPNU	coiled-coil-helix-coiled-coil-helix domain containing 6 [Source:HGNC Symbol;Acc:HGNC:28184]	84303	Q9BRQ6
ENSG00000149305	1.23552	0	2.47105	Inf	Inf	0.0863967	1	11	113904677	113949078	+	4827	HTR3B	GO:0004888;GO:0004888;GO:0005216;GO:0005216;GO:0005230;GO:0005230;GO:0005230;GO:0005886;GO:0005886;GO:0005887;GO:0005887;GO:0006811;GO:0006811;GO:0006811;GO:0007165;GO:0007210;GO:0007268;GO:0007268;GO:0009986;GO:0015276;GO:0015276;GO:0016020;GO:0016021;GO:0016021;GO:0016021;GO:0022850;GO:0022850;GO:0034220;GO:0034220;GO:0034220;GO:0042391;GO:0043005;GO:0045202;GO:0045211;GO:0045211;GO:0050877;GO:…	K04819	-	T	0UJ1M;13HP5;09VSX;0V6RU;16G9V;1B2GA;KOG3645;1CRRJ;0DH19;0RV1W	5-hydroxytryptamine receptor 3B [Source:HGNC Symbol;Acc:HGNC:5298]	9177	O95264
ENSG00000145287	4406.11	4747.62	4064.61	0.856136	-0.224089	0.0864879	1	4	83090048	83137075	-	3853	PLAC8	GO:0005576;GO:0035578;GO:0043312;GO:0120162;GO:0005576;GO:0035578;GO:0043312;GO:0120162;GO:0005576;GO:0035578;GO:0043312;GO:0120162;GO:0003682;GO:0005576;GO:0008284;GO:0009409;GO:0035578;GO:0040015;GO:0042742;GO:0043066;GO:0043312;GO:0045944;GO:0050873;GO:0120162;GO:0120162;	-	-	S;K	0IZNB;0UVCD;0RZAK;16HRW;0VI95;0DU7J;1B5UQ;1D3JG;13T9I;0A7EN	placenta associated 8 [Source:HGNC Symbol;Acc:HGNC:19254]	51316	Q9NZF1;X2BQ60
ENSG00000196141	212.699	242.404	182.994	0.754915	-0.405613	0.0866749	1	2	200305881	200482264	+	10453	SPATS2L	GO:0005515;GO:0003723;GO:0005515;GO:0005634;GO:0005634;GO:0005730;GO:0005730;GO:0005737;GO:0005737;GO:0005829;GO:0032991;GO:0003723;GO:0005515;GO:0005634;GO:0005634;GO:0005730;GO:0005730;GO:0005737;GO:0005737;GO:0005829;GO:0032991;GO:0003723;GO:0005515;GO:0005634;GO:0005634;GO:0005730;GO:0005730;GO:0005737;GO:0005737;GO:0005829;GO:0032991;GO:0005634;GO:0005730;GO:0005829;GO:0005515;GO:0003723;GO:…	-	-	S	0IJV6;0DETE;0RPZE;12WEK;09TGK;1683N;0V4FK;0UMQE;1CPH7;1B3EK	spermatogenesis associated serine rich 2 like [Source:HGNC Symbol;Acc:HGNC:24574]	26010	Q9NUQ6;A0A024R3V0
ENSG00000174255	51.5529	38.142	64.9638	1.70321	0.768255	0.0873045	1	3	114234631	114237578	-	2948	ZNF80	GO:0003676;GO:0003676;GO:0003677;GO:0003700;GO:0005634;GO:0005634;GO:0006355;GO:0043565;GO:0046872;GO:0003676;GO:0003677;GO:0003700;GO:0005634;GO:0005634;GO:0006355;GO:0043565;GO:0046872;GO:0003676;GO:0003676;GO:0003677;GO:0003700;GO:0005634;GO:0005634;GO:0006355;GO:0043565;GO:0046872;	-	-	K	1B1BP;143NM;0VHBR;0UUJV;0A6HE;167SX;KOG1721;1D0YS;0DT8Q;0RTJA	zinc finger protein 80 [Source:HGNC Symbol;Acc:HGNC:13155]	7634	P51504
ENSG00000169221	1046.97	958.602	1135.35	1.18438	0.244127	0.0873865	1	16	30357102	30370494	-	6929	TBC1D10B	GO:0005096;GO:0005096;GO:0005515;GO:0005737;GO:0005829;GO:0005886;GO:0006886;GO:0017137;GO:0042147;GO:0043087;GO:0090630;	K19944	-	U	KOG2221;12QH4;16EAG;0USTS;0RYJE;0DJSV;09UQ3;0V5PQ;1B1J6;1D0T7	TBC1 domain family member 10B [Source:HGNC Symbol;Acc:HGNC:24510]	26000	Q4KMP7
ENSG00000104290	210.676	186.82	234.532	1.25539	0.32813	0.0874423	1	8	28494205	28574267	+	13786	FZD3	GO:0002052;GO:0004888;GO:0004888;GO:0004930;GO:0005515;GO:0005515;GO:0005737;GO:0005886;GO:0005886;GO:0005886;GO:0005886;GO:0007165;GO:0007166;GO:0007166;GO:0007186;GO:0007223;GO:0007275;GO:0007399;GO:0009986;GO:0016020;GO:0016020;GO:0016020;GO:0016021;GO:0016021;GO:0016021;GO:0016055;GO:0016055;GO:0016055;GO:0016324;GO:0017147;GO:0017147;GO:0017147;GO:0030165;GO:0030165;GO:0030182;GO:0035567;GO:…	K02329	-	T	16EKP;0UM9P;1AUTX;0V4SV;0RT8N;12NRT;1D00P;0DNG2;KOG3577;09TTI	frizzled class receptor 3 [Source:HGNC Symbol;Acc:HGNC:4041]	7976	Q9NPG1
ENSG00000214652	65.1169	100.232	30.0018	0.299323	-1.74022	0.0877847	1	7	64045434	64085339	+	8478	ZNF727	GO:0003676;GO:0003676;GO:0003677;GO:0005622;GO:0005634;GO:0006355;GO:0006355;GO:0046872;	K09228	-	-	-	zinc finger protein 727 [Source:HGNC Symbol;Acc:HGNC:22785]	442319	A8MUV8
ENSG00000010404	1210.54	1308.78	1112.31	0.849882	-0.234666	0.0877963	1	X	149476988	149521096	-	9294	IDS	GO:0003824;GO:0003824;GO:0004423;GO:0004423;GO:0004423;GO:0004423;GO:0004423;GO:0005764;GO:0006027;GO:0008484;GO:0008484;GO:0008484;GO:0016787;GO:0030207;GO:0043202;GO:0046872;GO:0003824;GO:0004423;GO:0004423;GO:0004423;GO:0004423;GO:0005764;GO:0006027;GO:0008484;GO:0008484;GO:0016787;GO:0030207;GO:0043202;GO:0046872;GO:0003824;GO:0003824;GO:0004423;GO:0004423;GO:0004423;GO:0004423;GO:0004423;GO:…	K01136	EC:3.1.6.13	G	0DNWQ;1AYAS;0UI2A;1CXU3;168AY;0VC4P;0RRX7;0A18U;KOG3867;12N15	iduronate 2-sulfatase [Source:HGNC Symbol;Acc:HGNC:5389]	3423	P22304
ENSG00000175520	9.28475	13.1127	5.45682	0.416149	-1.26483	0.0879726	1	11	5507300	5509958	-	2413	UBQLN3	GO:0005515;GO:0005829;GO:0006511;GO:0031593;GO:0005515;	K04523	-	O	0V3M7;0S2XQ;16P1G;0ISS6;0B5UY;13FBG;1DG0G;0WIHJ;1BBBZ;0E94M	ubiquilin 3 [Source:HGNC Symbol;Acc:HGNC:12510]	50613	Q9H347;A0A140VJZ3
ENSG00000103363	840.843	769.367	912.32	1.18581	0.245868	0.0881452	1	16	2771414	2777297	-	1128	ELOB	GO:0005515;GO:0005515;GO:0005515;GO:0005634;GO:0005654;GO:0005829;GO:0006366;GO:0006368;GO:0006368;GO:0006368;GO:0006368;GO:0016567;GO:0016567;GO:0030891;GO:0030891;GO:0030891;GO:0031462;GO:0031466;GO:0031625;GO:0043687;GO:0061418;GO:0065003;GO:0070449;GO:0070449;GO:0070449;GO:0070449;GO:0005515;GO:0005515;GO:0005515;GO:0005634;GO:0005654;GO:0005829;GO:0006366;GO:0006368;GO:0006368;GO:0006368;GO:…	K03873	-	K	1B61E;0DU9F;16HZX;0UVF3;1D3M8;0RYIY;0A7GJ;KOG4495;0VIBE;13RED	elongin B [Source:HGNC Symbol;Acc:HGNC:11619]	6923	Q15370
ENSG00000139174	108.952	139.531	78.3718	0.561679	-0.832183	0.0883088	1	12	42456757	42590355	-	8223	PRICKLE1	GO:0001843;GO:0005515;GO:0005515;GO:0005515;GO:0005634;GO:0005634;GO:0005737;GO:0005829;GO:0005829;GO:0006606;GO:0008270;GO:0008270;GO:0016020;GO:0031398;GO:0031965;GO:0032436;GO:0035904;GO:0045892;GO:0046872;GO:0060071;GO:0060976;GO:0090090;GO:2000691;GO:0001843;GO:0005515;GO:0005515;GO:0005515;GO:0005634;GO:0005737;GO:0005829;GO:0005829;GO:0006606;GO:0008270;GO:0008270;GO:0016020;GO:0031398;GO:…	K04511	-	Z;T;K	12TR2;1AU4I;KOG1704;0V5GC;1671W;0DFSV;09UH1;0RQ54;1D04B;0UG9I	prickle planar cell polarity protein 1 [Source:HGNC Symbol;Acc:HGNC:17019]	144165	Q96MT3;A0A024R0W7;B3KVG3
ENSG00000269533	1.39461	2.78921	0	0	-Inf	0.0883332	1	19	57389884	57419994	+	1210	AC003002.3	GO:0003676;GO:0003676;GO:0005622;GO:0006355;GO:0006355;GO:0003676;GO:0003676;GO:0005622;GO:0006355;GO:0006355;	-	-	K	KOG1721	novel transcript	-	-
ENSG00000105374	6536.49	7308.86	5764.13	0.78865	-0.342543	0.0885139	1	19	51371606	51372701	-	921	NKG7	GO:0016021;GO:0016021;GO:0005515;GO:0005886;GO:0005886;GO:0005887;GO:0016020;GO:0016021;GO:0016021;GO:0016021;GO:0016020;GO:0016021;GO:0016021;GO:0016021;GO:0016021;GO:0016021;GO:0016020;GO:0016021;GO:0016021;GO:0016021;	-	-	U	0A7SY;13VGG;1D39A;16HE3;0UV8N;0J0HZ;0RYY5;0VIMG;0DUQA;1B5QS	natural killer cell granule protein 7 [Source:HGNC Symbol;Acc:HGNC:7830]	4818	Q16617
ENSG00000167664	102.351	85.7906	118.912	1.38607	0.470998	0.0893885	1	19	4292232	4302431	-	1262	TMIGD2	GO:0001819;GO:0002377;GO:0005515;GO:0005615;GO:0005886;GO:0006955;GO:0015026;GO:0016020;GO:0016021;GO:0031295;GO:0042104;GO:0045766;GO:0001819;GO:0002377;GO:0005515;GO:0005615;GO:0005886;GO:0006955;GO:0015026;GO:0016020;GO:0016021;GO:0031295;GO:0042104;GO:0045766;GO:0016020;GO:0016021;	K16668	-	T	0DTVH;0VHR4;0A6WZ;1D37K;0S11V;16HHU;0J9M6;143H3;1B5MV;0UV72	transmembrane and immunoglobulin domain containing 2 [Source:HGNC Symbol;Acc:HGNC:28324]	126259	Q96BF3
ENSG00000112031	542.356	593.229	491.483	0.828488	-0.271447	0.0893938	1	6	152987362	153002709	-	4297	MTRF1L	GO:0003747;GO:0003747;GO:0006415;GO:0006415;GO:0003747;GO:0003747;GO:0005739;GO:0005739;GO:0005739;GO:0005759;GO:0006412;GO:0006415;GO:0006415;GO:0006415;GO:0016149;GO:0043022;GO:0070126;GO:0070126;GO:0003747;GO:0003747;GO:0005739;GO:0005739;GO:0005739;GO:0005759;GO:0006412;GO:0006415;GO:0006415;GO:0006415;GO:0016149;GO:0043022;GO:0070126;GO:0070126;GO:0003747;GO:0003747;GO:0005739;GO:0005739;GO:…	K02835	-	J	0V4PZ;0RT2B;KOG2726;12R7F;1CWTC;16A7T;0DI7N;1AS2E;09YKU;0UNVZ	mitochondrial translational release factor 1 like [Source:HGNC Symbol;Acc:HGNC:21051]	54516	Q9UGC7
ENSG00000122679	3.07351	0.949051	5.19797	5.47702	2.45339	0.0893977	1	7	45157791	45186302	+	1427	RAMP3	GO:0001525;GO:0001540;GO:0001605;GO:0001921;GO:0005515;GO:0005515;GO:0005623;GO:0005764;GO:0005764;GO:0005886;GO:0005886;GO:0005886;GO:0005887;GO:0006816;GO:0006816;GO:0006886;GO:0006886;GO:0007186;GO:0007186;GO:0007186;GO:0007189;GO:0007189;GO:0008277;GO:0008277;GO:0008565;GO:0009986;GO:0009986;GO:0010628;GO:0010739;GO:0010942;GO:0015026;GO:0015026;GO:0015026;GO:0015026;GO:0015031;GO:0015031;GO:…	K08449	-	T;U	0RYW9;13RFR;16HRC;1D39W;0A6JP;1B5S7;0UUZ8;0VHUS;0DTYV;0IXGF	receptor activity modifying protein 3 [Source:HGNC Symbol;Acc:HGNC:9845]	10268	O60896;A4D2L1
ENSG00000108244	17.0257	23.785	10.2663	0.431631	-1.21213	0.0894284	1	17	40922696	40937634	-	2902	KRT23	GO:0005198;GO:0005198;GO:0005829;GO:0005882;GO:0031424;GO:0070268;GO:0005198;GO:0005198;GO:0005829;GO:0005882;GO:0031424;GO:0070268;GO:0005198;GO:0005198;GO:0005882;GO:0005198;GO:0005198;	K07604	-	B	1AZK9;0UPX1;0VCST;16CC7;13MZS;1CVQ2;0A1X9;0DEY1;0IK9C;0RNMB	keratin 23 [Source:HGNC Symbol;Acc:HGNC:6438]	25984	Q9C075;A0A024R1X9;Q8TC04
ENSG00000123360	588.147	640.221	536.073	0.837324	-0.256141	0.0895041	1	12	54549601	54579239	+	7367	PDE1B	GO:0001505;GO:0001975;GO:0004112;GO:0004114;GO:0004114;GO:0004114;GO:0004115;GO:0004117;GO:0005515;GO:0005516;GO:0005737;GO:0005829;GO:0006915;GO:0007165;GO:0007165;GO:0007165;GO:0007186;GO:0007626;GO:0008081;GO:0008081;GO:0008542;GO:0016787;GO:0030224;GO:0036006;GO:0042053;GO:0042428;GO:0043025;GO:0043025;GO:0046872;GO:0047555;GO:0048101;GO:0097011;GO:0004114;GO:0004114;GO:0007165;GO:0007165;GO:…	K13755	EC:3.1.4.17	T	0RKKK;166BC;09UJP;1AXG6;0DFVA;0V5IU;0UMZS;12QGU;KOG3688;1CQIP	phosphodiesterase 1B [Source:HGNC Symbol;Acc:HGNC:8775]	5153	Q01064;A0A024RB59
ENSG00000125740	14068.1	16699.1	11437.2	0.684902	-0.54603	0.0896051	1	19	45467995	45475179	+	5553	FOSB	GO:0000122;GO:0000790;GO:0000978;GO:0000981;GO:0003677;GO:0003677;GO:0003677;GO:0003677;GO:0003700;GO:0003700;GO:0005515;GO:0005634;GO:0005634;GO:0005634;GO:0005634;GO:0005634;GO:0005654;GO:0005654;GO:0006355;GO:0006357;GO:0006357;GO:0008134;GO:0043231;GO:0000122;GO:0000790;GO:0000978;GO:0000981;GO:0003677;GO:0003677;GO:0003677;GO:0003677;GO:0003700;GO:0003700;GO:0005515;GO:0005634;GO:0005634;GO:…	K09029	-	K;B	1B091;0VDJP;0UQ9C;1CW78;0RRPC;138Q1;KOG1414;0DMC2;16D0M;0A2PT	FosB proto-oncogene, AP-1 transcription factor subunit [Source:HGNC Symbol;Acc:HGNC:3797]	2354	P53539;A0A024R0P6
ENSG00000168004	15.5694	21.5859	9.55293	0.442555	-1.17607	0.0896446	1	11	63461404	63491194	-	3268	PLAAT5	GO:0004623;GO:0008970;GO:0016410;GO:0016410;GO:0016740;GO:0016746;GO:0016787;GO:0052739;GO:0052740;GO:0070292;GO:0070292;GO:0102567;GO:0102568;GO:0004623;GO:0008970;GO:0016410;GO:0016410;GO:0016740;GO:0016746;GO:0016787;GO:0052739;GO:0052740;GO:0070292;GO:0070292;GO:0102567;GO:0102568;GO:0004623;GO:0008970;GO:0016410;GO:0016410;GO:0016410;GO:0016410;GO:0016740;GO:0016746;GO:0016787;GO:0052739;GO:…	K23278	EC:2.3.1.-	S;O	0US1R;0A12V;1CXN5;0DNQU;1B23I;0RNEV;16ACF;0VBZ3;141HB;0J8WF	phospholipase A and acyltransferase 5 [Source:HGNC Symbol;Acc:HGNC:24978]	117245	Q96KN8;Q8NE88
ENSG00000160654	1865.52	2010.35	1720.69	0.855915	-0.22446	0.0898123	1	11	118344344	118355161	+	3836	CD3G	GO:0002250;GO:0002376;GO:0004888;GO:0004888;GO:0004888;GO:0004888;GO:0005886;GO:0005886;GO:0005887;GO:0007163;GO:0007166;GO:0007166;GO:0007166;GO:0007166;GO:0009897;GO:0009967;GO:0015031;GO:0016020;GO:0016020;GO:0016020;GO:0016021;GO:0030159;GO:0030217;GO:0030665;GO:0038096;GO:0042101;GO:0042105;GO:0042105;GO:0042110;GO:0042608;GO:0042803;GO:0045059;GO:0046982;GO:0050776;GO:0050852;GO:0051260;GO:…	K06452	-	T;W	0DTV6;0IWAX;0VAJY;0A6WP;1B4NK;1CW24;0RMTF;166W6;0UQBG;13PNP	CD3g molecule [Source:HGNC Symbol;Acc:HGNC:1675]	917	P09693;B0YIY5
ENSG00000133246	2032.4	1873.97	2190.82	1.16907	0.225366	0.0898804	1	19	8490056	8502640	-	3291	PRAM1	GO:0005515;GO:0005515;GO:0005886;GO:0007229;GO:0007229;GO:0008289;GO:0019901;GO:0032991;GO:0043313;GO:0050852;GO:0072659;	K19994	-	T	0A483;164HD;0VF30;13UCD;0UFRN;0DRSM;1ARKK;1D10S;0RQ0P;0J0FT	PML-RARA regulated adaptor molecule 1 [Source:HGNC Symbol;Acc:HGNC:30091]	84106	Q96QH2
ENSG00000185262	1273.58	1154.24	1392.92	1.20678	0.271166	0.0899953	1	17	76265348	76271298	+	1650	UBALD2	GO:0005515;	-	-	S	0J092;16CBK;0VBIX;13VBR;1D0WA;0DJRV;0A4N1;1B4I2;0RZBX;0UNH8	UBA like domain containing 2 [Source:HGNC Symbol;Acc:HGNC:28438]	283991	Q8IYN6
ENSG00000180011	913.303	834.774	991.832	1.18814	0.24871	0.0900025	1	18	75195113	75209139	-	7943	ZADH2	GO:0003674;GO:0005777;GO:0005777;GO:0006693;GO:0008150;GO:0008270;GO:0008270;GO:0016491;GO:0016491;GO:0016491;GO:0036132;GO:0036132;GO:0045599;GO:0045599;GO:0047522;GO:0055114;GO:0055114;GO:0055114;GO:0003674;GO:0005777;GO:0006693;GO:0008150;GO:0008270;GO:0008270;GO:0016491;GO:0016491;GO:0016491;GO:0036132;GO:0045599;GO:0047522;GO:0055114;GO:0055114;GO:0055114;GO:0008270;GO:0008270;GO:0016491;GO:…	K07119	EC:1.3.1.48	Q	0E8C0;1DFAK;1BB11;0B4HV;0V36B;13D63;0S2QR;16NSD;0IQ9R;0WH1D	zinc binding alcohol dehydrogenase domain containing 2 [Source:HGNC Symbol;Acc:HGNC:28697]	284273	Q8N4Q0;Q4G1C4
ENSG00000213722	258.186	230.628	285.744	1.23898	0.309155	0.0900663	1	6	31727038	31730617	-	2363	DDAH2	GO:0000052;GO:0000052;GO:0006527;GO:0006527;GO:0016403;GO:0016403;GO:0045429;GO:0045429;GO:0000052;GO:0000052;GO:0000052;GO:0000052;GO:0003824;GO:0005515;GO:0005737;GO:0005739;GO:0005815;GO:0005829;GO:0005829;GO:0006525;GO:0006527;GO:0006527;GO:0006527;GO:0006809;GO:0007263;GO:0016403;GO:0016403;GO:0016403;GO:0016403;GO:0016597;GO:0016787;GO:0043066;GO:0045429;GO:0045429;GO:0045429;GO:0045429;GO:…	K01482	EC:3.5.3.18	O	164II;0UMTA;0ISNS;0V84Y;09X6F;0DIHP;0RXGB;1CT83;1B47C;13NBQ	dimethylarginine dimethylaminohydrolase 2 [Source:HGNC Symbol;Acc:HGNC:2716]	23564	O95865;V9HW53
ENSG00000169429	18520.8	21364.2	15677.4	0.733815	-0.446511	0.0905649	1	4	73740541	73743716	+	2239	CXCL8	GO:0005125;GO:0005153;GO:0005153;GO:0005576;GO:0005576;GO:0005576;GO:0005615;GO:0006935;GO:0006935;GO:0006935;GO:0006952;GO:0006952;GO:0006954;GO:0006955;GO:0006955;GO:0007165;GO:0008009;GO:0008009;GO:0030593;GO:0030593;GO:0042119;GO:0042119;GO:0001525;GO:0002237;GO:0005125;GO:0005153;GO:0005153;GO:0005153;GO:0005515;GO:0005515;GO:0005515;GO:0005576;GO:0005576;GO:0005576;GO:0005576;GO:0005615;GO:…	K10030	-	W	0A8QX;0VJFY;0DUX8;16IFW;1D4H5;0RZ3H;0J24U;13VNP;0UW29;1B6M4	C-X-C motif chemokine ligand 8 [Source:HGNC Symbol;Acc:HGNC:6025]	3576	P10145;A0A024RDA5
ENSG00000269713	1165.48	1067.88	1263.08	1.1828	0.242206	0.0906968	1	1	149054027	149103561	-	9046	NBPF9	GO:0005737;GO:0005737;GO:0005737;GO:0005737;	-	-	S	12XR6;0KG3F;0VTCD;0AG6W;0UXWI;16JCF;0DY4W;1B77W;1D71T	NBPF member 9 [Source:HGNC Symbol;Acc:HGNC:31991]	400818	P0DPF3;B4DG53
ENSG00000215252	1281.33	1132.32	1430.35	1.2632	0.337088	0.0907041	1	15	34525207	34588503	-	7670	GOLGA8B	GO:0000137;GO:0005794;GO:0005794;GO:0005794;GO:0005794;GO:0005794;GO:0005801;GO:0005829;GO:0007030;GO:0016020;GO:0032580;GO:0032580;GO:0005794;GO:0005794;GO:0005794;GO:0005829;	-	-	-	-	golgin A8 family member B [Source:HGNC Symbol;Acc:HGNC:31973]	440270	A8MQT2
ENSG00000134202	99.6669	80.0407	119.293	1.49041	0.575706	0.0909818	1	1	109733932	109741038	-	4750	GSTM3	GO:0004364;GO:0004364;GO:0004364;GO:0004364;GO:0004364;GO:0004364;GO:0004364;GO:0005515;GO:0005515;GO:0005515;GO:0005634;GO:0005737;GO:0005737;GO:0005829;GO:0005829;GO:0006749;GO:0006749;GO:0006749;GO:0008065;GO:0016740;GO:0018916;GO:0019899;GO:0042178;GO:0042802;GO:0042803;GO:0042803;GO:0043295;GO:0043627;GO:0045171;GO:0070062;GO:0070458;GO:1901687;GO:0004364;GO:0004364;GO:0004364;GO:0004364;GO:…	K00799	EC:2.5.1.18	O	0IN5J;0V2RA;0WFRN;1BAQ4;13BBY;16NH4;1DEMW;0E7MM;0B3D0;0S2HN	glutathione S-transferase mu 3 [Source:HGNC Symbol;Acc:HGNC:4635]	2947	P21266;Q6FGJ9
ENSG00000182782	150.118	180.434	119.801	0.663959	-0.590834	0.0910763	1	12	122701293	122703357	-	2065	HCAR2	GO:0001781;GO:0004930;GO:0004930;GO:0004930;GO:0005886;GO:0005886;GO:0006915;GO:0007165;GO:0007186;GO:0007186;GO:0007186;GO:0007186;GO:0016020;GO:0016021;GO:0016021;GO:0016021;GO:0030054;GO:0033031;GO:0050995;GO:0070165;GO:0070553;	K08402	-	T	165H1;0IKI5;09TWR;1CPWS;13JB3;0S18S;1B1UV;0V4VT;0DF77;0UHAA	hydroxycarboxylic acid receptor 2 [Source:HGNC Symbol;Acc:HGNC:24827]	338442	Q8TDS4
ENSG00000185201	1906.37	2119.2	1693.55	0.799144	-0.323472	0.0911638	1	11	307631	315272	+	1543	IFITM2	GO:0016020;GO:0016021;GO:0016021;GO:0016021;GO:0002376;GO:0005886;GO:0005886;GO:0005886;GO:0006955;GO:0009615;GO:0016020;GO:0016021;GO:0016021;GO:0016021;GO:0032991;GO:0034341;GO:0034341;GO:0035455;GO:0035455;GO:0035456;GO:0035456;GO:0045071;GO:0045071;GO:0045087;GO:0046597;GO:0046597;GO:0046597;GO:0051607;GO:0051607;GO:0060337;GO:0060337;GO:0002376;GO:0005886;GO:0005886;GO:0005886;GO:0006955;GO:…	K06566	-	S;T	13XNX;0VJSA;1D4IR;0A8GR;0UVYW;0DV1U;0J2DU;16IBF;1B6FV;0S1ET	interferon induced transmembrane protein 2 [Source:HGNC Symbol;Acc:HGNC:5413]	10581	Q01629
ENSG00000102962	3.86338	6.27537	1.45139	0.231284	-2.11227	0.0913889	1	16	57358783	57366189	+	2917	CCL22	GO:0002548;GO:0005125;GO:0005576;GO:0005576;GO:0005576;GO:0005576;GO:0005615;GO:0005615;GO:0005615;GO:0005615;GO:0005615;GO:0005615;GO:0006935;GO:0006935;GO:0006954;GO:0006954;GO:0006954;GO:0006954;GO:0006955;GO:0006955;GO:0006955;GO:0007165;GO:0007186;GO:0007267;GO:0008009;GO:0008009;GO:0008009;GO:0008009;GO:0009615;GO:0019221;GO:0030593;GO:0043547;GO:0048020;GO:0048247;GO:0060326;GO:0060326;GO:…	K21095	-	O;W	16ISP;13VFZ;0DVRV;1D52B;0A9NQ;0RZQ7;0UWA2;0VKK6;0J20K;1B6T1	C-C motif chemokine ligand 22 [Source:HGNC Symbol;Acc:HGNC:10621]	6367	O00626
ENSG00000122224	1253.97	1359.42	1148.52	0.844858	-0.243218	0.0915048	1	1	160796074	160828261	+	9118	LY9	GO:0002250;GO:0002376;GO:0003674;GO:0005886;GO:0007155;GO:0016020;GO:0016021;GO:0032740;GO:0045087;GO:0072540;GO:0016020;GO:0016021;GO:0002250;GO:0002376;GO:0003674;GO:0005886;GO:0007155;GO:0009986;GO:0016020;GO:0016021;GO:0032740;GO:0045087;GO:0072540;GO:0016020;GO:0016021;	K06570	-	-	-	lymphocyte antigen 9 [Source:HGNC Symbol;Acc:HGNC:6730]	4063	Q9HBG7
ENSG00000160229	475.914	519.363	432.465	0.832683	-0.264161	0.0923513	1	19	20776304	20809995	+	5682	ZNF66	GO:0003676;GO:0003676;GO:0005622;GO:0006355;GO:0006355;GO:0003676;GO:0003676;GO:0003677;GO:0005622;GO:0005634;GO:0006355;GO:0006355;GO:0046872;GO:0003676;GO:0003676;GO:0005622;GO:0006355;GO:0006355;GO:0016020;GO:0016021;	-	-	K	0S1FW;16MDI;0V0C0;0V4DW;09TES;KOG1721;1DBT5;12PGP;1B95K;0E4VY	zinc finger protein 66 [Source:HGNC Symbol;Acc:HGNC:13135]	7617	-
ENSG00000064655	4.5265	1.93065	7.12234	3.68908	1.88326	0.0924934	1	20	46894624	47188844	+	3618	EYA2	GO:0000287;GO:0004721;GO:0004725;GO:0004725;GO:0004725;GO:0004725;GO:0005515;GO:0005515;GO:0005634;GO:0005634;GO:0005654;GO:0005737;GO:0005739;GO:0005829;GO:0006281;GO:0006325;GO:0006974;GO:0007275;GO:0007275;GO:0007501;GO:0014706;GO:0014706;GO:0016576;GO:0016576;GO:0016787;GO:0035335;GO:0045739;GO:0046872;GO:0048856;GO:2001240;GO:0004721;GO:0004725;GO:0004725;GO:0004725;GO:0005829;GO:0006470;GO:…	K17620	EC:3.1.3.48	S;K	0V5ZE;09UZM;0DG95;KOG3107;16FBY;12P1J;0UU0Q;0RXWT;1CZS8;1B3GG	EYA transcriptional coactivator and phosphatase 2 [Source:HGNC Symbol;Acc:HGNC:3520]	2139	O00167
ENSG00000274618	646.666	590.418	702.913	1.19053	0.251609	0.0927589	1	6	26240426	26240737	+	312	HIST1H4F	GO:0000183;GO:0000228;GO:0000784;GO:0000786;GO:0000786;GO:0000786;GO:0000788;GO:0003677;GO:0003677;GO:0003677;GO:0003677;GO:0003723;GO:0005515;GO:0005515;GO:0005515;GO:0005576;GO:0005634;GO:0005634;GO:0005634;GO:0005654;GO:0005694;GO:0006303;GO:0006334;GO:0006334;GO:0006335;GO:0006336;GO:0006352;GO:0006352;GO:0016020;GO:0016233;GO:0019904;GO:0032200;GO:0032991;GO:0034080;GO:0044267;GO:0045652;GO:…	K11254	-	B	KOG3467;0V0AR;14SHA;1DBUC;0RZQN;0E4UR;16MBP;0AZBY;1B975;0WBUC	histone cluster 1 H4 family member f [Source:HGNC Symbol;Acc:HGNC:4783]	8361	P62805;B2R4R0
ENSG00000155719	7.36985	10.7528	3.98692	0.370781	-1.43136	0.0927939	1	16	21663971	21761935	+	7538	OTOA	GO:0005576;GO:0005576;GO:0005886;GO:0005886;GO:0007160;GO:0007160;GO:0007605;GO:0007605;GO:0009986;GO:0016020;GO:0016324;GO:0016324;GO:0019226;GO:0031225;GO:0005576;GO:0005576;GO:0005886;GO:0005886;GO:0007160;GO:0007605;GO:0009986;GO:0016020;GO:0016324;GO:0031225;GO:0005576;GO:0005576;GO:0005886;GO:0005886;GO:0007160;GO:0007605;GO:0009986;GO:0016020;GO:0016324;GO:0031225;GO:0005576;GO:0005576;GO:…	-	-	S;W	0IIZ7;12Q8V;0RM7E;1CSCV;1B4SI;0UG63;09WD6;0DHNE;16A4K;0V7BK	otoancorin [Source:HGNC Symbol;Acc:HGNC:16378]	146183	Q7RTW8;Q05BM7
ENSG00000137821	8.6439	12.3021	4.98572	0.405275	-1.30303	0.0929389	1	15	70853239	71053657	+	9991	LRRC49	GO:0005515;GO:0005737;GO:0005737;GO:0005856;GO:0005874;GO:0036158;GO:0005515;GO:0005737;GO:0005737;GO:0005856;GO:0005874;GO:0036158;GO:0005515;GO:0005737;GO:0005737;GO:0005856;GO:0005874;GO:0036158;GO:0005515;GO:0005737;GO:0005737;GO:0005856;GO:0005874;GO:0036158;	K16606	-	Z;T	0RKK3;0V5SY;1AXBF;0UHPM;1CQSH;09UTE;16ATK;0DG30;12NXQ;KOG0531	leucine rich repeat containing 49 [Source:HGNC Symbol;Acc:HGNC:25965]	54839	Q8IUZ0;B7Z7G0
ENSG00000148158	2475.88	2285.29	2666.47	1.1668	0.222555	0.0931052	1	9	112750760	112881671	+	11656	SNX30	GO:0005515;GO:0015031;GO:0035091;GO:0035091;	K17921	-	U	1CPFF;12PDA;0RXAH;0DERN;0UFS9;09TEK;KOG2273;1B0PZ;16G0N;0V4DS	sorting nexin family member 30 [Source:HGNC Symbol;Acc:HGNC:23685]	401548	Q5VWJ9
ENSG00000137478	2991.92	3223.2	2760.65	0.856493	-0.223486	0.0934975	1	11	72836745	73142318	-	5245	FCHSD2	GO:0005515;GO:0005515;GO:0005515;GO:0005547;GO:0005737;GO:0005886;GO:0005905;GO:0006897;GO:0007274;GO:0008289;GO:0015031;GO:0016020;GO:0030054;GO:0030833;GO:0030838;GO:0031594;GO:0032420;GO:0042995;GO:0043325;GO:0055037;GO:0072583;GO:0120043;GO:2000601;GO:0005515;GO:0005515;GO:0005515;GO:0005547;GO:0005737;GO:0005886;GO:0005905;GO:0006897;GO:0007274;GO:0008289;GO:0015031;GO:0016020;GO:0030054;GO:…	K20125	-	Z	0WG1N;0INNZ;0E7SU;1DESP;13BS4;0B3MQ;1BASM;0S2JG;0V2UI;16NJE	FCH and double SH3 domains 2 [Source:HGNC Symbol;Acc:HGNC:29114]	9873	O94868
ENSG00000141655	73.4457	52.5153	94.3762	1.79712	0.845686	0.0938007	1	18	62325287	62391288	+	8995	TNFRSF11A	GO:0002250;GO:0002548;GO:0004888;GO:0005031;GO:0005515;GO:0005515;GO:0005515;GO:0005829;GO:0005886;GO:0005886;GO:0005886;GO:0007165;GO:0007267;GO:0008284;GO:0009897;GO:0016020;GO:0016021;GO:0019955;GO:0030316;GO:0032496;GO:0033209;GO:0033209;GO:0034097;GO:0034612;GO:0038023;GO:0043507;GO:0046872;GO:0051091;GO:0051092;GO:0060086;GO:0070555;GO:0071812;GO:0071847;GO:0071848;GO:0002250;GO:0002548;GO:…	K05147	-	T	0IHUN;0UKJH;09WW1;0DI6B;0V7U4;0RS60;168PQ;1AVWA;1CSWQ;13NN7	TNF receptor superfamily member 11a [Source:HGNC Symbol;Acc:HGNC:11908]	8792	Q9Y6Q6
ENSG00000152234	2895.69	2675.73	3115.65	1.16441	0.219602	0.0939113	1	18	46080248	46104334	-	10908	ATP5F1A	GO:0000166;GO:0001937;GO:0003723;GO:0005515;GO:0005515;GO:0005515;GO:0005515;GO:0005524;GO:0005524;GO:0005524;GO:0005524;GO:0005524;GO:0005739;GO:0005739;GO:0005743;GO:0005753;GO:0005759;GO:0005886;GO:0006629;GO:0006629;GO:0006754;GO:0006754;GO:0006754;GO:0006811;GO:0008180;GO:0015986;GO:0015986;GO:0015986;GO:0016020;GO:0016020;GO:0016020;GO:0016887;GO:0016887;GO:0022857;GO:0032559;GO:0032559;GO:…	K02132	-	C	09V8Z;0UFTF;0DEPC;1CPD3;1ARNF;KOG1353;0V8ZG;0RNIU;164JC;12NFX	ATP synthase F1 subunit alpha [Source:HGNC Symbol;Acc:HGNC:823]	498	P25705;V9HW26
ENSG00000186094	5.34614	8.19764	2.49464	0.304312	-1.71638	0.0939529	1	1	48532854	50023954	-	7504	AGBL4	GO:0004180;GO:0004181;GO:0004181;GO:0004181;GO:0004181;GO:0005737;GO:0005794;GO:0005814;GO:0005829;GO:0005829;GO:0005856;GO:0006508;GO:0006508;GO:0006508;GO:0008233;GO:0008237;GO:0008270;GO:0008270;GO:0015631;GO:0015631;GO:0016787;GO:0035608;GO:0035608;GO:0035609;GO:0035609;GO:0035610;GO:0035610;GO:0036064;GO:0042995;GO:0046872;GO:0051607;GO:0051607;GO:0004181;GO:0004181;GO:0006508;GO:0006508;GO:…	K23439	EC:3.4.17.-	O;E	09WN9;0DHXT;1ASY8;165UN;KOG3641;0UK9B;1CSFC;0V7KV;12Q79;0RKYG	ATP/GTP binding protein like 4 [Source:HGNC Symbol;Acc:HGNC:25892]	84871	Q5VU57
ENSG00000197372	529.472	576.814	482.13	0.835851	-0.258683	0.0940768	1	19	23525631	23687220	-	6785	ZNF675	GO:0003676;GO:0003676;GO:0005622;GO:0006355;GO:0006355;GO:0003676;GO:0003676;GO:0005622;GO:0006355;GO:0006355;GO:0003676;GO:0003676;GO:0005622;GO:0006355;GO:0006355;GO:0000122;GO:0003676;GO:0003676;GO:0003677;GO:0005515;GO:0005622;GO:0005634;GO:0006355;GO:0006355;GO:0007249;GO:0008270;GO:0010804;GO:0019221;GO:0031625;GO:0032088;GO:0043508;GO:0045453;GO:0045671;GO:0045671;GO:0046329;GO:0046872;GO:…	K09228	-	K	1D75R;0DYAM;0V4DW;09TES;16J0K;0UXPQ;KOG1721;12PGP;0RX5T;1B7MU	zinc finger protein 675 [Source:HGNC Symbol;Acc:HGNC:30768]	171392	Q8TD23
ENSG00000167578	103.083	117.772	88.3932	0.750544	-0.413992	0.0941476	1	19	40778216	40796942	+	3935	RAB4B	GO:0000166;GO:0003674;GO:0003924;GO:0003924;GO:0003924;GO:0005515;GO:0005525;GO:0005525;GO:0005525;GO:0005768;GO:0005886;GO:0005886;GO:0006886;GO:0015031;GO:0016020;GO:0030100;GO:0030667;GO:0032482;GO:0032482;GO:0032593;GO:0032593;GO:0043312;GO:0046323;GO:0048471;GO:0055037;GO:0000166;GO:0003674;GO:0003924;GO:0003924;GO:0003924;GO:0005515;GO:0005525;GO:0005525;GO:0005525;GO:0005768;GO:0005886;GO:…	K07880	-	U	09UJU;1CU2E;12NT2;1AXFW;0DJAB;KOG0086;16JQ0;0UJVY;0V5J0	RAB4B, member RAS oncogene family [Source:HGNC Symbol;Acc:HGNC:9782]	53916	P61018;A0A024R0K8
ENSG00000186732	1.25023	2.50046	0	0	-Inf	0.0942268	1	22	43411196	43507848	+	5821	MPPED1	GO:0003674;GO:0005575;GO:0008150;GO:0016787;GO:0016787;GO:0016787;GO:0003674;GO:0005575;GO:0008150;GO:0016787;GO:0016787;GO:0016787;	-	-	S;J	0S0S3;0A0DS;KOG3947;1AZX5;0VB9X;0DN0I;13B80;1CWWN;16DIP;0URX4	metallophosphoesterase domain containing 1 [Source:HGNC Symbol;Acc:HGNC:1306]	758	O15442
ENSG00000007402	799.925	920.352	679.498	0.738303	-0.437715	0.0942445	1	3	50362799	50504244	-	6322	CACNA2D2	GO:0005244;GO:0005245;GO:0005262;GO:0005886;GO:0005891;GO:0006811;GO:0006816;GO:0016020;GO:0016021;GO:0034765;GO:0046872;GO:0050796;GO:0061337;GO:0070588;GO:0005244;GO:0005245;GO:0005262;GO:0005886;GO:0005891;GO:0006811;GO:0006816;GO:0016020;GO:0016021;GO:0034765;GO:0046872;GO:0050796;GO:0061337;GO:0070588;GO:0005244;GO:0005245;GO:0005262;GO:0005886;GO:0005891;GO:0006811;GO:0006816;GO:0016020;GO:…	K04859	-	T;P	09TSD;12NST;1648T;KOG2353;1ARBN;0DH4G;0V4RQ;0UFEU;0RUDR;1CRUR	calcium voltage-gated channel auxiliary subunit alpha2delta 2 [Source:HGNC Symbol;Acc:HGNC:1400]	9254	Q9NY47
ENSG00000159556	10.5221	6.5271	14.517	2.22412	1.15323	0.0943999	1	15	76336773	76342475	+	2171	ISL2	GO:0000790;GO:0000981;GO:0000981;GO:0003677;GO:0003677;GO:0003677;GO:0003677;GO:0005515;GO:0005634;GO:0005634;GO:0005634;GO:0005634;GO:0006355;GO:0006355;GO:0006357;GO:0007275;GO:0007409;GO:0021520;GO:0021524;GO:0031290;GO:0043565;GO:0043565;GO:0045665;GO:0046872;GO:0048663;GO:0048665;GO:0048666;GO:0048935;GO:0046872;	K18492	-	K	0RYFH;16EDT;09Z60;12RQT;1AUTV;1CVGE;0UPEN;0VA3B;KOG0490;0DKN2	ISL LIM homeobox 2 [Source:HGNC Symbol;Acc:HGNC:18524]	64843	Q96A47
ENSG00000203326	483.21	538.123	428.296	0.795908	-0.329326	0.0945914	1	19	53365693	53392217	+	7193	ZNF525	GO:0003676;GO:0003676;GO:0005622;GO:0006355;GO:0006355;GO:0003676;GO:0003676;GO:0005622;GO:0006355;GO:0006355;GO:0046872;GO:0003676;GO:0003676;GO:0003676;GO:0003676;GO:0005622;GO:0006355;GO:0006355;GO:0003676;GO:0003676;GO:0005622;GO:0006355;GO:0006355;	-	-	K	0WBWU;1B93U;0S1D9;16MFN;14SEX;KOG1721;0E4XA;0AZ9G;0V0DC;1DBRT	zinc finger protein 525 [Source:HGNC Symbol;Acc:HGNC:29423]	170958	J3KR51
ENSG00000228570	2.52525	4.43683	0.613661	0.138311	-2.85402	0.0946798	1	10	79841358	79850878	+	3625	NUTM2E	-	-	-	S	0VCN1;0DPEG;0RTH6;0J94Q;16H9U;13JWY;1CYCF;0UJFE;09YKF;1AZHA	NUT family member 2E [Source:HGNC Symbol;Acc:HGNC:23448]	283008	-
ENSG00000198064	100.332	119.606	81.0574	0.677704	-0.561273	0.094697	1	16	30222937	30254510	-	5202	NPIPB13	GO:0005654;GO:0016020;GO:0016021;GO:0005654;GO:0016020;GO:0016021;GO:0016020;GO:0016021;GO:0016020;GO:0016021;	-	-	Z	0ANSI;1B8CA;0J0WZ;0E1CS;0S04E;0W0V9;12QK3;16KG4;1D95D;0UYX2	nuclear pore complex interacting protein family, member B13 [Source:HGNC Symbol;Acc:HGNC:41989]	613037	A6NJU9
ENSG00000107736	1291.86	1409.31	1174.41	0.833324	-0.263051	0.0947882	1	10	71396920	71815947	+	18601	CDH23	GO:0000902;GO:0005509;GO:0005509;GO:0005509;GO:0005515;GO:0005886;GO:0005886;GO:0005886;GO:0005886;GO:0005913;GO:0006816;GO:0007043;GO:0007155;GO:0007155;GO:0007155;GO:0007156;GO:0007156;GO:0007156;GO:0007601;GO:0007605;GO:0007605;GO:0007605;GO:0007605;GO:0007605;GO:0007605;GO:0007626;GO:0007626;GO:0008092;GO:0009986;GO:0016020;GO:0016020;GO:0016020;GO:0016021;GO:0016339;GO:0016339;GO:0016342;GO:…	K06813	-	W;T	1AZ8U;0UMBP;0DIRM;KOG1219;12N7V;1CTGP;0V5G3;09VIE;16G4U;0RPD4	cadherin related 23 [Source:HGNC Symbol;Acc:HGNC:13733]	64072	Q9H251;Q6P152
ENSG00000107371	390.458	427.739	353.176	0.825679	-0.276346	0.0949168	1	9	37766978	37801437	-	3023	EXOSC3	GO:0000175;GO:0000176;GO:0000176;GO:0000177;GO:0000177;GO:0000178;GO:0000178;GO:0000178;GO:0000467;GO:0003723;GO:0003723;GO:0003723;GO:0005515;GO:0005515;GO:0005634;GO:0005654;GO:0005654;GO:0005730;GO:0005737;GO:0005829;GO:0006364;GO:0006364;GO:0034427;GO:0034475;GO:0035327;GO:0043488;GO:0043928;GO:0043928;GO:0043928;GO:0045006;GO:0045190;GO:0071034;GO:0071034;GO:0071035;GO:0071038;GO:0071049;GO:…	K03681	-	J	0V8DR;164B0;KOG1004;1CTIH;0UNK9;0RR3R;1AY3E;12S5W;0DIT5;09XFJ	exosome component 3 [Source:HGNC Symbol;Acc:HGNC:17944]	51010	Q9NQT5
ENSG00000213023	2.52079	4.41149	0.630096	0.14283	-2.80762	0.0949446	1	19	50621307	50639881	-	3844	SYT3	GO:0017156;GO:0000149;GO:0001786;GO:0005509;GO:0005544;GO:0005544;GO:0005768;GO:0005886;GO:0005886;GO:0014059;GO:0016020;GO:0016020;GO:0016020;GO:0016021;GO:0016192;GO:0017156;GO:0017156;GO:0017156;GO:0017158;GO:0019905;GO:0030154;GO:0030276;GO:0030658;GO:0031410;GO:0046872;GO:0070382;GO:0071277;GO:1903861;GO:0000149;GO:0001786;GO:0005509;GO:0005544;GO:0005544;GO:0005768;GO:0005886;GO:0005886;GO:…	K19903	-	T;U	1BBE0;0E99B;0IT3M;16P35;0B61U;0WIR1;1DG4U;0V3Q4;0S2YY;13FMD	synaptotagmin 3 [Source:HGNC Symbol;Acc:HGNC:11511]	84258	Q9BQG1;A0A024R4I9
ENSG00000197614	1.66433	0.1874	3.14127	16.7624	4.06716	0.0950354	1	12	8637346	8662888	-	3889	MFAP5	GO:0001527;GO:0001527;GO:0001527;GO:0001527;GO:0001527;GO:0001527;GO:0001527;GO:0005201;GO:0005201;GO:0005576;GO:0005576;GO:0030198;GO:0031012;GO:0060216;GO:0060216;GO:0062023;GO:0097435;GO:0001527;GO:0001527;GO:0001527;GO:0001527;GO:0001527;GO:0005201;GO:0005201;GO:0005576;GO:0005576;GO:0030198;GO:0060216;GO:0062023;GO:0001527;GO:0001527;GO:0001527;GO:0001527;GO:0001527;GO:0001527;GO:0001527;GO:…	-	-	O;W	0A5UY;0UIB4;1D2JY;0VGJ5;13PZN;0DSDG;165J0;0S1A7;1B475;0J1DR	microfibril associated protein 5 [Source:HGNC Symbol;Acc:HGNC:29673]	8076	Q13361;B3KW70
ENSG00000266302	8.63838	0	17.2768	Inf	Inf	0.0952261	1	17	16690261	16804453	+	8802	AC098850.3	-	-	-	S	09TXJ;0VG6E;16IXD;1D204;0DSPW;0JA18;0UUT1;0S0FI;1B7AB;141AX	novel transcript	-	-
ENSG00000123415	190.823	212.457	169.189	0.796348	-0.328529	0.0953296	1	12	54121277	54189008	-	6027	SMUG1	GO:0006284;GO:0017065;GO:0006284;GO:0017065;GO:0000703;GO:0003677;GO:0004844;GO:0004844;GO:0005515;GO:0005634;GO:0005654;GO:0005730;GO:0006281;GO:0006284;GO:0006284;GO:0006284;GO:0006974;GO:0016787;GO:0017065;GO:0017065;GO:0017065;GO:0017065;GO:0019104;GO:0045008;GO:0000703;GO:0000703;GO:0003677;GO:0004844;GO:0004844;GO:0004844;GO:0005515;GO:0005634;GO:0005654;GO:0005730;GO:0006281;GO:0006281;GO:…	K10800	EC:3.2.2.-	L	13J7G;0DRH6;0IFBA;0VES5;0A3X7;1D0PK;1AZCB;0USJ4;0RTEC;165NM	single-strand-selective monofunctional uracil-DNA glycosylase 1 [Source:HGNC Symbol;Acc:HGNC:17148]	23583	Q53HV7;A0A024RAZ8
ENSG00000204219	203.266	168.029	238.503	1.41941	0.505292	0.0954938	1	1	23380909	23424748	-	3675	TCEA3	GO:0003676;GO:0003676;GO:0003677;GO:0005634;GO:0005634;GO:0005634;GO:0005634;GO:0006351;GO:0006351;GO:0006355;GO:0006355;GO:0008270;GO:0008270;GO:0046872;GO:0003676;GO:0003676;GO:0005634;GO:0005634;GO:0005634;GO:0006351;GO:0006351;GO:0006355;GO:0006355;GO:0008270;GO:0008270;GO:0046872;GO:0003676;GO:0003677;GO:0005634;GO:0005634;GO:0005634;GO:0006351;GO:0006355;GO:0008270;GO:0046872;GO:0005634;GO:…	-	-	K	1AXM7;KOG1105;0RYJF;12TUW;0A1K3;166IJ;0DJWN;1CUQ1;0UNRW;0VCEQ	transcription elongation factor A3 [Source:HGNC Symbol;Acc:HGNC:11615]	6920	O75764;B4DUM4
ENSG00000283361	56.3662	37.2609	75.4715	2.02549	1.01827	0.0956287	1	13	114154691	114223084	+	2353	CFAP97D2	-	-	-	-	-	CFAP97 domain containing 2 [Source:HGNC Symbol;Acc:HGNC:53789]	101929355	A0A2R8Y7J0
ENSG00000037042	133.364	150.307	116.42	0.774548	-0.368574	0.0956852	1	17	42659284	42667006	+	2793	TUBG2	GO:0000070;GO:0000166;GO:0000212;GO:0000226;GO:0000242;GO:0000278;GO:0000930;GO:0000930;GO:0000930;GO:0003924;GO:0003924;GO:0005198;GO:0005200;GO:0005525;GO:0005525;GO:0005525;GO:0005525;GO:0005634;GO:0005737;GO:0005737;GO:0005813;GO:0005813;GO:0005815;GO:0005819;GO:0005829;GO:0005856;GO:0005874;GO:0005874;GO:0005874;GO:0005874;GO:0005876;GO:0005881;GO:0007017;GO:0007017;GO:0007017;GO:0007020;GO:…	-	-	Z	12QD8;16DHM;0A2DR;0V988;1AV1X;KOG1374;0UMGX;0RRS0;1CZ1P;0DQ12	tubulin gamma 2 [Source:HGNC Symbol;Acc:HGNC:12419]	-	-
ENSG00000174669	100.197	114.337	86.0558	0.752649	-0.409951	0.0958603	1	11	66362521	66372214	-	2720	SLC29A2	GO:0005337;GO:0005337;GO:0005887;GO:0005887;GO:0015858;GO:0015858;GO:0016020;GO:0016021;GO:0016021;GO:0016021;GO:1901642;GO:1901642;GO:0005337;GO:0005337;GO:0005337;GO:0005337;GO:0005634;GO:0005730;GO:0005886;GO:0005886;GO:0005886;GO:0005887;GO:0005887;GO:0006139;GO:0015853;GO:0015854;GO:0015858;GO:0015858;GO:0015858;GO:0015858;GO:0015862;GO:0016020;GO:0016021;GO:0016021;GO:0016021;GO:0016323;GO:…	K15014	-	F;P	09X8T;16A9Q;KOG1479;1CTB3;1AUPZ;12UBZ;0UJ73;0V5GZ;0DIKA;0RSYA	solute carrier family 29 member 2 [Source:HGNC Symbol;Acc:HGNC:11004]	3177	Q14542
ENSG00000227124	274.955	303.293	246.618	0.813136	-0.298432	0.0961373	1	3	75678660	75785583	-	7648	ZNF717	GO:0003676;GO:0003676;GO:0005622;GO:0006355;GO:0006355;GO:0003676;GO:0003676;GO:0005622;GO:0006355;GO:0006355;GO:0046872;GO:0003676;GO:0003676;GO:0005622;GO:0006355;GO:0006355;GO:0046872;GO:0003676;GO:0003676;GO:0005622;GO:0006355;GO:0006355;GO:0003676;GO:0003676;GO:0005622;GO:0006355;GO:0006355;	K09228	-	-	-	zinc finger protein 717 [Source:HGNC Symbol;Acc:HGNC:29448]	100131827	A0A494C0W3
ENSG00000171735	636.706	580.891	692.521	1.19217	0.253591	0.0962875	1	1	6785454	7769706	+	9903	CAMTA1	GO:0000981;GO:0000981;GO:0000981;GO:0003677;GO:0003677;GO:0005515;GO:0005634;GO:0005634;GO:0005730;GO:0005737;GO:0005829;GO:0035307;GO:0043565;GO:0043565;GO:0045944;GO:0050885;GO:0070886;GO:0000981;GO:0000981;GO:0003677;GO:0005634;GO:0005634;GO:0005730;GO:0005737;GO:0005829;GO:0035307;GO:0043565;GO:0045944;GO:0070886;GO:0000981;GO:0000981;GO:0003677;GO:0005634;GO:0005634;GO:0005730;GO:0005737;GO:…	K21596	-	K	1CRZ2;0V6YF;09W00;0DFRY;0RWR2;1B2IZ;KOG0520;0USFD;16892;12S2H	calmodulin binding transcription activator 1 [Source:HGNC Symbol;Acc:HGNC:18806]	23261	Q9Y6Y1
ENSG00000111206	51.2445	39.5657	62.9234	1.59035	0.669346	0.0968366	1	12	2857681	2877155	-	4899	FOXM1	GO:0003677;GO:0003700;GO:0003700;GO:0005634;GO:0006355;GO:0006355;GO:0043565;GO:0043565;GO:0000086;GO:0000122;GO:0000790;GO:0000977;GO:0000981;GO:0001227;GO:0003677;GO:0003700;GO:0003700;GO:0005515;GO:0005634;GO:0005654;GO:0006281;GO:0006355;GO:0006355;GO:0006974;GO:0006978;GO:0007049;GO:0008284;GO:0019901;GO:0032873;GO:0043565;GO:0043565;GO:0045892;GO:0045893;GO:0045893;GO:0045944;GO:0045944;GO:…	K09406	-	K	168Q1;0DI1G;1ARY8;0RN6T;1CSS3;0UKDR;0A2BM;0VBKK;13B4D;KOG2294	forkhead box M1 [Source:HGNC Symbol;Acc:HGNC:3818]	2305	Q08050;Q53Y49
ENSG00000162804	771.879	636.57	907.189	1.42512	0.511082	0.0972282	1	2	240998618	241095568	+	13812	SNED1	GO:0005112;GO:0005509;GO:0005509;GO:0005515;GO:0005576;GO:0007160;GO:0007160;GO:0005112;GO:0005509;GO:0005509;GO:0005515;GO:0005576;GO:0007160;GO:0007160;GO:0005112;GO:0005509;GO:0005509;GO:0005515;GO:0005576;GO:0007160;GO:0007160;GO:0005509;GO:0005509;GO:0005509;GO:0005509;GO:0005509;GO:0005509;GO:0005509;GO:0005509;GO:0005515;	-	-	T;W	0E8KI;0S2SX;1DFIC;KOG1217;1BB4J;13DW8;0B4Z1;KOG4291;0WHIN;16NVC;0V3B6	sushi, nidogen and EGF like domains 1 [Source:HGNC Symbol;Acc:HGNC:24696]	25992	Q8TER0
ENSG00000164414	98.3631	84.6252	112.101	1.32468	0.405639	0.0974569	1	6	87470623	87512336	+	1994	SLC35A1	GO:0000139;GO:0000139;GO:0000139;GO:0000139;GO:0005456;GO:0005456;GO:0005456;GO:0005459;GO:0005794;GO:0005794;GO:0005794;GO:0005887;GO:0005975;GO:0006464;GO:0008643;GO:0015165;GO:0015165;GO:0015297;GO:0015782;GO:0015782;GO:0016020;GO:0016021;GO:0016021;GO:0016021;GO:0030173;GO:0072334;GO:0090481;GO:0090481;GO:0000139;GO:0000139;GO:0015165;GO:0015165;GO:0016020;GO:0016021;GO:0016021;GO:0016021;GO:…	K15272	-	G	16J59;0UMPX;0A1PQ;1B45W;13EHT;0DIYW;KOG2234;0RN3Q;1D091;0VEBV	solute carrier family 35 member A1 [Source:HGNC Symbol;Acc:HGNC:11021]	10559	P78382
ENSG00000135862	181.93	218.989	144.871	0.661543	-0.596093	0.0974746	1	1	183023420	183145592	+	8446	LAMC1	GO:0005201;GO:0005201;GO:0005201;GO:0005576;GO:0005576;GO:0005604;GO:0005604;GO:0005604;GO:0005604;GO:0005604;GO:0005606;GO:0005606;GO:0005606;GO:0005615;GO:0005788;GO:0007155;GO:0007155;GO:0007492;GO:0009887;GO:0009888;GO:0016477;GO:0016477;GO:0022617;GO:0030023;GO:0030198;GO:0031012;GO:0031581;GO:0034446;GO:0034446;GO:0043259;GO:0043260;GO:0043687;GO:0044267;GO:0050679;GO:0062023;GO:0062023;GO:…	K05635	-	W	12R2U;09V1Y;0DGBB;0V61M;1ATMC;168T7;0RWYB;1CR0T;0UI1N;KOG1836	laminin subunit gamma 1 [Source:HGNC Symbol;Acc:HGNC:6492]	3915	P11047;Q6NVY8
ENSG00000180543	113.412	130.836	95.989	0.73366	-0.446817	0.0976426	1	8	97273488	97277928	-	4441	TSPYL5	GO:0005515;GO:0005634;GO:0005634;GO:0006334;GO:0006334;GO:0008284;GO:0031398;GO:0040008;GO:0051897;GO:0071480;	K11288	-	B;L	0A1N7;0DPAI;1CY8E;0S0FF;13MRV;KOG1508;0VCHZ;1B2U5;0USIF;16FH7	TSPY like 5 [Source:HGNC Symbol;Acc:HGNC:29367]	85453	Q86VY4
ENSG00000130433	18.811	24.2158	13.4061	0.553609	-0.85306	0.0980197	1	19	53992288	54012669	+	1853	CACNG6	GO:0005244;GO:0005245;GO:0005246;GO:0005262;GO:0005886;GO:0005886;GO:0005891;GO:0006811;GO:0006816;GO:0006816;GO:0006816;GO:0016020;GO:0016020;GO:0016020;GO:0016021;GO:0016021;GO:0016021;GO:0034765;GO:0061337;GO:0070588;GO:1990454;GO:0006816;GO:0006816;GO:0016020;GO:0016020;GO:0016020;GO:0016021;GO:0005244;GO:0005262;GO:0006811;GO:0006816;GO:0006816;GO:0006816;GO:0016020;GO:0016020;GO:0016020;GO:…	K04871	-	P	0DEQZ;166JG;09TDU;0RKI1;1CPER;0V4CX;0IWHM;13Q3T;0UFRE;1B0IW	calcium voltage-gated channel auxiliary subunit gamma 6 [Source:HGNC Symbol;Acc:HGNC:13625]	59285	Q9BXT2
ENSG00000284431	2.37887	0.590571	4.16716	7.05616	2.81888	0.0981256	1	22	40346529	40410054	+	4563	AL022238.4	-	-	-	-	-	novel protein	-	-
ENSG00000112320	13.1814	17.8483	8.51453	0.477049	-1.06779	0.098244	1	6	107490106	107661306	+	7895	SOBP	GO:0005634;GO:0007605;GO:0007626;GO:0032184;GO:0042472;GO:0046872;GO:0050890;GO:0090102;	-	-	S;T	0A1BJ;0VDST;0DQJB;16A6C;1CZMU;0IEAE;0UNB7;13HC3;1B2TF;0RPAJ	sine oculis binding protein homolog [Source:HGNC Symbol;Acc:HGNC:29256]	55084	A7XYQ1;Q24K27
ENSG00000143367	64.724	53.7571	75.6909	1.40802	0.493665	0.098554	1	1	151540305	151583583	+	3878	TUFT1	GO:0005515;GO:0005515;GO:0005515;GO:0005576;GO:0005737;GO:0005737;GO:0030282;GO:0030345;GO:0031214;GO:0035556;GO:0042476;GO:0005515;GO:0005515;GO:0005576;GO:0005737;GO:0005737;GO:0030282;GO:0030345;GO:0031214;GO:0035556;GO:0042476;GO:0005515;	-	-	Z	12ST2;1AZTA;0IGQQ;166ER;0VAET;09ZHI;0UFXF;1CVVD;0DM0H;0RKWF	tuftelin 1 [Source:HGNC Symbol;Acc:HGNC:12422]	7286	Q9NNX1
ENSG00000152503	72.2464	60.7459	83.7469	1.37864	0.46325	0.0987641	1	5	115124762	115180546	-	6113	TRIM36	GO:0000209;GO:0000281;GO:0001669;GO:0001669;GO:0004842;GO:0004842;GO:0004842;GO:0004842;GO:0005515;GO:0005515;GO:0005737;GO:0005829;GO:0005856;GO:0007051;GO:0007340;GO:0008270;GO:0008270;GO:0016740;GO:0031410;GO:0043014;GO:0043014;GO:0046872;GO:0051726;GO:0051726;GO:0051726;GO:0070507;GO:0000209;GO:0000281;GO:0001669;GO:0004842;GO:0004842;GO:0004842;GO:0005515;GO:0005515;GO:0005737;GO:0005829;GO:…	K12013	EC:2.3.2.27	O	1DGAV;13FYQ;0WJ0J;0B6AP;1BBGZ;16P5N;0E9FJ;0ITFI;0V3U0;0S310	tripartite motif containing 36 [Source:HGNC Symbol;Acc:HGNC:16280]	55521	Q9NQ86
ENSG00000175866	202.245	228.168	176.321	0.77277	-0.37189	0.0991941	1	17	81035122	81117432	+	10288	BAIAP2	GO:0001726;GO:0005515;GO:0005515;GO:0005515;GO:0005654;GO:0005737;GO:0005737;GO:0005829;GO:0005829;GO:0005829;GO:0005829;GO:0005856;GO:0005886;GO:0005886;GO:0005913;GO:0007009;GO:0007009;GO:0007409;GO:0008022;GO:0008093;GO:0008093;GO:0008093;GO:0008286;GO:0008360;GO:0009617;GO:0015629;GO:0015629;GO:0016020;GO:0030175;GO:0030838;GO:0032956;GO:0032956;GO:0032956;GO:0038096;GO:0042802;GO:0042995;GO:…	K05627	-	Z	0RRC6;0UHUT;13K42;16GEG;1ATEX;0DJC6;09XZ5;1CU4E;0IKMM;0V8WX	BAI1 associated protein 2 [Source:HGNC Symbol;Acc:HGNC:947]	10458	Q9UQB8
ENSG00000124256	817.112	885.655	748.569	0.845215	-0.242609	0.099213	1	20	57603846	57620576	-	5405	ZBP1	GO:0002376;GO:0003677;GO:0003677;GO:0003677;GO:0003677;GO:0003692;GO:0005515;GO:0005634;GO:0005634;GO:0005737;GO:0005829;GO:0005829;GO:0008150;GO:0032479;GO:0032481;GO:0045087;GO:0060340;GO:0060340;GO:0002376;GO:0003677;GO:0003677;GO:0003677;GO:0003677;GO:0003692;GO:0005515;GO:0005634;GO:0005634;GO:0005737;GO:0005829;GO:0005829;GO:0008150;GO:0032479;GO:0032481;GO:0045087;GO:0060340;GO:0060340;GO:…	K12965	-	K	1681F;0J2S4;13Y6T;0A251;1B3EH;0RMH2;1CYSE;0VBK5;0UT4C;0DPT8	Z-DNA binding protein 1 [Source:HGNC Symbol;Acc:HGNC:16176]	81030	Q9H171
ENSG00000105971	24.1491	30.3046	17.9936	0.593758	-0.752053	0.0992357	1	7	116287380	116508541	+	6578	CAV2	GO:0000139;GO:0001937;GO:0001937;GO:0001937;GO:0001938;GO:0002080;GO:0002095;GO:0005515;GO:0005515;GO:0005515;GO:0005515;GO:0005515;GO:0005634;GO:0005737;GO:0005737;GO:0005794;GO:0005794;GO:0005794;GO:0005886;GO:0005886;GO:0005886;GO:0005886;GO:0005887;GO:0005887;GO:0005901;GO:0005901;GO:0005901;GO:0005901;GO:0005901;GO:0005901;GO:0005901;GO:0005901;GO:0005925;GO:0005925;GO:0005925;GO:0006906;GO:…	K12958	-	W	1AU0K;09VDI;0RPVA;0IFFB;1CRBY;0UH9S;166XW;12QRB;0V6CI;0DGN0	caveolin 2 [Source:HGNC Symbol;Acc:HGNC:1528]	858	P51636;Q53X57
ENSG00000171606	875.565	958.226	792.905	0.827472	-0.273218	0.0992392	1	19	58183029	58213562	+	8333	ZNF274	GO:0000981;GO:0003676;GO:0003676;GO:0003677;GO:0003682;GO:0003700;GO:0003700;GO:0003700;GO:0003714;GO:0005515;GO:0005622;GO:0005634;GO:0005730;GO:0005730;GO:0005737;GO:0006355;GO:0006355;GO:0006355;GO:0006357;GO:0043565;GO:0046872;GO:1900112;GO:1903507;GO:0000981;GO:0003676;GO:0003676;GO:0003677;GO:0003682;GO:0003700;GO:0003700;GO:0003700;GO:0003714;GO:0005515;GO:0005622;GO:0005634;GO:0005730;GO:…	K12458	-	K	1B17U;16AJT;1429H;0UT94;0DSHZ;KOG1721;0VFUQ;0RUAI;1D1U1;0A540	zinc finger protein 274 [Source:HGNC Symbol;Acc:HGNC:13068]	10782	Q96GC6
ENSG00000161682	2.35613	0.570228	4.14203	7.2638	2.86072	0.0993656	1	17	44353215	44363853	-	3570	FAM171A2	GO:0016020;GO:0016021;	-	-	S	0RVCP;1B24G;0UMK2;0DNA1;0VBIT;13J8S;1CX6U;0A0NP;16F0H;0IEC0	family with sequence similarity 171 member A2 [Source:HGNC Symbol;Acc:HGNC:30480]	284069	A8MVW0
ENSG00000170442	8.59237	12.2239	4.96084	0.405831	-1.30105	0.0996405	1	12	52249300	52309163	+	2424	KRT86	GO:0005882;GO:0005515;GO:0005615;GO:0005829;GO:0005882;GO:0031424;GO:0045095;GO:0045095;GO:0070268;GO:0005515;GO:0005615;GO:0005829;GO:0005882;GO:0031424;GO:0045095;GO:0045095;GO:0070268;	K07605	-	Z;S	0IH1H;1CXXB;0URR8;0S10U;0DQWB;0VE3D;09UAY;1AU9P;13IBD;16IW7;0IH1H;1CXXB;0URR8;0S10U;0DQWB;0VE3D;09UAY;1AU9P;13IBD;16IW7	keratin 86 [Source:HGNC Symbol;Acc:HGNC:6463]	3892	O43790;A8K872
ENSG00000173451	392.59	450.921	334.26	0.741284	-0.431902	0.099742	1	12	71664301	71680644	+	5240	THAP2	GO:0000790;GO:0000981;GO:0003676;GO:0003676;GO:0003677;GO:0005730;GO:0006357;GO:0046872;	K23204	-	S	12TFR;1CYIN;0A1XV;16C6I;0DN71;0USXM;0RMCY;0VCTA;0IKCR;1AZEP	THAP domain containing 2 [Source:HGNC Symbol;Acc:HGNC:20854]	83591	Q9H0W7
ENSG00000139173	125.387	141.465	109.31	0.772695	-0.372028	0.100166	1	12	43835967	44389762	+	3440	TMEM117	GO:0003674;GO:0005783;GO:0005886;GO:0016020;GO:0016021;GO:0070059;GO:0070059;GO:0016020;GO:0016021;GO:0016020;GO:0016021;GO:0016020;GO:0016021;	-	-	S	0RRNI;09TSM;1CPSS;1AXJR;167FW;0IFTG;0DF2Y;0V4RX;1382B;0UP08	transmembrane protein 117 [Source:HGNC Symbol;Acc:HGNC:25308]	84216	Q9H0C3
ENSG00000179583	5414.03	5823.13	5004.94	0.859492	-0.218444	0.100576	1	16	10866222	10943021	+	20757	CIITA	GO:0005524;GO:0005524;GO:0006355;GO:0006355;GO:0005524;GO:0005524;GO:0006355;GO:0006355;GO:0000166;GO:0005515;GO:0005524;GO:0005524;GO:0005524;GO:0006355;GO:0006355;GO:0000122;GO:0000166;GO:0005515;GO:0005524;GO:0005524;GO:0005524;GO:0006355;GO:0006355;GO:0006954;GO:0007568;GO:0009986;GO:0034341;GO:0045348;GO:0045892;GO:0045944;GO:0071257;GO:0071346;GO:0071360;GO:0005524;GO:0005524;GO:0006355;GO:…	K08060	EC:2.7.11.1	S;I;K	0RMG7;0DGRJ;1CRFJ;09VGU;13IYK;KOG4308;16EUZ;1B2QD;0UIM3;0V6G3	class II major histocompatibility complex transactivator [Source:HGNC Symbol;Acc:HGNC:7067]	4261	P33076;Q66X48;A0A0B4J1S1
ENSG00000141698	135.191	157.902	112.48	0.712337	-0.489368	0.100654	1	17	41825057	41836260	-	2851	NT5C3B	GO:0000166;GO:0000287;GO:0000287;GO:0005515;GO:0005737;GO:0005737;GO:0005737;GO:0005737;GO:0005829;GO:0008253;GO:0008253;GO:0009117;GO:0016311;GO:0016787;GO:0043928;GO:0046872;GO:0000287;GO:0000287;GO:0005737;GO:0005737;GO:0008253;GO:0008253;GO:0016311;GO:0000287;GO:0000287;GO:0005737;GO:0005737;GO:0008253;GO:0008253;GO:0016311;GO:0000287;GO:0000287;GO:0005737;GO:0005737;GO:0008253;GO:0008253;GO:…	K01081	EC:3.1.3.5	F	0VAEZ;16CX5;09ZHN;1ASA7;1CVVH;0UTA9;0DM0N;KOG3128;13JZ1;0RUYZ	5'-nucleotidase, cytosolic IIIB [Source:HGNC Symbol;Acc:HGNC:28300]	115024	Q969T7
ENSG00000103494	150.436	168.61	132.262	0.784421	-0.3503	0.100681	1	16	53598153	53703938	-	12387	RPGRIP1L	GO:0001701;GO:0001736;GO:0001736;GO:0001736;GO:0001822;GO:0001889;GO:0005515;GO:0005515;GO:0005654;GO:0005737;GO:0005737;GO:0005737;GO:0005813;GO:0005813;GO:0005815;GO:0005829;GO:0005829;GO:0005856;GO:0005879;GO:0005886;GO:0005911;GO:0005923;GO:0005929;GO:0005929;GO:0005930;GO:0007163;GO:0007368;GO:0007420;GO:0008589;GO:0021532;GO:0021537;GO:0021549;GO:0021670;GO:0021772;GO:0022038;GO:0030054;GO:…	K16550	-	-	-	RPGRIP1 like [Source:HGNC Symbol;Acc:HGNC:29168]	23322	Q68CZ1
ENSG00000060138	4668.41	5175.35	4161.47	0.804095	-0.314561	0.10071	1	12	10699089	10723323	-	8621	YBX3	GO:0000122;GO:0000981;GO:0003676;GO:0003676;GO:0003677;GO:0003690;GO:0003700;GO:0003714;GO:0003723;GO:0003730;GO:0005515;GO:0005634;GO:0005634;GO:0005737;GO:0005737;GO:0005829;GO:0005923;GO:0009409;GO:0017048;GO:0048471;GO:0060546;GO:0070935;GO:0071356;GO:0071474;GO:1902219;GO:2000767;GO:0000122;GO:0000122;GO:0000977;GO:0000981;GO:0001227;GO:0001701;GO:0003676;GO:0003676;GO:0003677;GO:0003677;GO:…	K06099	-	J;K	1AT05;0A4KQ;16FRS;0UNUU;0V4QF;0DS3I;0RV40;12U7H;KOG3070;1D0XA	Y-box binding protein 3 [Source:HGNC Symbol;Acc:HGNC:2428]	8531	P16989;A0A024RAQ1
ENSG00000181894	362.523	411.34	313.706	0.762645	-0.390917	0.100842	1	19	58126248	58155110	-	4315	ZNF329	GO:0003676;GO:0003676;GO:0003677;GO:0003700;GO:0005515;GO:0005634;GO:0005634;GO:0006355;GO:0043565;GO:0046872;GO:0003676;GO:0003676;GO:0003677;GO:0003700;GO:0005515;GO:0005634;GO:0005634;GO:0006355;GO:0043565;GO:0046872;GO:0003676;GO:0003676;GO:0003677;GO:0003700;GO:0005515;GO:0005634;GO:0005634;GO:0006355;GO:0043565;GO:0046872;GO:0003676;GO:0003677;GO:0003700;GO:0005515;GO:0005634;GO:0005634;GO:…	-	-	K	13MW5;16EQ9;0RRW0;0VFE4;1D1AN;0DS1N;0UT65;KOG1721;1B3AC;0A2HW	zinc finger protein 329 [Source:HGNC Symbol;Acc:HGNC:14209]	79673	Q86UD4;A0A024R4Q4
ENSG00000184270	347.441	380.633	314.249	0.825596	-0.276493	0.100867	1	1	149887484	149888013	-	530	HIST2H2AB	GO:0000786;GO:0000786;GO:0000786;GO:0000790;GO:0003674;GO:0003677;GO:0003677;GO:0003677;GO:0003677;GO:0005515;GO:0005634;GO:0005634;GO:0005634;GO:0005694;GO:0006325;GO:0008150;GO:0046982;GO:0046982;GO:0070062;	K11251	-	B	13R2C;16HFV;0A7F9;0UV17;1B5GC;0VI9V;0DTT0;1D327;KOG1756;0RYS9	histone cluster 2 H2A family member b [Source:HGNC Symbol;Acc:HGNC:20508]	317772	Q8IUE6
ENSG00000185883	42.7711	34.1453	51.3969	1.50524	0.589993	0.100914	1	16	2513952	2520218	+	1416	ATP6V0C	GO:0005515;GO:0005515;GO:0005765;GO:0005773;GO:0005774;GO:0005886;GO:0005925;GO:0006811;GO:0008286;GO:0010008;GO:0015078;GO:0015078;GO:0016020;GO:0016021;GO:0016021;GO:0016021;GO:0016032;GO:0016241;GO:0030177;GO:0030670;GO:0031625;GO:0033177;GO:0033177;GO:0033179;GO:0033179;GO:0033572;GO:0034220;GO:0035577;GO:0043312;GO:0046933;GO:0046961;GO:0046961;GO:0070062;GO:0070821;GO:0090383;GO:0101003;GO:…	K02155	-	C	0A6MM;1ASFJ;0VHFR;0US6X;16A2H;13PSN;KOG0232;0RUM7;1CXSP;0DNV6	ATPase H+ transporting V0 subunit c [Source:HGNC Symbol;Acc:HGNC:855]	527	P27449
ENSG00000243896	17.5641	12.11	23.0181	1.90075	0.926567	0.100933	1	7	144257663	144264792	-	2152	OR2A7	GO:0004930;GO:0004930;GO:0004930;GO:0004984;GO:0004984;GO:0005886;GO:0005886;GO:0007165;GO:0007186;GO:0007186;GO:0007186;GO:0007186;GO:0007608;GO:0016020;GO:0016021;GO:0016021;GO:0016021;GO:0050896;GO:0050911;GO:0004930;GO:0004930;GO:0004930;GO:0004984;GO:0004984;GO:0005886;GO:0005886;GO:0007165;GO:0007186;GO:0007186;GO:0007186;GO:0007186;GO:0007608;GO:0016020;GO:0016021;GO:0016021;GO:0016021;GO:…	K04257	-	T	1B2W1;13KV0;0DKMD;1CVFU;16EBZ;0UPM9;0VA2J;0IIT7;09Z5C	olfactory receptor family 2 subfamily A member 7 [Source:HGNC Symbol;Acc:HGNC:8234]	401427	Q96R45;A0A126GWD8
ENSG00000187753	18.4934	23.8742	13.1126	0.549238	-0.864498	0.100946	1	9	86220265	86259657	-	2928	C9orf153	-	-	-	S	13S8P;1D347;0RZIY;16ITN;0A6SM;0DTS5;0UV4P;1B71U;0VHKF;0IYCD	chromosome 9 open reading frame 153 [Source:HGNC Symbol;Acc:HGNC:31456]	389766	Q5TBE3
ENSG00000219481	411.301	449.294	373.308	0.830878	-0.267292	0.100949	1	1	16562319	16613562	-	12212	NBPF1	GO:0005737;	-	-	-	-	NBPF member 1 [Source:HGNC Symbol;Acc:HGNC:26088]	55672	Q3BBV0
ENSG00000114391	4481.62	4152.88	4810.35	1.15832	0.21203	0.10098	1	3	101681091	101686718	-	2618	RPL24	GO:0000027;GO:0000027;GO:0000184;GO:0002181;GO:0003723;GO:0003723;GO:0003723;GO:0003735;GO:0003735;GO:0003735;GO:0005515;GO:0005737;GO:0005783;GO:0005829;GO:0005829;GO:0005840;GO:0006412;GO:0006412;GO:0006412;GO:0006412;GO:0006413;GO:0006614;GO:0007093;GO:0010458;GO:0016020;GO:0019083;GO:0021554;GO:0022625;GO:0022625;GO:0022625;GO:0031290;GO:0042788;GO:0045202;GO:0045296;GO:0060041;GO:0070062;GO:…	K02896	-	J	0UIFF;0A713;0VHV2;1CRB4;1ATZE;0RV31;KOG1722;13R9I;16F45;0DTYQ	ribosomal protein L24 [Source:HGNC Symbol;Acc:HGNC:10325]	6152	P83731;V9HW01
ENSG00000076706	11.541	7.33652	15.7454	2.14617	1.10177	0.101058	1	11	119308529	119321521	-	7422	MCAM	GO:0001525;GO:0003094;GO:0005576;GO:0005615;GO:0005634;GO:0005886;GO:0005925;GO:0007155;GO:0007155;GO:0009653;GO:0009897;GO:0016020;GO:0016021;GO:0030335;GO:0061042;	K06534	-	T	1CQS7;12NXJ;0V5SN;09UT4;0RQSR;1AZ58;0UMR5;0DG2Q;0IEC2;166ZI	melanoma cell adhesion molecule [Source:HGNC Symbol;Acc:HGNC:6934]	4162	P43121;A0A024R3I5
ENSG00000169224	217.204	240.684	193.724	0.804889	-0.313139	0.101134	1	1	247507058	247577690	+	4680	GCSAML	GO:0050855;GO:0050855;GO:2000401;GO:2000401;GO:0050855;GO:0050855;GO:2000401;GO:2000401;GO:0050855;GO:0050855;GO:2000401;GO:2000401;GO:0050855;GO:0050855;GO:2000401;GO:2000401;GO:0050855;GO:0050855;GO:2000401;GO:2000401;GO:0050855;GO:0050855;GO:2000401;GO:2000401;GO:0050855;GO:0050855;GO:2000401;GO:2000401;GO:0050855;GO:0050855;GO:2000401;GO:2000401;GO:0050855;GO:0050855;GO:2000401;GO:2000401;GO:…	-	-	S	0DUPF;0J067;13VX1;0RZ10;0UVN7;1B656;16I2S;1D3RX;0A8QZ;0VJMM	germinal center associated signaling and motility like [Source:HGNC Symbol;Acc:HGNC:29583]	148823	Q5JQS6
ENSG00000198113	372.436	336.895	407.977	1.21099	0.276187	0.101719	1	9	137277726	137282641	+	4171	TOR4A	GO:0000166;GO:0002576;GO:0005524;GO:0005524;GO:0005524;GO:0005576;GO:0005635;GO:0005788;GO:0016020;GO:0016021;GO:0016887;GO:0031093;	-	-	O	0UN4H;KOG2170;0DIGH;0V841;1CT72;16H6W;12SV5;09X5G;0RV9S;1B2DB	torsin family 4 member A [Source:HGNC Symbol;Acc:HGNC:25981]	54863	Q9NXH8
ENSG00000143126	268.717	295.932	241.503	0.816075	-0.293227	0.101758	1	1	109249539	109275751	+	12830	CELSR2	GO:0004888;GO:0004888;GO:0004930;GO:0004930;GO:0004930;GO:0005509;GO:0005509;GO:0005737;GO:0005886;GO:0005886;GO:0005886;GO:0005886;GO:0006355;GO:0007155;GO:0007155;GO:0007156;GO:0007156;GO:0007156;GO:0007165;GO:0007166;GO:0007166;GO:0007186;GO:0007186;GO:0007186;GO:0007275;GO:0016020;GO:0016020;GO:0016020;GO:0016021;GO:0016021;GO:0016021;GO:0016055;GO:0021999;GO:0022407;GO:0048813;GO:0060071;GO:…	K04601	-	T	1661U;0RMZJ;1CRER;12TQ4;0UIK1;1AT50;09VG1;0V6F8;0DGQS;KOG4289	cadherin EGF LAG seven-pass G-type receptor 2 [Source:HGNC Symbol;Acc:HGNC:3231]	1952	Q9HCU4
ENSG00000165533	98.7621	112.714	84.8099	0.752433	-0.410365	0.102257	1	14	88824153	88881078	+	6257	TTC8	GO:0034464;GO:1905515;GO:0005515;GO:0034464;GO:0034464;GO:1905515;GO:1905515;GO:0001736;GO:0005515;GO:0005515;GO:0005929;GO:0007411;GO:0007608;GO:0016020;GO:0021772;GO:0032391;GO:0032880;GO:0034260;GO:0034464;GO:0034464;GO:0034464;GO:0035264;GO:0045444;GO:0051492;GO:0060122;GO:0060219;GO:0060271;GO:0061326;GO:0072659;GO:1903251;GO:1905515;GO:1905515;GO:0005515;GO:0034464;GO:0034464;GO:1905515;GO:…	K16781	-	Z;S	164ZR;09XM4;1AS3C;12RMN;0VAAQ;1CVR5;KOG1129;0DKW1;0RPPH;0UGA7	tetratricopeptide repeat domain 8 [Source:HGNC Symbol;Acc:HGNC:20087]	123016	Q8TAM2;A0A0C4DGX9;Q86U25
ENSG00000146215	25.5133	31.8524	19.1741	0.601965	-0.732248	0.10231	1	6	43299710	43308797	-	2453	CRIP3	GO:0046872;GO:0005737;GO:0046872;GO:0005737;GO:0046872;	-	-	Z;T	0B0RA;0S2D2;14TYE;0V1H8;1BA93;0WD8M;0KDR9;16N8S;1DD3X;0E64N	cysteine rich protein 3 [Source:HGNC Symbol;Acc:HGNC:17751]	401262	Q6Q6R5
ENSG00000271383	277.164	249.474	304.853	1.22198	0.28922	0.10248	1	1	149475338	149556361	+	13754	NBPF19	GO:0005737;	-	-	-	-	NBPF member 19 [Source:HGNC Symbol;Acc:HGNC:31999]	101060226	-
ENSG00000162413	841.541	910.946	772.135	0.847618	-0.238513	0.102581	1	1	6590724	6614607	-	6901	KLHL21	GO:0000139;GO:0004842;GO:0005515;GO:0005737;GO:0005819;GO:0005827;GO:0005829;GO:0005856;GO:0006513;GO:0007049;GO:0016567;GO:0030134;GO:0031463;GO:0032465;GO:0035853;GO:0043687;GO:0048208;GO:0051301;GO:0000139;GO:0004842;GO:0005515;GO:0005737;GO:0005819;GO:0005827;GO:0005829;GO:0005856;GO:0006513;GO:0007049;GO:0016567;GO:0030134;GO:0031463;GO:0032465;GO:0035853;GO:0043687;GO:0048208;GO:0051301;GO:…	K10458	-	T	12SM4;0V55B;165CX;1CQ5Q;0UGS6;0RVIT;09U6C;0DFFZ;KOG4441;1ASG5	kelch like family member 21 [Source:HGNC Symbol;Acc:HGNC:29041]	9903	Q9UJP4
ENSG00000198521	1114.47	1204.11	1024.83	0.851112	-0.232579	0.102658	1	19	21804949	21852125	-	8649	ZNF43	GO:0003676;GO:0003676;GO:0005622;GO:0006355;GO:0006355;GO:0046872;GO:0000981;GO:0003676;GO:0003676;GO:0003677;GO:0003677;GO:0003677;GO:0005622;GO:0005634;GO:0005634;GO:0006355;GO:0006355;GO:0006357;GO:0046872;GO:0000981;GO:0003676;GO:0003676;GO:0003677;GO:0003677;GO:0003677;GO:0005622;GO:0005634;GO:0005634;GO:0006355;GO:0006355;GO:0006357;GO:0046872;GO:0000981;GO:0003676;GO:0003676;GO:0003677;GO:…	K09228	-	K	0UXG6;16JJI;0B2Y5;1D6IA;KOG1721;14VEH;0RRID;1B7AH;0DXFP;0WE9H	zinc finger protein 43 [Source:HGNC Symbol;Acc:HGNC:13109]	7594	P17038
ENSG00000130429	74.9323	63.256	86.6087	1.36918	0.453311	0.102661	1	7	99374249	99394816	+	3988	ARPC1B	GO:0005515;GO:0005885;GO:0005885;GO:0015629;GO:0015629;GO:0030833;GO:0030833;GO:0034314;GO:0034314;GO:0005515;GO:0005885;GO:0005885;GO:0015629;GO:0015629;GO:0030833;GO:0030833;GO:0034314;GO:0034314;GO:0003779;GO:0005200;GO:0005200;GO:0005515;GO:0005515;GO:0005634;GO:0005737;GO:0005829;GO:0005856;GO:0005885;GO:0005885;GO:0005885;GO:0005885;GO:0005885;GO:0005885;GO:0005925;GO:0015629;GO:0015629;GO:…	K05757	-	-	-	actin related protein 2/3 complex subunit 1B [Source:HGNC Symbol;Acc:HGNC:704]	10095	O15143;A4D275
ENSG00000124635	193.492	166.839	220.144	1.3195	0.399992	0.102929	1	6	27125897	27132750	-	950	HIST1H2BJ	GO:0000786;GO:0000786;GO:0000786;GO:0001530;GO:0002227;GO:0003677;GO:0003677;GO:0003677;GO:0003677;GO:0005515;GO:0005515;GO:0005615;GO:0005634;GO:0005654;GO:0005654;GO:0005694;GO:0005829;GO:0005886;GO:0006334;GO:0006334;GO:0010804;GO:0016567;GO:0019731;GO:0031640;GO:0042742;GO:0046982;GO:0046982;GO:0050829;GO:0050830;GO:0061844;GO:0000786;GO:0000786;GO:0000786;GO:0001530;GO:0002227;GO:0003677;GO:…	K11252	-	B	1B5FS;0A6XK;0VHRW;1D389;KOG1744;0DTW8;0UV7Z;13SS1;0RYQB;16HDQ	histone cluster 1 H2B family member j [Source:HGNC Symbol;Acc:HGNC:4761]	8970	P06899;A0A024RCJ2
ENSG00000156564	32.2289	25.0507	39.407	1.57309	0.6536	0.103108	1	6	40391591	40587364	-	3164	LRFN2	GO:0005515;GO:0005886;GO:0005886;GO:0009986;GO:0009986;GO:0016020;GO:0016021;GO:0030054;GO:0045202;GO:0045211;GO:0050804;GO:0098685;GO:0099061;GO:0099175;	K16355	-	T	0V9W4;KOG0619;16ESF;1B3XZ;13MB6;0DKDF;0RSK5;1CV7G;0UNCH;09YYE	leucine rich repeat and fibronectin type III domain containing 2 [Source:HGNC Symbol;Acc:HGNC:21226]	57497	Q9ULH4
ENSG00000167880	10.4293	6.28656	14.572	2.31796	1.21286	0.103295	1	17	76004502	76027452	-	7510	EVPL	GO:0001533;GO:0001533;GO:0005198;GO:0005198;GO:0005856;GO:0005856;GO:0008544;GO:0008544;GO:0019215;GO:0019215;GO:0001533;GO:0001533;GO:0001533;GO:0001533;GO:0005198;GO:0005198;GO:0005198;GO:0005515;GO:0005737;GO:0005737;GO:0005829;GO:0005829;GO:0005856;GO:0005856;GO:0005856;GO:0005882;GO:0008544;GO:0008544;GO:0008544;GO:0016020;GO:0018149;GO:0019215;GO:0019215;GO:0030054;GO:0030057;GO:0030216;GO:…	K10383	-	Z	0S2QW;0E8CT;1BB19;0IQBQ;13D7W;16NSK;0B4J3;0WH2T;1DFBB;0V36Q	envoplakin [Source:HGNC Symbol;Acc:HGNC:3503]	2125	Q92817
ENSG00000168916	108.511	127.437	89.5859	0.702982	-0.50844	0.103319	1	5	124636913	124748807	-	6922	ZNF608	GO:0000122;GO:0003676;GO:0003676;GO:0046872;GO:0000122;GO:0000122;GO:0003676;GO:0003676;GO:0046872;GO:0003676;GO:0003676;GO:0003676;GO:0003676;	-	-	S	0UGFK;0DF8H;1AZBP;0IIE1;0V4XC;0RW53;16C35;12TW8;1CPY4;09TYG	zinc finger protein 608 [Source:HGNC Symbol;Acc:HGNC:29238]	57507	Q9ULD9;B3KPE6
ENSG00000160439	190.943	167.037	214.85	1.28624	0.363163	0.103403	1	19	55039108	55071291	-	8602	RDH13	GO:0005739;GO:0005743;GO:0005743;GO:0009644;GO:0010842;GO:0016020;GO:0016491;GO:0016491;GO:0016491;GO:0042462;GO:0042572;GO:0042574;GO:0052650;GO:0052650;GO:0055114;GO:0055114;GO:0005739;GO:0005743;GO:0005743;GO:0016020;GO:0016491;GO:0016491;GO:0016491;GO:0042572;GO:0042574;GO:0052650;GO:0052650;GO:0055114;GO:0016491;GO:0055114;GO:0005739;GO:0005743;GO:0005743;GO:0016020;GO:0016491;GO:0016491;GO:…	K11161	EC:1.1.1.300	Q	0V7JA;KOG1208;09WKN;1AVNH;0DFZ6;1CQNM;12TKG;16AUC;0UK6I;0RXK5	retinol dehydrogenase 13 [Source:HGNC Symbol;Acc:HGNC:19978]	112724	Q8NBN7;A0A024R4M8;B3KVA3
ENSG00000167645	242.148	216.884	267.412	1.23298	0.302145	0.10349	1	19	38303558	38317273	-	4723	YIF1B	GO:0005515;GO:0005789;GO:0005789;GO:0005793;GO:0006888;GO:0016020;GO:0016021;GO:0030134;GO:0030173;GO:0005515;GO:0005789;GO:0005789;GO:0005793;GO:0006888;GO:0016020;GO:0016021;GO:0030134;GO:0030173;GO:0005515;GO:0005789;GO:0005789;GO:0005793;GO:0006888;GO:0016020;GO:0016021;GO:0030134;GO:0030173;GO:0005515;GO:0005789;GO:0005789;GO:0005793;GO:0006888;GO:0016020;GO:0016021;GO:0030134;GO:0030173;GO:…	K20362	-	S	1CSIA;KOG3094;0DHTW;169AH;09WIJ;1AVJT;12R07;0V7H3;0RMPN;0UK3F	Yip1 interacting factor homolog B, membrane trafficking protein [Source:HGNC Symbol;Acc:HGNC:30511]	90522	Q5BJH7;Q9H5F7
ENSG00000164713	715.167	655.911	774.422	1.18068	0.23962	0.103675	1	7	98252379	98310441	+	5139	BRI3	GO:0005764;GO:0005765;GO:0005886;GO:0016020;GO:0016021;GO:0035577;GO:0042802;GO:0043312;	-	-	S	0VIHF;KOG4517;1B60X;0RZ2N;0DUCH;1D3Q6;0UVEG;0AABC;13W5Z;16HTU	brain protein I3 [Source:HGNC Symbol;Acc:HGNC:1109]	25798	O95415
ENSG00000120802	5157.92	4785.36	5530.48	1.15571	0.208776	0.103811	1	12	98515512	98550379	+	8593	TMPO	GO:0003677;GO:0003677;GO:0003677;GO:0005515;GO:0005521;GO:0005634;GO:0005634;GO:0005635;GO:0005635;GO:0005637;GO:0005737;GO:0016020;GO:0016021;GO:0031965;GO:0003677;GO:0003677;GO:0016020;GO:0016021;GO:0000785;GO:0003677;GO:0003677;GO:0003677;GO:0005515;GO:0005521;GO:0005634;GO:0005634;GO:0005634;GO:0005635;GO:0005635;GO:0005694;GO:0006355;GO:0045296;GO:0003677;GO:0003677;GO:0003677;GO:0005515;GO:…	-	-	S;K	0V5V3;0IT7C;1CQUH;0RT6P;0DG4X;16DNK;0UHSG;12R3K;09UVG;1ATCS	thymopoietin [Source:HGNC Symbol;Acc:HGNC:11875]	7112	P42167;A0A024RBE7;Q59G12
ENSG00000164045	17.4924	11.3298	23.6551	2.08787	1.06203	0.10384	1	3	48157146	48188417	-	4145	CDC25A	GO:0000079;GO:0000079;GO:0000082;GO:0000086;GO:0000086;GO:0004721;GO:0004721;GO:0004725;GO:0004725;GO:0004725;GO:0004725;GO:0005515;GO:0005515;GO:0005622;GO:0005634;GO:0005634;GO:0005654;GO:0005737;GO:0005737;GO:0005829;GO:0006470;GO:0006470;GO:0007049;GO:0008283;GO:0009314;GO:0010971;GO:0016579;GO:0016787;GO:0019901;GO:0034644;GO:0035335;GO:0045931;GO:0051087;GO:0051301;GO:0051726;GO:0110032;GO:…	K06645	EC:3.1.3.48	D	0DHH9;09W87;12TIQ;KOG3772;0UJ4H;0V76J;1AV67;1CQC2;0RVZ6;16EJJ	cell division cycle 25A [Source:HGNC Symbol;Acc:HGNC:1725]	993	P30304;A0A024R2S4
ENSG00000111537	213.112	252.301	173.923	0.689346	-0.536699	0.103908	1	12	68154768	68159740	-	1211	IFNG	GO:0000122;GO:0001774;GO:0001934;GO:0002250;GO:0005125;GO:0005125;GO:0005133;GO:0005133;GO:0005133;GO:0005515;GO:0005576;GO:0005576;GO:0005576;GO:0005576;GO:0005576;GO:0005615;GO:0005615;GO:0006915;GO:0006955;GO:0006955;GO:0006959;GO:0007050;GO:0007166;GO:0007259;GO:0008284;GO:0009615;GO:0010508;GO:0010508;GO:0010628;GO:0010628;GO:0010628;GO:0010629;GO:0010629;GO:0010634;GO:0010835;GO:0010870;GO:…	K04687	-	W;T	1D3H2;168AV;0UUYR;1AVF9;0IWSY;13QRX;0VI4Q;0A7AE;0RW9A;0DU50	interferon gamma [Source:HGNC Symbol;Acc:HGNC:5438]	3458	P01579
ENSG00000170921	1239.49	1337.28	1141.7	0.85375	-0.228115	0.103941	1	17	63009556	63427699	+	22866	TANC2	GO:0001701;GO:0005515;GO:0098978;GO:0099092;GO:0005515;GO:0005515;	-	-	S;M;E	12SP1;KOG0504;164AU;0UMYN;1AST3;0VB5P;0A09Q;1CWS8;0RM2K;0DJP7	tetratricopeptide repeat, ankyrin repeat and coiled-coil containing 2 [Source:HGNC Symbol;Acc:HGNC:30212]	26115	Q9HCD6
ENSG00000135709	2395.49	2198.59	2592.38	1.17911	0.237704	0.104018	1	16	85027751	85094230	+	8837	KIAA0513	GO:0005737;GO:0005737;GO:0005737;GO:0005737;	-	-	S	1AWMT;0VCM8;0UIHK;0IDYE;16B6U;13IIA;1CUU5;0A1RM;0RNGM;0DK05	KIAA0513 [Source:HGNC Symbol;Acc:HGNC:29058]	9764	O60268
ENSG00000074266	667.05	610.168	723.932	1.18645	0.246647	0.104034	1	11	86244753	86278813	+	6807	EED	GO:0005515;GO:0005654;GO:0005829;GO:0016571;GO:0016571;GO:0035098;GO:0035098;GO:0000122;GO:0005515;GO:0005515;GO:0005515;GO:0005634;GO:0005654;GO:0005654;GO:0005694;GO:0005829;GO:0006325;GO:0006342;GO:0016571;GO:0016571;GO:0031491;GO:0035098;GO:0035098;GO:0035098;GO:0035098;GO:0035098;GO:0042054;GO:0042054;GO:0042054;GO:0042802;GO:0045814;GO:0045892;GO:0046976;GO:0046976;GO:0070317;GO:0070734;GO:…	K11462	-	K;B	0RR56;12X9S;1AU07;0DRAJ;0VD81;1D0FX;0A2C2;166X5;0UKDV;KOG1034	embryonic ectoderm development [Source:HGNC Symbol;Acc:HGNC:3188]	8726	O75530
ENSG00000197728	7521.31	8951.62	6091	0.680435	-0.555471	0.104095	1	12	56041351	56044697	+	2053	RPS26	GO:0000184;GO:0002181;GO:0003723;GO:0003729;GO:0003729;GO:0003735;GO:0003735;GO:0003735;GO:0005515;GO:0005622;GO:0005654;GO:0005737;GO:0005783;GO:0005791;GO:0005829;GO:0005829;GO:0005840;GO:0005840;GO:0005840;GO:0006412;GO:0006412;GO:0006412;GO:0006413;GO:0006614;GO:0015935;GO:0016020;GO:0019083;GO:0022627;GO:0022627;GO:0033119;GO:0042788;GO:0045296;GO:0070062;GO:0098556;GO:0000184;GO:0002181;GO:…	K02976	-	J	1B61G;16JUV;13SKP;0A7G1;0RZ4U;0UVIA;KOG1768;1D3KT;0DU8Y;0VIAS	ribosomal protein S26 [Source:HGNC Symbol;Acc:HGNC:10414]	6231	P62854;A0A024RB14
ENSG00000164933	87.1466	99.8643	74.4288	0.745299	-0.424109	0.104182	1	8	103398635	103415189	-	3654	SLC25A32	GO:0016020;GO:0016021;GO:0016020;GO:0016021;GO:0005739;GO:0005739;GO:0005743;GO:0005743;GO:0006839;GO:0006839;GO:0008517;GO:0008517;GO:0008517;GO:0008517;GO:0015230;GO:0015884;GO:0016020;GO:0016021;GO:0031966;GO:0031966;GO:0035350;GO:0046655;GO:1904947;GO:0016020;GO:0016021;	K15115	-	C	0V6AQ;0RVZC;0UJRJ;16FZH;1CQGT;09W9T;0DHJ1;1B3AS;12Q55;KOG0764	solute carrier family 25 member 32 [Source:HGNC Symbol;Acc:HGNC:29683]	81034	Q9H2D1;A0A024R9D0
ENSG00000167232	5796.32	6295.19	5297.45	0.841507	-0.248953	0.104288	1	19	23304991	23395471	-	10308	ZNF91	GO:0003676;GO:0003676;GO:0005622;GO:0006355;GO:0006355;GO:0000981;GO:0003676;GO:0003676;GO:0003677;GO:0003677;GO:0003700;GO:0005622;GO:0005634;GO:0005634;GO:0006355;GO:0006355;GO:0006357;GO:0008270;GO:0045892;GO:0046872;GO:0070895;GO:0000981;GO:0003676;GO:0003676;GO:0003677;GO:0003677;GO:0003700;GO:0005622;GO:0005634;GO:0005634;GO:0006355;GO:0006355;GO:0006357;GO:0008270;GO:0045892;GO:0046872;GO:…	K09228	-	K	1B4K3;0V4DW;09TES;0UNG0;KOG1721;12PGP;0RK62;1CPIM;0DERT;16IXC	zinc finger protein 91 [Source:HGNC Symbol;Acc:HGNC:13166]	7644	Q05481
ENSG00000184828	18.4278	13.1894	23.6662	1.79433	0.843444	0.10444	1	18	48026672	48410752	-	7610	ZBTB7C	GO:0003674;GO:0003676;GO:0003676;GO:0005515;GO:0005575;GO:0008285;GO:0046872;GO:0003674;GO:0003676;GO:0003676;GO:0005515;GO:0005575;GO:0008285;GO:0046872;GO:0003674;GO:0003676;GO:0003676;GO:0005515;GO:0005575;GO:0005634;GO:0008285;GO:0045600;GO:0045944;GO:0046872;GO:1903025;GO:0003674;GO:0003676;GO:0003676;GO:0005515;GO:0005575;GO:0008285;GO:0046872;GO:0005515;	K10494	-	-	-	zinc finger and BTB domain containing 7C [Source:HGNC Symbol;Acc:HGNC:31700]	201501	A1YPR0;B2RG49
ENSG00000117394	820.503	887.522	753.483	0.848973	-0.236209	0.104473	1	1	42925375	42958868	-	4416	SLC2A1	GO:0000139;GO:0001666;GO:0001939;GO:0005215;GO:0005355;GO:0005355;GO:0005355;GO:0005355;GO:0005515;GO:0005515;GO:0005737;GO:0005737;GO:0005829;GO:0005829;GO:0005886;GO:0005886;GO:0005886;GO:0005886;GO:0005886;GO:0005887;GO:0005901;GO:0005911;GO:0005989;GO:0006970;GO:0007565;GO:0008643;GO:0009986;GO:0010827;GO:0014704;GO:0016020;GO:0016020;GO:0016020;GO:0016020;GO:0016020;GO:0016021;GO:0016021;GO:…	K07299	-	P;G	1D0S6;0V4US;16CXF;09TVJ;0RQD2;KOG0569;0UHRH;1AT3J;0DKR7;12P9V	solute carrier family 2 member 1 [Source:HGNC Symbol;Acc:HGNC:11005]	6513	P11166;Q59GX2
ENSG00000167562	439.062	478.167	399.957	0.836438	-0.25767	0.104648	1	19	52555457	52587174	+	7201	ZNF701	GO:0003676;GO:0003676;GO:0003676;GO:0003676;GO:0005622;GO:0006355;GO:0006355;GO:0003676;GO:0003676;GO:0003677;GO:0005622;GO:0005634;GO:0006355;GO:0006355;GO:0046872;GO:0003676;GO:0003676;GO:0003677;GO:0005622;GO:0005634;GO:0006355;GO:0006355;GO:0046872;GO:0003676;GO:0003676;GO:0005622;GO:0006355;GO:0006355;GO:0003676;GO:0003676;GO:0003677;GO:0005622;GO:0005634;GO:0006355;GO:0006355;GO:0046872;	K09228	-	K	0V0I4;0RWKR;1DBM9;0E51T;0AZ5G;KOG1721;0WC0T;1B8XX;16MP8;14SB0	zinc finger protein 701 [Source:HGNC Symbol;Acc:HGNC:25597]	55762	Q9NV72;Q6NWZ7
ENSG00000164610	190.245	211.621	168.868	0.797971	-0.325592	0.104915	1	7	33094797	33109404	-	1901	RP9	GO:0003723;GO:0005515;GO:0005634;GO:0005634;GO:0005785;GO:0005829;GO:0008380;GO:0008380;GO:0008380;GO:0046872;GO:0050890;GO:0005634;GO:0005829;GO:0008380;GO:0008380;	K19604	-	K	13G5U;1DGE8;0S32C;0ITQW;16P7I;0B6FW;0WJ6A;1BBJ8;0E9J7;0V3WT	RP9 pre-mRNA splicing factor [Source:HGNC Symbol;Acc:HGNC:10288]	6100	Q8TA86;A0A090N8Z0
ENSG00000133477	37.9041	45.7105	30.0977	0.658441	-0.602875	0.10515	1	22	39994954	40043534	+	16389	FAM83F	-	-	-	S	1CT5C;09X3S;0IJIT;0DIET;13MAU;16AX2;0US88;0V82A;1AXYD;0RKWT	family with sequence similarity 83 member F [Source:HGNC Symbol;Acc:HGNC:25148]	113828	Q8NEG4
ENSG00000066185	17.0722	22.1225	12.0218	0.54342	-0.879861	0.105294	1	1	42430329	42456253	-	2181	ZMYND12	GO:0005515;GO:0005622;GO:0046872;GO:0046872;	-	-	S	0IFR5;0RQ6E;1CT95;1AWIU;0V85Q;12NRR;09X74;169CJ;0DIIJ;0UM30	zinc finger MYND-type containing 12 [Source:HGNC Symbol;Acc:HGNC:21192]	84217	Q9H0C1
ENSG00000187266	138.276	121.261	155.291	1.28063	0.356859	0.105318	1	19	11377207	11384342	-	3077	EPOR	GO:0004888;GO:0004888;GO:0004896;GO:0004896;GO:0004900;GO:0004900;GO:0005515;GO:0005515;GO:0005515;GO:0005576;GO:0005886;GO:0005886;GO:0005887;GO:0007165;GO:0007165;GO:0007420;GO:0007507;GO:0014068;GO:0016020;GO:0016020;GO:0016020;GO:0016021;GO:0016021;GO:0016021;GO:0019221;GO:0038162;GO:0042802;GO:0046579;GO:0046697;GO:0004888;GO:0004888;GO:0004896;GO:0004896;GO:0004900;GO:0004900;GO:0005515;GO:…	K05079	-	W;T	0IFGH;13JHA;1CYE9;0UFNJ;164EM;0DPFW;0A1TM;0RXJW;0VCPD;1ARI4	erythropoietin receptor [Source:HGNC Symbol;Acc:HGNC:3416]	2057	P19235
ENSG00000187079	4.63575	7.18819	2.08331	0.289824	-1.78675	0.105461	1	11	12674421	12944737	+	10703	TEAD1	GO:0000978;GO:0001228;GO:0003677;GO:0003700;GO:0003700;GO:0003700;GO:0005634;GO:0005634;GO:0005654;GO:0006355;GO:0006355;GO:0035329;GO:0035329;GO:0045944;GO:0003700;GO:0003700;GO:0005634;GO:0006355;GO:0006355;GO:0003677;GO:0003700;GO:0003700;GO:0003700;GO:0005634;GO:0005634;GO:0005654;GO:0006355;GO:0006355;GO:0035329;GO:0035329;GO:0000790;GO:0000981;GO:0000981;GO:0000987;GO:0001085;GO:0001134;GO:…	K09448	-	-	-	TEA domain transcription factor 1 [Source:HGNC Symbol;Acc:HGNC:11714]	7003	P28347;Q59EF3
ENSG00000186814	507.975	553.182	462.769	0.836558	-0.257462	0.10555	1	18	35251058	35290245	-	8271	ZSCAN30	GO:0003676;GO:0003676;GO:0003676;GO:0003676;GO:0003677;GO:0003700;GO:0003700;GO:0005634;GO:0006355;GO:0006355;GO:0046872;GO:0003676;GO:0003676;GO:0003677;GO:0003700;GO:0003700;GO:0005634;GO:0006355;GO:0006355;GO:0046872;GO:0003676;GO:0003676;GO:0003700;GO:0003700;GO:0005634;GO:0006355;GO:0006355;GO:0046872;GO:0003700;GO:0003700;GO:0005634;GO:0006355;GO:0006355;GO:0003700;GO:0003700;GO:0005634;GO:…	K09230	-	K	1CQW8;0RRSH;09UX9;0V5X2;16G3A;KOG1721;0UHV4;0DG6P;13KHE;1B3F5	zinc finger and SCAN domain containing 30 [Source:HGNC Symbol;Acc:HGNC:33517]	100101467	Q86W11
ENSG00000187980	9.43887	14.3007	4.577	0.320053	-1.64362	0.105873	1	1	20161253	20177424	-	3298	PLA2G2C	GO:0004623;GO:0005509;GO:0005509;GO:0005576;GO:0006644;GO:0006644;GO:0016042;GO:0016042;GO:0046872;GO:0050482;GO:0050482;GO:0004623;GO:0004623;GO:0004623;GO:0005509;GO:0005509;GO:0005576;GO:0006629;GO:0006644;GO:0006644;GO:0016042;GO:0016042;GO:0016787;GO:0050482;GO:0050482;GO:0102567;GO:0102568;	K01047	EC:3.1.1.4	I	0RYWW;16HS4;0DTRP;1D30Y;0UV4Y;1B5W4;KOG4087;1447D;0VIVP;0A70T	phospholipase A2 group IIC [Source:HGNC Symbol;Acc:HGNC:9032]	391013	-
ENSG00000114942	3198.66	2964.86	3432.46	1.15771	0.21128	0.105978	1	2	206159585	206162928	+	1915	EEF1B2	GO:0003746;GO:0003746;GO:0003746;GO:0005085;GO:0005515;GO:0005737;GO:0005783;GO:0005829;GO:0005829;GO:0005853;GO:0005853;GO:0005853;GO:0006412;GO:0006414;GO:0006414;GO:0006414;GO:0006414;GO:0006414;GO:0003746;GO:0003746;GO:0003746;GO:0005085;GO:0005515;GO:0005737;GO:0005783;GO:0005829;GO:0005829;GO:0005853;GO:0005853;GO:0005853;GO:0006412;GO:0006414;GO:0006414;GO:0006414;GO:0006414;GO:0006414;GO:…	K03232	-	K	0RY83;0V7WM;09WYF;KOG1668;1CSZE;0DI8Y;16D8U;12T5R;0UQNN;1B13H	eukaryotic translation elongation factor 1 beta 2 [Source:HGNC Symbol;Acc:HGNC:3208]	1933	P24534;A0A024R3W7
ENSG00000160219	2953.69	3198.86	2708.52	0.846712	-0.240057	0.106027	1	X	154675249	154751583	-	5272	GAB3	GO:0030225;	K23780	-	T	12PJX;0UJ9V;0DH7S;0RM7W;1CRXY;16GQ7;09VYY;0V6XA;0IEG0;1B0XT	GRB2 associated binding protein 3 [Source:HGNC Symbol;Acc:HGNC:17515]	139716	Q8WWW8
ENSG00000149403	18.6472	9.39931	27.8951	2.96778	1.56939	0.106044	1	11	120511700	120988904	+	7518	GRIK4	GO:0004970;GO:0004970;GO:0005216;GO:0005216;GO:0005886;GO:0005886;GO:0005886;GO:0005887;GO:0006811;GO:0006811;GO:0006811;GO:0007215;GO:0007268;GO:0008066;GO:0015276;GO:0015277;GO:0015277;GO:0016020;GO:0016020;GO:0016020;GO:0016020;GO:0016021;GO:0030054;GO:0032983;GO:0032983;GO:0034220;GO:0035235;GO:0035249;GO:0038023;GO:0038023;GO:0042734;GO:0042734;GO:0045202;GO:0045202;GO:0045211;GO:0045211;GO:…	K05204	-	W;T;P;E	1DCY5;14TR7;1BA57;0B0II;0WD1N;0V1C8;0E5YQ;16N6Z;0KDI6	glutamate ionotropic receptor kainate type subunit 4 [Source:HGNC Symbol;Acc:HGNC:4582]	2900	Q16099;B2RAP6
ENSG00000067082	34572.9	37946.8	31199	0.822178	-0.282477	0.106443	1	10	3775996	3785281	-	6139	KLF6	GO:0000790;GO:0000978;GO:0000981;GO:0000981;GO:0001228;GO:0001650;GO:0003676;GO:0003676;GO:0003677;GO:0005515;GO:0005634;GO:0005634;GO:0005634;GO:0005730;GO:0005829;GO:0006357;GO:0030183;GO:0043231;GO:0045893;GO:0045944;GO:0046872;GO:0000790;GO:0000978;GO:0000981;GO:0000981;GO:0001228;GO:0001650;GO:0003676;GO:0003676;GO:0003677;GO:0005515;GO:0005634;GO:0005634;GO:0005634;GO:0005730;GO:0005829;GO:…	K09207	-	K	1CUAB;1AUQ5;0RWW6;13HQY;167M5;0UI48;KOG1721;09Y7Z;0DJHW;0V95K	Kruppel like factor 6 [Source:HGNC Symbol;Acc:HGNC:2235]	1316	Q99612
ENSG00000154330	40.273	26.6535	53.8925	2.02197	1.01576	0.106496	1	9	68328308	68531061	+	7714	PGM5	GO:0000287;GO:0000287;GO:0001725;GO:0001725;GO:0004614;GO:0005198;GO:0005737;GO:0005829;GO:0005856;GO:0005912;GO:0005913;GO:0005914;GO:0005914;GO:0005925;GO:0005925;GO:0005975;GO:0005975;GO:0005975;GO:0006006;GO:0007155;GO:0009898;GO:0009898;GO:0014704;GO:0014704;GO:0014706;GO:0016010;GO:0016010;GO:0016010;GO:0016868;GO:0016868;GO:0030018;GO:0030018;GO:0030054;GO:0030055;GO:0030239;GO:0042383;GO:…	K15636	-	Z;G	0DQ4H;12QH6;0VC4Q;1CZ5P;1B2F9;KOG0625;0S0IF;0A18V;0UKR0;16FXW	phosphoglucomutase 5 [Source:HGNC Symbol;Acc:HGNC:8908]	5239	Q15124
ENSG00000214114	200.744	178.838	222.65	1.24498	0.316123	0.107132	1	1	38862493	38873368	-	2773	MYCBP	GO:0003713;GO:0003713;GO:0003713;GO:0005515;GO:0005515;GO:0005634;GO:0005737;GO:0005737;GO:0005739;GO:0006355;GO:0006355;GO:0006355;GO:0007283;GO:1903508;GO:0003713;GO:0003713;GO:0006355;GO:0006355;GO:1903508;	-	-	S;K	0DU9G;0J2G0;0UVF6;13VCG;1D3M9;16I6E;0RZB4;1B5X0;0A8AF;0VKUU	MYC binding protein [Source:HGNC Symbol;Acc:HGNC:7554]	26292	Q99417
ENSG00000121314	1.14629	0	2.29258	Inf	Inf	0.107239	1	12	10806051	10807293	-	1243	TAS2R8	GO:0001580;GO:0001580;GO:0004930;GO:0004930;GO:0004930;GO:0005886;GO:0007165;GO:0007186;GO:0007186;GO:0007186;GO:0007186;GO:0008527;GO:0016020;GO:0016021;GO:0016021;GO:0016021;GO:0016021;GO:0033038;GO:0033038;GO:0050896;GO:0050909;GO:0050909;GO:0050909;	K08474	-	T	0VEPC;1AWMD;169EP;1CTBR;13MBS;0IFAT;0S0BA;0A56Y;0UM64;0DIKU	taste 2 receptor member 8 [Source:HGNC Symbol;Acc:HGNC:14915]	50836	Q9NYW2
ENSG00000198899	29291.9	31658.5	26925.2	0.850489	-0.233635	0.107488	1	MT	8527	9207	+	681	MT-ATP6	GO:0005515;GO:0005739;GO:0005743;GO:0005743;GO:0005753;GO:0005753;GO:0006754;GO:0006754;GO:0006811;GO:0007568;GO:0015078;GO:0015078;GO:0015986;GO:0015986;GO:0015986;GO:0016020;GO:0016021;GO:0016887;GO:0022857;GO:0042407;GO:0042776;GO:0042776;GO:0045259;GO:0045263;GO:0045263;GO:0045263;GO:0046933;GO:0055093;	-	-	C	0A4QK;16J5W;0DSI2;KOG4665;1D1U6;1B3V3;0UU9V;0RQ3C;0VFZE;13N3J	mitochondrially encoded ATP synthase membrane subunit 6 [Source:HGNC Symbol;Acc:HGNC:7414]	-	-
ENSG00000237440	767.752	835.616	699.887	0.83757	-0.255719	0.107828	1	19	20535825	20565809	-	8978	ZNF737	GO:0003676;GO:0003676;GO:0003676;GO:0003676;GO:0003677;GO:0005622;GO:0005634;GO:0006355;GO:0006355;GO:0046872;GO:0003676;GO:0003676;GO:0003676;GO:0003676;GO:0005622;GO:0006355;GO:0006355;	K09228	-	K	1B96N;1DBU4;0V0B1;0V4DW;09TES;0E4UZ;KOG1721;12PGP;0RNUA;16MCC	zinc finger protein 737 [Source:HGNC Symbol;Acc:HGNC:32468]	100129842	O75373
ENSG00000026036	56.9546	47.205	66.7043	1.41308	0.498842	0.107893	1	20	63659300	63698684	+	9093	RTEL1-TNFRSF6B	GO:0000166;GO:0000723;GO:0000723;GO:0003676;GO:0003677;GO:0003677;GO:0003678;GO:0003678;GO:0004386;GO:0004386;GO:0005524;GO:0005524;GO:0005634;GO:0005634;GO:0006139;GO:0006260;GO:0006281;GO:0006281;GO:0006310;GO:0006974;GO:0010569;GO:0016787;GO:0016818;GO:0032508;GO:0046872;GO:0051536;GO:0051539;	-	-	-	-	RTEL1-TNFRSF6B readthrough (NMD candidate) [Source:HGNC Symbol;Acc:HGNC:44095]	-	-
ENSG00000133739	265.716	292.291	239.142	0.818163	-0.28954	0.107971	1	8	85107215	85146080	+	5001	LRRCC1	GO:0005515;GO:0005737;GO:0005737;GO:0005813;GO:0005813;GO:0005814;GO:0005856;GO:0007049;GO:0051301;GO:0005515;GO:0005737;GO:0005737;GO:0005813;GO:0005813;GO:0005814;GO:0005856;GO:0007049;GO:0051301;	K16475	-	T	0RMV4;09VDP;0UNUB;1648V;0V6CN;KOG0531;12N9C;1ARBR;0DGN6;1CQEZ	leucine rich repeat and coiled-coil centrosomal protein 1 [Source:HGNC Symbol;Acc:HGNC:29373]	85444	Q9C099;B4DTJ0
ENSG00000140511	434.063	361.664	506.461	1.40036	0.485802	0.108098	1	15	88877288	88895626	-	3524	HAPLN3	GO:0001501;GO:0005540;GO:0005540;GO:0005540;GO:0005576;GO:0005615;GO:0007155;GO:0007155;GO:0007417;GO:0031012;GO:0005540;GO:0005540;GO:0007155;GO:0007155;	K06852	-	S;T	1CW8X;0DGA2;0IG4T;0RQX1;0UPWJ;169ZF;0VARQ;1AX57;13HZ2;09ZV5	hyaluronan and proteoglycan link protein 3 [Source:HGNC Symbol;Acc:HGNC:21446]	145864	Q96S86;A8K7T8;A0A024RC58
ENSG00000108932	830.747	958.267	703.228	0.733853	-0.446436	0.108482	1	17	68267026	68291267	-	4061	SLC16A6	GO:0005886;GO:0005887;GO:0005887;GO:0008028;GO:0008028;GO:0015293;GO:0015718;GO:0016020;GO:0016020;GO:0016021;GO:0016021;GO:0055085;GO:0055085;GO:0005886;GO:0005887;GO:0005887;GO:0008028;GO:0008028;GO:0015293;GO:0015718;GO:0016020;GO:0016020;GO:0016021;GO:0016021;GO:0055085;GO:0055085;GO:0005887;GO:0016020;GO:0016021;GO:0016021;GO:0055085;GO:0055085;GO:0016020;GO:0016021;GO:0016020;GO:0016021;	K08183	-	P;G	16FRR;0DN76;0VBYF;0UTAE;12TC4;0RNA1;1AZ9D;1CX3T;KOG2504;09WJF	solute carrier family 16 member 6 [Source:HGNC Symbol;Acc:HGNC:10927]	9120	O15403;A0A024R8J3
ENSG00000119421	94.3406	81.2592	107.422	1.32197	0.402687	0.108502	1	9	122144058	122159779	-	804	NDUFA8	GO:0005739;GO:0005739;GO:0005743;GO:0005743;GO:0005747;GO:0005747;GO:0005747;GO:0005747;GO:0005758;GO:0006120;GO:0006120;GO:0006120;GO:0006120;GO:0008137;GO:0008137;GO:0016020;GO:0032981;GO:0032981;GO:0044877;GO:0055114;GO:0070469;	K03952	-	C	1CSP9;1B1X6;0V7MK;09WP1;0DHYN;139SW;0RRTM;0UKAF;KOG3458;165A1	NADH:ubiquinone oxidoreductase subunit A8 [Source:HGNC Symbol;Acc:HGNC:7692]	4702	P51970
ENSG00000166750	9462.15	8773.94	10150.4	1.15688	0.210235	0.108748	1	17	35243071	35273655	+	10674	SLFN5	GO:0005524;GO:0005634;GO:0005634;GO:0000166;GO:0005524;GO:0005524;GO:0005634;GO:0005634;GO:0005634;GO:0030154;GO:0000166;GO:0005524;GO:0005524;GO:0005634;GO:0005634;GO:0030154;	-	-	S;D	13MK6;0DNJW;1CXGY;1AXTK;166W0;0IJEW;0RSRN;0VBV2;0A0YK;0UNAG	schlafen family member 5 [Source:HGNC Symbol;Acc:HGNC:28286]	162394	Q08AF3
ENSG00000136938	4152.64	3850.41	4454.86	1.15698	0.210368	0.109224	1	9	97983341	98015943	+	1870	ANP32B	GO:0001944;GO:0005515;GO:0005515;GO:0005634;GO:0005634;GO:0005730;GO:0005737;GO:0006334;GO:0006919;GO:0021591;GO:0042393;GO:0042393;GO:0045596;GO:0046827;GO:0048839;GO:0060021;GO:0070062;GO:0070063;	K18647	-	D	0DTVY;1D380;0A6X9;0VHRH;1AXDY;0UV8T;KOG2739;16A83;13QDV;0RKWB	acidic nuclear phosphoprotein 32 family member B [Source:HGNC Symbol;Acc:HGNC:16677]	10541	Q92688
ENSG00000135898	122.479	102.482	142.475	1.39024	0.475333	0.109324	1	2	230907318	230961066	-	4146	GPR55	GO:0004930;GO:0004930;GO:0004930;GO:0004930;GO:0004949;GO:0004949;GO:0005886;GO:0005886;GO:0005887;GO:0005887;GO:0005887;GO:0007165;GO:0007186;GO:0007186;GO:0007186;GO:0007186;GO:0007202;GO:0007202;GO:0016020;GO:0016021;GO:0016021;GO:0035025;GO:0035025;GO:0038171;GO:0045453;GO:0045671;GO:0051482;GO:0070374;GO:0004930;GO:0004930;GO:0004930;GO:0004930;GO:0004930;GO:0004949;GO:0004949;GO:0005886;GO:…	K08413	-	T	1657Y;1ASBR;0UGKB;0DR1N;0VE0Y;0RVXA;1D05W;0A3E8;0IEJJ;13H7X	G protein-coupled receptor 55 [Source:HGNC Symbol;Acc:HGNC:4511]	9290	Q9Y2T6;A8K858
ENSG00000066279	208.523	179.714	237.332	1.32061	0.401201	0.109396	1	1	197084127	197146694	-	10888	ASPM	GO:0000922;GO:0001764;GO:0002052;GO:0005515;GO:0005516;GO:0005516;GO:0005634;GO:0005634;GO:0005737;GO:0005737;GO:0005813;GO:0005819;GO:0005856;GO:0005874;GO:0007049;GO:0007051;GO:0007051;GO:0007051;GO:0007283;GO:0007420;GO:0008584;GO:0016324;GO:0021873;GO:0021987;GO:0030496;GO:0030496;GO:0036449;GO:0045665;GO:0045769;GO:0048477;GO:0048589;GO:0051301;GO:0051445;GO:0051653;GO:0051661;GO:0072687;GO:…	K16743	-	Z	1646V;0UPGQ;0RV0P;0DKI0;1B4K0;09Z2J;12QUQ;1CVC1;0VA03;KOG0165	abnormal spindle microtubule assembly [Source:HGNC Symbol;Acc:HGNC:19048]	259266	Q8IZT6;B3KWI2
ENSG00000070761	759.248	850.383	668.113	0.78566	-0.348022	0.109426	1	16	58113592	58129381	-	2302	CFAP20	GO:0003723;GO:0005515;GO:0005634;GO:0005634;GO:0005737;GO:0005814;GO:0005856;GO:0005874;GO:0005929;GO:0005929;GO:0005929;GO:0007275;GO:0018095;GO:0031514;GO:0036064;GO:0036064;GO:0042995;GO:0060271;GO:0060271;GO:0060296;GO:0060296;GO:0070062;GO:2000147;GO:2000147;GO:2000253;	-	-	K	0DNWY;0VC52;12TI5;0RV21;1CXUA;KOG3213;1AX87;0US8Y;16H08;0A197	cilia and flagella associated protein 20 [Source:HGNC Symbol;Acc:HGNC:29523]	29105	Q9Y6A4
ENSG00000127837	634.281	581.085	687.477	1.18309	0.242562	0.109807	1	2	218264123	218270257	-	3140	AAMP	GO:0001525;GO:0005515;GO:0005515;GO:0005737;GO:0005829;GO:0005829;GO:0005886;GO:0007275;GO:0008201;GO:0009986;GO:0010595;GO:0014909;GO:0015630;GO:0016020;GO:0030154;GO:0045171;GO:0005515;GO:0005829;GO:0015630;GO:0045171;GO:0005515;GO:0005515;GO:0005829;GO:0015630;GO:0045171;GO:0005515;GO:0005829;GO:0015630;GO:0045171;GO:0005515;	-	-	S;Z;I	0RTKE;1CX09;16GP2;0A0GR;12SUW;0DN3Y;KOG0296;0URIY;1AZTN;0VBCX	angio associated migratory cell protein [Source:HGNC Symbol;Acc:HGNC:18]	14	Q13685;A0A024R410
ENSG00000180626	171.007	190.396	151.618	0.796329	-0.328563	0.109882	1	17	5179535	5191868	-	5300	ZNF594	GO:0003676;GO:0003676;GO:0003677;GO:0005634;GO:0005634;GO:0005654;GO:0046872;GO:0003676;GO:0003676;GO:0003677;GO:0005634;GO:0005634;GO:0005654;GO:0046872;	-	-	K	0ADYU;16J1E;0RYAZ;0DRZZ;0VQ32;141P5;KOG1721;0USBD;1D18V;1B77U	zinc finger protein 594 [Source:HGNC Symbol;Acc:HGNC:29392]	84622	Q96JF6;Q6ZNC6
ENSG00000131143	2943.15	2729.98	3156.33	1.15617	0.209356	0.109905	1	16	85798633	85807054	+	4802	COX4I1	GO:0004129;GO:0004129;GO:0022900;GO:1902600;GO:0004129;GO:0004129;GO:0005634;GO:0005739;GO:0016020;GO:0016021;GO:0022900;GO:1902600;GO:0004129;GO:0004129;GO:0004129;GO:0004129;GO:0005515;GO:0005515;GO:0005634;GO:0005739;GO:0005739;GO:0005739;GO:0005743;GO:0005743;GO:0005743;GO:0005751;GO:0005751;GO:0006091;GO:0006123;GO:0006123;GO:0007584;GO:0016020;GO:0031966;GO:1902600;GO:0004129;GO:0004129;GO:…	K02263	-	C	1AV02;0DHD7;0UJHI;13RSD;167WE;KOG4075;0VCTI;0A1Y3;0RPAA;1CS3G	cytochrome c oxidase subunit 4I1 [Source:HGNC Symbol;Acc:HGNC:2265]	1327	P13073;Q86WV2
ENSG00000187537	3.65419	0.96713	6.34125	6.55677	2.71299	0.110044	1	14	19402486	19434341	-	2509	POTEG	GO:0005515;	K17299	-	-	-	POTE ankyrin domain family member G [Source:HGNC Symbol;Acc:HGNC:33896]	404785	Q6S5H5
ENSG00000169021	968.359	893.14	1043.58	1.16844	0.224581	0.110103	1	19	29205320	29213151	-	3086	UQCRFS1	GO:0005515;GO:0005515;GO:0005739;GO:0005739;GO:0005739;GO:0005743;GO:0005743;GO:0005750;GO:0005750;GO:0005751;GO:0005886;GO:0006122;GO:0008121;GO:0008121;GO:0008121;GO:0016020;GO:0016020;GO:0016020;GO:0016021;GO:0016491;GO:0016491;GO:0016679;GO:0016679;GO:0046872;GO:0051536;GO:0051537;GO:0051537;GO:0051537;GO:0055114;GO:0055114;GO:0055114;GO:0070469;	K00411	EC:7.1.1.8	C	0V4GT;0DEUK;09THU;1ASQY;12NTJ;16H24;0UH1V;0RTQ2;KOG1671;1CPI9	ubiquinol-cytochrome c reductase, Rieske iron- sulfur polypeptide 1 [Source:HGNC Symbol;Acc:HGNC:12587]	7386	P47985
ENSG00000119737	132.602	148.996	116.208	0.779939	-0.358567	0.110246	1	2	53852912	53859967	-	2094	GPR75	GO:0004930;GO:0004930;GO:0004930;GO:0004930;GO:0004930;GO:0005886;GO:0005886;GO:0005887;GO:0007165;GO:0007186;GO:0007186;GO:0007186;GO:0007186;GO:0016020;GO:0016021;GO:0016021;GO:0016021;GO:0016493;GO:0016493;GO:0016493;GO:0070098;GO:0070098;GO:1901214;GO:1901214;	K08417	-	T	1AWY8;0VDFA;0UMG0;1CTJJ;0RQ5F;0DIU7;0A2JE;169S8;0IJVJ;13M1N	G protein-coupled receptor 75 [Source:HGNC Symbol;Acc:HGNC:4526]	10936	O95800
ENSG00000127780	1.12145	0	2.2429	Inf	Inf	0.110343	1	17	3432870	3433841	-	972	OR1E2	GO:0004930;GO:0004930;GO:0004930;GO:0004984;GO:0004984;GO:0004984;GO:0005886;GO:0005886;GO:0005887;GO:0007165;GO:0007165;GO:0007186;GO:0007186;GO:0007186;GO:0007186;GO:0007606;GO:0007608;GO:0016020;GO:0016021;GO:0016021;GO:0016021;GO:0038023;GO:0050896;GO:0050911;	K04257	-	W;T	0A07N;167DF;0VB3K;0DMU7;0J9M4;1CWPK;0UR1B;0RWAW;1412X;1AWRN	olfactory receptor family 1 subfamily E member 2 [Source:HGNC Symbol;Acc:HGNC:8190]	8388	P47887;A0A126GW81
ENSG00000129559	259.078	233.104	285.053	1.22286	0.290259	0.110719	1	14	24216857	24232367	-	3787	NEDD8	GO:0005515;GO:0005515;GO:0005515;GO:0005515;GO:0005634;GO:0005634;GO:0005634;GO:0005634;GO:0005634;GO:0005654;GO:0005654;GO:0005737;GO:0005829;GO:0005829;GO:0006357;GO:0006464;GO:0006508;GO:0006511;GO:0006879;GO:0008104;GO:0009653;GO:0014070;GO:0016567;GO:0016579;GO:0019941;GO:0030162;GO:0031386;GO:0031625;GO:0031625;GO:0043687;GO:0045116;GO:0045116;GO:0045116;GO:0070062;GO:0005515;	K12158	-	O	13U6B;KOG0005;1D4U7;0DVHJ;0RZVD;0UW96;16IG4;0VK6Y;0A9A9;1B6MB	NEDD8 ubiquitin like modifier [Source:HGNC Symbol;Acc:HGNC:7732]	4738	Q15843
ENSG00000061656	101.516	115.37	87.6632	0.759846	-0.396221	0.11073	1	20	35615829	35621094	+	2348	SPAG4	GO:0005198;GO:0005515;GO:0005634;GO:0005635;GO:0005635;GO:0005637;GO:0005737;GO:0005856;GO:0005929;GO:0006998;GO:0007283;GO:0007283;GO:0016020;GO:0016021;GO:0030154;GO:0031514;GO:0034993;GO:0042995;GO:0043495;GO:0090286;GO:0016020;GO:0016021;	K21875	-	D	0DNWU;0RKB0;168X4;0VC4U;1B2B1;13KAX;0US8V;1CQI3;0A191;KOG2687	sperm associated antigen 4 [Source:HGNC Symbol;Acc:HGNC:11214]	6676	Q9NPE6
ENSG00000237988	12.8501	17.1784	8.5218	0.496078	-1.01136	0.110776	1	6	29550407	29557721	+	5365	OR2I1P	GO:0004930;GO:0004930;GO:0004930;GO:0004984;GO:0004984;GO:0005886;GO:0007165;GO:0007186;GO:0007186;GO:0007186;GO:0007608;GO:0016020;GO:0016021;GO:0016021;GO:0016021;GO:0050896;GO:0050911;	-	-	-	-	olfactory receptor family 2 subfamily I member 1 pseudogene [Source:HGNC Symbol;Acc:HGNC:8258]	-	-
ENSG00000092841	2252.58	2086.93	2418.22	1.15875	0.212568	0.110858	1	12	56158161	56163496	+	4609	MYL6	GO:0003774;GO:0005509;GO:0005509;GO:0005515;GO:0005829;GO:0005903;GO:0006936;GO:0006936;GO:0007519;GO:0008307;GO:0016020;GO:0016459;GO:0016459;GO:0016461;GO:0016461;GO:0030049;GO:0030898;GO:0031982;GO:0070062;GO:0005509;GO:0005509;GO:0005509;GO:0005509;GO:0005509;GO:0005509;GO:0005509;GO:0005509;GO:0005509;GO:0005509;GO:0003774;GO:0005509;GO:0005509;GO:0005515;GO:0005829;GO:0005903;GO:0006936;GO:…	K12751	-	Z	13Q26;1AXSX;16CTW;0A47M;0DRS9;KOG0030;0S0QI;1D10E;0UN9S;0VF2H	myosin light chain 6 [Source:HGNC Symbol;Acc:HGNC:7587]	4637	P60660
ENSG00000178537	538.285	492.568	584.002	1.18563	0.245651	0.11089	1	3	48856926	48898904	-	1898	SLC25A20	GO:0001701;GO:0005739;GO:0005739;GO:0005743;GO:0005743;GO:0005829;GO:0006853;GO:0015227;GO:0016020;GO:0016021;GO:1902616;GO:0005739;GO:0005829;GO:0016020;GO:0016021;GO:0016020;GO:0016021;	K15109	-	C	12QM4;1CTQB;KOG0758;09XMD;165EM;0RNZ1;1ASI1;0DIYV;0V8J2;0UGU9	solute carrier family 25 member 20 [Source:HGNC Symbol;Acc:HGNC:1421]	788	O43772
ENSG00000213523	466.578	425.845	507.31	1.1913	0.252538	0.110961	1	5	140537340	140558252	-	3396	SRA1	GO:0006357;GO:0006357;GO:0030374;GO:0030374;GO:1903508;GO:0002153;GO:0003677;GO:0003713;GO:0005515;GO:0005634;GO:0005634;GO:0005654;GO:0005667;GO:0005737;GO:0005829;GO:0005886;GO:0006357;GO:0006915;GO:0008283;GO:0015630;GO:0030154;GO:0030374;GO:0030374;GO:0030374;GO:0030374;GO:0031252;GO:0042981;GO:0045171;GO:0045662;GO:0071391;GO:1903508;GO:1990904;	-	-	K	0IK8X;13NT5;167AW;1AUDM;0V7HZ;1CUR7;0UIWU;0DJXR;0S0TC;09YHE	steroid receptor RNA activator 1 [Source:HGNC Symbol;Acc:HGNC:11281]	10011	Q9HD15
ENSG00000177300	3.96477	7.72295	0.206577	0.0267485	-5.2244	0.111066	1	4	183318194	183320774	-	2581	CLDN22	GO:0005198;GO:0005198;GO:0005886;GO:0005923;GO:0005923;GO:0005923;GO:0016020;GO:0016021;GO:0016021;GO:0016021;GO:0016338;GO:0030054;GO:0042802;	K06087	-	S	0V7U6;0UPX3;1CY3D;0A3IM;1ASIM;16J3X;0INS5;0DMJJ;13MKQ;0S061	claudin 22 [Source:HGNC Symbol;Acc:HGNC:2044]	53842	Q8N7P3
ENSG00000112306	4969.05	4615.49	5322.61	1.15321	0.20565	0.111129	1	6	132814569	132817564	+	639	RPS12	GO:0000184;GO:0003723;GO:0003735;GO:0003735;GO:0003735;GO:0005622;GO:0005654;GO:0005737;GO:0005794;GO:0005829;GO:0005829;GO:0005840;GO:0005840;GO:0005840;GO:0006412;GO:0006412;GO:0006412;GO:0006413;GO:0006614;GO:0016020;GO:0019083;GO:0022627;GO:0022627;GO:0043231;	K02951	-	J	0RYN0;0DTK1;0VI9W;KOG3406;1B5EG;0A6JZ;16HCB;13R1F;0UUWJ;1D2XH	ribosomal protein S12 [Source:HGNC Symbol;Acc:HGNC:10385]	6206	P25398
ENSG00000171421	50.0528	41.2244	58.8813	1.42831	0.514312	0.111267	1	5	1798385	1801366	-	1395	MRPL36	GO:0003735;GO:0003735;GO:0005622;GO:0005739;GO:0005739;GO:0005743;GO:0005762;GO:0005762;GO:0005840;GO:0005840;GO:0005840;GO:0006412;GO:0006412;GO:0006412;GO:0016604;GO:0042254;GO:0070125;GO:0070126;GO:0003735;GO:0003735;GO:0005622;GO:0005739;GO:0005739;GO:0005743;GO:0005762;GO:0005762;GO:0005840;GO:0005840;GO:0005840;GO:0006412;GO:0006412;GO:0006412;GO:0016604;GO:0042254;GO:0070125;GO:0070126;GO:…	K02919	-	J	0A9U6;13W3W;1D5P1;16I5C;0UWR7;0DV9I;0VKZ0;0RZCQ;1B6AZ;KOG4122	mitochondrial ribosomal protein L36 [Source:HGNC Symbol;Acc:HGNC:14490]	64979	Q9P0J6
ENSG00000213619	378.567	344.483	412.651	1.19788	0.260489	0.111528	1	11	47565336	47584562	+	3651	NDUFS3	GO:0008137;GO:0008137;GO:0055114;GO:0055114;GO:0003954;GO:0005515;GO:0005515;GO:0005515;GO:0005739;GO:0005739;GO:0005739;GO:0005739;GO:0005743;GO:0005747;GO:0005747;GO:0005747;GO:0005759;GO:0006120;GO:0006120;GO:0008137;GO:0008137;GO:0008137;GO:0009055;GO:0016020;GO:0016491;GO:0016604;GO:0016651;GO:0016651;GO:0021762;GO:0030308;GO:0031966;GO:0032981;GO:0055114;GO:0055114;GO:0055114;GO:0070469;GO:…	K03936	-	C	16811;13E66;0A37W;0RXVA;0UP53;0DQV8;1AYQB;0VE2K;KOG1713;1CZZ8	NADH:ubiquinone oxidoreductase core subunit S3 [Source:HGNC Symbol;Acc:HGNC:7710]	4722	O75489
ENSG00000106341	28.9632	19.3849	38.5414	1.98822	0.991475	0.111751	1	7	31687215	31708455	+	1884	PPP1R17	GO:0004864;GO:0004864;GO:0004864;GO:0004864;GO:0004865;GO:0005654;GO:0007417;GO:0010921;GO:0010921;GO:0010921;GO:0010921;GO:0019212;GO:0032515;GO:0035556;GO:0043086;GO:0004864;GO:0004864;GO:0004864;GO:0005654;GO:0007417;GO:0010921;GO:0010921;GO:0010921;GO:0032515;GO:0035556;GO:0043086;	K08067	-	T	1CX84;0RT2V;0URN0;1B1JU;0VBJW;0DNB4;164GE;13PIZ;0IMZI;0A0PP	protein phosphatase 1 regulatory subunit 17 [Source:HGNC Symbol;Acc:HGNC:16973]	10842	O96001;A0A090N8N7
ENSG00000198818	555.226	508.021	602.432	1.18584	0.24591	0.111784	1	6	166319728	166342576	-	3089	SFT2D1	GO:0015031;GO:0016020;GO:0016021;GO:0016021;GO:0016021;GO:0016192;GO:0016192;	-	-	U	0RVGP;13Q28;1B2K5;0A5GV;0DS3U;0UU42;0VG8N;16G7U;KOG2887;1D25B	SFT2 domain containing 1 [Source:HGNC Symbol;Acc:HGNC:21102]	113402	Q8WV19
ENSG00000066468	51.165	60.2141	42.1158	0.699434	-0.515741	0.111834	1	10	121478334	121598458	-	7578	FGFR2	GO:0000122;GO:0000165;GO:0000166;GO:0001525;GO:0001657;GO:0001701;GO:0002053;GO:0003148;GO:0003149;GO:0004672;GO:0004672;GO:0004713;GO:0004713;GO:0004713;GO:0004714;GO:0004714;GO:0005007;GO:0005007;GO:0005007;GO:0005007;GO:0005007;GO:0005515;GO:0005524;GO:0005524;GO:0005524;GO:0005576;GO:0005634;GO:0005654;GO:0005737;GO:0005794;GO:0005886;GO:0005886;GO:0005887;GO:0005887;GO:0005938;GO:0006468;GO:…	K05093	EC:2.7.10.1	T	0DFEA;09U4P;12P10;KOG0200;1ASEC;0V53S;0UGPU;1CQ42;0RRIT;16EG4	fibroblast growth factor receptor 2 [Source:HGNC Symbol;Acc:HGNC:3689]	2263	P21802
ENSG00000116741	4244.74	4633.98	3855.5	0.832005	-0.265336	0.112192	1	1	192809039	192812275	+	2088	RGS2	GO:0001965;GO:0001975;GO:0003924;GO:0005096;GO:0005096;GO:0005096;GO:0005096;GO:0005515;GO:0005515;GO:0005516;GO:0005634;GO:0005634;GO:0005730;GO:0005737;GO:0005737;GO:0005739;GO:0005829;GO:0005829;GO:0005829;GO:0005886;GO:0005886;GO:0005886;GO:0006417;GO:0007049;GO:0007186;GO:0007283;GO:0007420;GO:0008277;GO:0008277;GO:0009898;GO:0009898;GO:0009898;GO:0009968;GO:0010519;GO:0010519;GO:0010614;GO:…	K18154	-	T	0DMVA;1CWQX;16ETU;0VB4N;0UR2N;1B319;13HZP;KOG3589;0RY1Z;0A08R	regulator of G protein signaling 2 [Source:HGNC Symbol;Acc:HGNC:9998]	5997	P41220;A0A024R939
ENSG00000169246	365.087	429.03	301.144	0.701919	-0.510625	0.112242	1	16	21402237	21448567	-	4717	NPIPB3	GO:0003674;GO:0005654;GO:0008150;GO:0016020;GO:0016021;GO:0005654;GO:0016020;GO:0016021;GO:0016020;GO:0016021;GO:0016020;GO:0016021;GO:0016020;GO:0016021;	-	-	-	-	nuclear pore complex interacting protein family member B3 [Source:HGNC Symbol;Acc:HGNC:28989]	-	-
ENSG00000159403	73.8996	85.0019	62.7972	0.738774	-0.436796	0.112502	1	12	7080214	7092540	-	5803	C1R	GO:0004252;GO:0004252;GO:0005509;GO:0005509;GO:0006508;GO:0006508;GO:0006508;GO:0006958;GO:0006958;GO:0008233;GO:0016787;GO:0004252;GO:0004252;GO:0005509;GO:0005509;GO:0006508;GO:0006508;GO:0006508;GO:0006958;GO:0006958;GO:0008233;GO:0016787;GO:0004252;GO:0004252;GO:0005509;GO:0005509;GO:0006508;GO:0006508;GO:0006508;GO:0006958;GO:0006958;GO:0008233;GO:0016787;GO:0004252;GO:0004252;GO:0006508;GO:…	K01330	EC:3.4.21.41	-	-	complement C1r [Source:HGNC Symbol;Acc:HGNC:1246]	715	P00736
ENSG00000122335	150.829	133.261	168.397	1.26366	0.337605	0.112813	1	6	158109519	158168280	-	11003	SERAC1	GO:0003674;GO:0005739;GO:0005783;GO:0006629;GO:0008654;GO:0016020;GO:0016021;GO:0030198;GO:0031012;GO:0032367;GO:0036148;GO:0044233;GO:0003674;GO:0005739;GO:0005783;GO:0006629;GO:0008654;GO:0016020;GO:0016021;GO:0032367;GO:0036148;GO:0044233;	K23504	-	-	-	serine active site containing 1 [Source:HGNC Symbol;Acc:HGNC:21061]	84947	Q96JX3
ENSG00000071082	1984.6	1838.98	2130.23	1.15837	0.212101	0.113222	1	2	101002229	101024032	+	5277	RPL31	GO:0003735;GO:0003735;GO:0005622;GO:0005840;GO:0005840;GO:0006412;GO:0006412;GO:0000184;GO:0002181;GO:0002181;GO:0003723;GO:0003723;GO:0003735;GO:0003735;GO:0003735;GO:0003735;GO:0003735;GO:0005515;GO:0005622;GO:0005829;GO:0005840;GO:0005840;GO:0005840;GO:0005925;GO:0006412;GO:0006412;GO:0006412;GO:0006412;GO:0006413;GO:0006614;GO:0016020;GO:0019083;GO:0022625;GO:0022625;GO:0022625;GO:0042788;GO:…	K02910	-	J	16HBQ;0DTK0;1D2XG;13RID;0RZ3K;1B5EK;0A6JX;KOG0893;0UUWI;0VHE2	ribosomal protein L31 [Source:HGNC Symbol;Acc:HGNC:10334]	6160	P62899
ENSG00000224531	196.707	175.687	217.728	1.23929	0.309517	0.113352	1	6	11093834	11138733	+	4887	SMIM13	GO:0016020;GO:0016021;GO:0016020;GO:0016021;	-	-	S	0DVBR;0VJ74;1B877;1D4MC;0A89P;13XTD;0J4X9;0UVXV	small integral membrane protein 13 [Source:HGNC Symbol;Acc:HGNC:27356]	221710	P0DJ93
ENSG00000134575	351	383.628	318.371	0.829896	-0.268997	0.113378	1	11	47239302	47248906	-	3484	ACP2	GO:0001501;GO:0003993;GO:0003993;GO:0003993;GO:0005764;GO:0005764;GO:0005764;GO:0005765;GO:0007040;GO:0016020;GO:0016021;GO:0016021;GO:0016311;GO:0016787;GO:0043202;GO:0070062;GO:0016020;GO:0016021;GO:0016020;GO:0016021;GO:0016020;GO:0016021;	K14410	EC:3.1.3.2	I	0URTU;0V7JU;09VQX;1CRNN;0DGYE;130PG;KOG3720;1ASS3;0RQRX;169GV	acid phosphatase 2, lysosomal [Source:HGNC Symbol;Acc:HGNC:123]	53	P11117
ENSG00000185361	255.699	229.802	281.595	1.22538	0.293232	0.113434	1	19	4639516	4655568	+	6669	TNFAIP8L1	GO:0005515;GO:0005737;GO:0005737;GO:0032007;GO:0032007;GO:0042981;GO:0042981;GO:0005515;GO:0005737;GO:0005737;GO:0005737;GO:0032007;GO:0032007;GO:0032007;GO:0042981;GO:0042981;	-	-	A;T;K	13HHQ;0S0RU;0DIUT;09XHC;0V6I0;1CTK4;0URX7;1B33S;0IEG9;169D1	TNF alpha induced protein 8 like 1 [Source:HGNC Symbol;Acc:HGNC:28279]	126282	Q8WVP5
ENSG00000176890	67.3053	51.7562	82.8544	1.60086	0.678846	0.11357	1	18	657653	673578	+	2421	TYMS	GO:0000083;GO:0000166;GO:0000900;GO:0003729;GO:0004799;GO:0004799;GO:0004799;GO:0004799;GO:0004799;GO:0004799;GO:0004799;GO:0005542;GO:0005542;GO:0005634;GO:0005730;GO:0005737;GO:0005739;GO:0005739;GO:0005739;GO:0005743;GO:0005759;GO:0005829;GO:0005829;GO:0006206;GO:0006231;GO:0006231;GO:0006231;GO:0006231;GO:0006231;GO:0006231;GO:0006235;GO:0006417;GO:0007568;GO:0007623;GO:0008144;GO:0008168;GO:…	K00560	EC:2.1.1.45	F	1AU05;09VD7;0DGMM;0UIG2;1CRBI;KOG0673;0RS2Y;0V6C6;12NX6;167X6	thymidylate synthetase [Source:HGNC Symbol;Acc:HGNC:12441]	7298	P04818;Q53Y97
ENSG00000180287	2.0391	3.65526	0.422942	0.115708	-3.11144	0.113572	1	1	242082986	242524696	-	9545	PLD5	GO:0003824;GO:0003824;GO:0016020;GO:0016021;GO:0016020;GO:0016021;GO:0003824;GO:0003824;GO:0016020;GO:0016021;GO:0003824;GO:0003824;GO:0016020;GO:0016021;GO:0016020;GO:0016021;GO:0016020;GO:0016021;	K16861	-	I	12TU7;1CRNM;0DGYD;09VPT;0V6NV;1AYV1;16BNB;KOG3603;0UP9H;0RS0B	phospholipase D family member 5 [Source:HGNC Symbol;Acc:HGNC:26879]	200150	Q8N7P1
ENSG00000205544	16.0465	11.2787	20.8143	1.84545	0.883976	0.114044	1	17	7402975	7404097	-	667	TMEM256	GO:0003674;GO:0008150;GO:0016020;GO:0016021;GO:0070062;	-	-	S;J	16MP0;0A7SH;KOG3472;1D3VU;0UVM5;1B5XB;13W9P;0DUI4;0VIM2;0RZ8Y	transmembrane protein 256 [Source:HGNC Symbol;Acc:HGNC:28618]	254863	Q8N2U0
ENSG00000072954	25.14	31.3508	18.9292	0.603788	-0.727886	0.114092	1	19	16661139	16690023	+	2987	TMEM38A	GO:0005261;GO:0005261;GO:0005267;GO:0005267;GO:0005267;GO:0005634;GO:0006811;GO:0006813;GO:0007029;GO:0010881;GO:0014808;GO:0015672;GO:0015672;GO:0015672;GO:0016020;GO:0016020;GO:0016020;GO:0016021;GO:0016529;GO:0016529;GO:0031965;GO:0031965;GO:0031965;GO:0033017;GO:0033017;GO:0042802;GO:0070062;GO:0071313;GO:0071805;GO:0071805;GO:0005261;GO:0005261;GO:0015672;GO:0015672;GO:0016020;GO:0016020;GO:…	-	-	P;U	1CXIU;16B7Q;0DNMJ;12RUJ;KOG3944;0URYP;0A101;0RSUZ;1B3FR;0VBWJ	transmembrane protein 38A [Source:HGNC Symbol;Acc:HGNC:28462]	79041	Q9H6F2
ENSG00000170889	5701.32	5300.67	6101.96	1.15117	0.203099	0.114155	1	19	54200809	54249003	+	4304	RPS9	GO:0000184;GO:0003723;GO:0003723;GO:0003723;GO:0003735;GO:0003735;GO:0003735;GO:0005515;GO:0005515;GO:0005622;GO:0005634;GO:0005654;GO:0005730;GO:0005737;GO:0005829;GO:0005840;GO:0005925;GO:0006364;GO:0006412;GO:0006412;GO:0006412;GO:0006413;GO:0006614;GO:0008284;GO:0015935;GO:0015935;GO:0016020;GO:0019083;GO:0019843;GO:0019843;GO:0019843;GO:0019843;GO:0022627;GO:0022627;GO:0045182;GO:0045903;GO:…	K02997	-	J	0V9WD;0DN2Q;12RIB;KOG3301;0RPC4;0UNNT;16AXY;1CWZ6;1AT70;09YYR	ribosomal protein S9 [Source:HGNC Symbol;Acc:HGNC:10442]	6203	P46781;A0A024R4M0
ENSG00000131634	136.798	108.174	165.422	1.52921	0.612788	0.114254	1	16	1528688	1555580	+	1954	TMEM204	GO:0001945;GO:0005886;GO:0005886;GO:0005912;GO:0016020;GO:0016021;GO:0030054;GO:0030947;GO:0051145;GO:0001945;GO:0001945;GO:0005886;GO:0005886;GO:0005886;GO:0005912;GO:0016020;GO:0016021;GO:0030054;GO:0030947;GO:0030947;GO:0051145;GO:0051145;	-	-	T;U	0UPCH;0DKF1;16BS2;0IEHK;12YMN;09Z00;1CV93;0RXNX;1AYZ2;0V9XH	transmembrane protein 204 [Source:HGNC Symbol;Acc:HGNC:14158]	79652	Q9BSN7
ENSG00000234719	54.7019	45.3	64.1038	1.4151	0.5009	0.114375	1	16	11927259	11976643	-	2833	NPIPB2	GO:0005634;GO:0005654;GO:0005654;	-	-	Z	0WEWI;0J0WZ;0DYF4;0B2AI;12QK3;1D793	nuclear pore complex interacting protein family, member B2 [Source:HGNC Symbol;Acc:HGNC:37451]	729978	-
ENSG00000140470	132.383	115.522	149.244	1.29191	0.369504	0.114394	1	15	99971437	100342005	-	8394	ADAMTS17	GO:0003676;GO:0003676;GO:0004222;GO:0004222;GO:0005576;GO:0006508;GO:0006508;GO:0006508;GO:0008233;GO:0008233;GO:0008233;GO:0008237;GO:0008237;GO:0008237;GO:0016787;GO:0046872;	K08631	EC:3.4.24.-	O	0UKBG;0V7N8;09WPS;1B4EX;0RNXU;12RG0;0DHZF;1CSQ3;166C4;KOG3538	ADAM metallopeptidase with thrombospondin type 1 motif 17 [Source:HGNC Symbol;Acc:HGNC:17109]	170691	Q8TE56
ENSG00000148143	54.4905	38.5082	70.4728	1.83007	0.871901	0.114398	1	9	106863166	107013634	+	12190	ZNF462	GO:0000979;GO:0003676;GO:0003676;GO:0003677;GO:0005515;GO:0005634;GO:0005634;GO:0005634;GO:0006325;GO:0010468;GO:0035097;GO:0043392;GO:0045944;GO:0045944;GO:0046872;GO:0003676;GO:0003676;GO:0000979;GO:0003676;GO:0003676;GO:0003677;GO:0005515;GO:0005634;GO:0005634;GO:0010468;GO:0035097;GO:0045944;GO:0046872;GO:0003676;GO:0003676;	-	-	K	0A07M;0VB3J;1B0VH;0DMU6;1CWPJ;KOG1721;12QV2;0RPBJ;0UR0S;16EKU	zinc finger protein 462 [Source:HGNC Symbol;Acc:HGNC:21684]	58499	Q96JM2;Q63HJ5
ENSG00000137261	7.66344	10.9001	4.42674	0.406118	-1.30003	0.114427	1	6	24544104	24646191	-	7208	KIAA0319	GO:0001764;GO:0001764;GO:0005515;GO:0005515;GO:0005768;GO:0005769;GO:0005886;GO:0005886;GO:0005886;GO:0007275;GO:0007399;GO:0016020;GO:0016021;GO:0030665;GO:0031410;GO:0031901;GO:0043231;GO:0061024;GO:2000171;GO:2000171;GO:0001764;GO:0001764;GO:0005515;GO:0005515;GO:0005768;GO:0005769;GO:0005886;GO:0005886;GO:0005886;GO:0007275;GO:0007399;GO:0016020;GO:0016021;GO:0030665;GO:0031410;GO:0031901;GO:…	-	-	S;T;W	0UPG2;12S7A;1CVQD;0IFQB;0RQ9C;16BVG;0VAA5;0DKVC;1AZ2Y;09TTJ	KIAA0319 [Source:HGNC Symbol;Acc:HGNC:21580]	9856	Q5VV43
ENSG00000254858	88.1898	100.771	75.6087	0.750302	-0.414456	0.114646	1	19	18193218	18196948	+	2099	MPV17L2	GO:0005737;GO:0005739;GO:0005743;GO:0005762;GO:0016020;GO:0016021;GO:0016021;GO:0016021;GO:0061668;GO:0061668;GO:0070131;	K13348	-	-	-	MPV17 mitochondrial inner membrane protein like 2 [Source:HGNC Symbol;Acc:HGNC:28177]	84769	Q567V2;A0A024R7K6
ENSG00000126759	153.586	135.868	171.304	1.26081	0.334355	0.114675	1	X	47623172	47630305	-	5617	CFP	GO:0002376;GO:0005515;GO:0005576;GO:0005576;GO:0005615;GO:0005788;GO:0006955;GO:0006956;GO:0006957;GO:0006957;GO:0030449;GO:0035580;GO:0042742;GO:0043312;GO:0045087;GO:0062023;GO:1904724;GO:0002376;GO:0005515;GO:0005576;GO:0005576;GO:0005615;GO:0005615;GO:0005788;GO:0006955;GO:0006956;GO:0006957;GO:0006957;GO:0006957;GO:0030141;GO:0030449;GO:0035580;GO:0042742;GO:0043312;GO:0045087;GO:0062023;GO:…	K15412	-	W;P	0B6TF;1DGK1;16PA2;0E9RT;0S34C;0V40N;0IUGK;1BBN6;0WJJJ;13GS7	complement factor properdin [Source:HGNC Symbol;Acc:HGNC:8864]	5199	P27918;A0A0S2Z4I5
ENSG00000178921	382.517	417.933	347.102	0.83052	-0.267913	0.11482	1	17	8247618	8270491	+	6471	PFAS	GO:0000166;GO:0004642;GO:0004642;GO:0004642;GO:0004642;GO:0005524;GO:0005737;GO:0005737;GO:0005829;GO:0006164;GO:0006189;GO:0006189;GO:0006189;GO:0006541;GO:0006541;GO:0009156;GO:0009168;GO:0016874;GO:0042493;GO:0046872;GO:0070062;GO:0097065;	K01952	EC:6.3.5.3	F	0RP6G;0A1SE;0V9CJ;1CPIC;0DQSI;12NXV;0US8A;164CI;KOG1907;1ARG0	phosphoribosylformylglycinamidine synthase [Source:HGNC Symbol;Acc:HGNC:8863]	5198	O15067;Q6P4B4;A8K9T9
ENSG00000067066	8594.98	9200.37	7989.59	0.868399	-0.203571	0.115096	1	2	230415942	230545606	+	14134	SP100	GO:0000122;GO:0000723;GO:0000784;GO:0000981;GO:0000981;GO:0003677;GO:0003677;GO:0003677;GO:0005515;GO:0005515;GO:0005634;GO:0005634;GO:0005634;GO:0005634;GO:0005634;GO:0005634;GO:0005654;GO:0005737;GO:0006978;GO:0010596;GO:0016032;GO:0016604;GO:0016605;GO:0016605;GO:0016605;GO:0019900;GO:0019904;GO:0030870;GO:0034340;GO:0034341;GO:0043392;GO:0043433;GO:0045185;GO:0045765;GO:0045893;GO:0046826;GO:…	K15413	-	O;K	KOG2177;1D0GQ;13UYR;0A4TK;1B35S;0UUA4;0RNEW;0DRB8;0VFNG;16G0E	SP100 nuclear antigen [Source:HGNC Symbol;Acc:HGNC:11206]	6672	P23497
ENSG00000150394	1.61595	3.01962	0.212287	0.0703025	-3.83028	0.115264	1	16	61647242	62037035	-	13529	CDH8	GO:0005509;GO:0005509;GO:0005886;GO:0005886;GO:0005886;GO:0007155;GO:0007155;GO:0007155;GO:0007156;GO:0007156;GO:0016020;GO:0016020;GO:0016020;GO:0016021;GO:0098609;GO:0098609;GO:0005509;GO:0005886;GO:0007155;GO:0007156;GO:0016020;GO:0016020;GO:0016021;GO:0098609;GO:0005509;GO:0005509;GO:0005886;GO:0005886;GO:0005886;GO:0007155;GO:0007155;GO:0007155;GO:0007156;GO:0007156;GO:0016020;GO:0016020;GO:…	K06800	-	Z;U	1AVYW;09UGV;0RQ90;0V5G6;12NRH;1CQG7;0UH84;KOG3594;0DFSN;165NF	cadherin 8 [Source:HGNC Symbol;Acc:HGNC:1767]	1006	P55286
ENSG00000274641	172.953	151.317	194.589	1.28597	0.362853	0.115553	1	6	27893463	27893843	+	381	HIST1H2BO	GO:0000786;GO:0000786;GO:0000786;GO:0003677;GO:0003677;GO:0003677;GO:0003677;GO:0005634;GO:0005654;GO:0005654;GO:0005694;GO:0005829;GO:0006334;GO:0006334;GO:0016567;GO:0046982;GO:0046982;	K11252	-	-	-	histone cluster 1 H2B family member o [Source:HGNC Symbol;Acc:HGNC:4758]	8348	P23527
ENSG00000196502	849.938	701.965	997.912	1.4216	0.507513	0.115854	1	16	28605196	28623625	-	8909	SULT1A1	GO:0004062;GO:0004062;GO:0005515;GO:0005737;GO:0005829;GO:0006068;GO:0006584;GO:0006629;GO:0006805;GO:0006805;GO:0008146;GO:0008146;GO:0008146;GO:0008146;GO:0008202;GO:0008210;GO:0009308;GO:0009812;GO:0016740;GO:0047894;GO:0050294;GO:0050427;GO:0050427;GO:0051923;GO:0051923;GO:0051923;GO:0004062;GO:0004062;GO:0005515;GO:0005737;GO:0005829;GO:0006068;GO:0006584;GO:0006629;GO:0006805;GO:0006805;GO:…	K01014	EC:2.8.2.1	F;S;J	0UQ9S;1B00G;0DF5W;KOG1584;09TVG;0S04A;0V4UQ;12P7D;166Z4;1CPVI	sulfotransferase family 1A member 1 [Source:HGNC Symbol;Acc:HGNC:11453]	6817	P50225
ENSG00000183134	146.155	107.638	184.673	1.71569	0.778791	0.115867	1	11	60850933	60855950	-	2881	PTGDR2	GO:0001785;GO:0004930;GO:0004930;GO:0004930;GO:0004930;GO:0004930;GO:0004930;GO:0004956;GO:0004956;GO:0004956;GO:0004958;GO:0005886;GO:0005886;GO:0005886;GO:0005887;GO:0005887;GO:0006935;GO:0006935;GO:0006955;GO:0007165;GO:0007186;GO:0007186;GO:0007186;GO:0007186;GO:0007186;GO:0007193;GO:0007218;GO:0016020;GO:0016021;GO:0016021;GO:0016021;GO:0019722;GO:0019722;GO:0042277;GO:0042923;GO:0045745;GO:…	K06715	-	T	0RNKZ;1B3GH;1CUXS;0DK3Z;13MAI;0V9MA;16IZ7;0IV6V;09YPJ;0UP0S	prostaglandin D2 receptor 2 [Source:HGNC Symbol;Acc:HGNC:4502]	11251	Q9Y5Y4
ENSG00000129055	496.846	539.182	454.51	0.842962	-0.246461	0.116113	1	3	134477706	134486716	-	2359	ANAPC13	GO:0005515;GO:0005634;GO:0005680;GO:0005680;GO:0005680;GO:0007049;GO:0016567;GO:0051301;GO:0070979;GO:0005515;GO:0005634;GO:0005680;GO:0005680;GO:0005680;GO:0007049;GO:0016567;GO:0051301;GO:0070979;GO:0005515;GO:0005634;GO:0005680;GO:0005680;GO:0005680;GO:0007049;GO:0016567;GO:0051301;GO:0070979;GO:0005515;GO:0005634;GO:0005680;GO:0005680;GO:0005680;GO:0007049;GO:0016567;GO:0051301;GO:0070979;	K12456	-	D	0A9I9;0VKFH;1D4ZD;16IF4;0DVP3;1B6UQ;0J0AV;13V7G;0UW9F;0RZQE	anaphase promoting complex subunit 13 [Source:HGNC Symbol;Acc:HGNC:24540]	25847	Q9BS18;A8K3Z6
ENSG00000108774	764.112	825.697	702.527	0.850829	-0.233059	0.116281	1	17	42124976	42155044	-	2761	RAB5C	GO:0000166;GO:0003924;GO:0003924;GO:0003924;GO:0003924;GO:0003924;GO:0005515;GO:0005515;GO:0005525;GO:0005525;GO:0005525;GO:0005765;GO:0005768;GO:0005768;GO:0005811;GO:0005886;GO:0005886;GO:0006886;GO:0015031;GO:0016020;GO:0019003;GO:0031901;GO:0031901;GO:0032482;GO:0035577;GO:0042470;GO:0043312;GO:0048227;GO:0070062;GO:0000166;GO:0003924;GO:0003924;GO:0003924;GO:0003924;GO:0003924;GO:0005515;GO:…	K07889	-	U	1AVHS;KOG0092;12QYJ;0RQT3;09UPH;0UR63;168D3;0V5P4;1CV90;0DGCC	RAB5C, member RAS oncogene family [Source:HGNC Symbol;Acc:HGNC:9785]	5878	P51148;A0A024R1U4
ENSG00000008311	250.082	304.564	195.6	0.64223	-0.638838	0.116301	1	7	122073549	122144255	-	6664	AASS	GO:0003824;GO:0004753;GO:0005737;GO:0005739;GO:0005739;GO:0005759;GO:0006554;GO:0006554;GO:0008152;GO:0016491;GO:0016491;GO:0016491;GO:0019477;GO:0019878;GO:0033512;GO:0043231;GO:0047130;GO:0047131;GO:0047131;GO:0051262;GO:0055114;GO:0055114;GO:0055114;GO:0003824;GO:0004753;GO:0005737;GO:0005739;GO:0005739;GO:0005759;GO:0006554;GO:0006554;GO:0008152;GO:0016491;GO:0016491;GO:0016491;GO:0019878;GO:…	K14157	-	E	0UKB3;KOG0172;14F6N;1CSPJ;0V7MW;16DB5;09WPB;0DHYX;1AWCP;0RU77	aminoadipate-semialdehyde synthase [Source:HGNC Symbol;Acc:HGNC:17366]	10157	Q9UDR5;A4D0W4
ENSG00000154229	2741.35	2483.82	2998.88	1.20737	0.271863	0.116391	1	17	66302613	66810743	+	11175	PRKCA	GO:0000166;GO:0001525;GO:0001938;GO:0002159;GO:0004672;GO:0004672;GO:0004672;GO:0004674;GO:0004674;GO:0004674;GO:0004674;GO:0004674;GO:0004697;GO:0004697;GO:0004697;GO:0004697;GO:0004697;GO:0005178;GO:0005515;GO:0005515;GO:0005524;GO:0005524;GO:0005524;GO:0005634;GO:0005654;GO:0005737;GO:0005739;GO:0005783;GO:0005829;GO:0005829;GO:0005829;GO:0005886;GO:0005886;GO:0005886;GO:0006468;GO:0006468;GO:…	K02677	EC:2.7.11.13	T	KOG0694;0DJ1V;09V0U;169RB;1AY0D;0UQT2;1CX64;0RT86;12NBF;0V6DY	protein kinase C alpha [Source:HGNC Symbol;Acc:HGNC:9393]	5578	P17252;L7RSM7;Q7Z727
ENSG00000105997	4.55265	7.0203	2.08499	0.296994	-1.75149	0.116392	1	7	27106184	27152581	-	4306	HOXA3	GO:0000790;GO:0000978;GO:0000981;GO:0001525;GO:0003677;GO:0003677;GO:0003677;GO:0003700;GO:0003700;GO:0003700;GO:0005515;GO:0005634;GO:0005634;GO:0005654;GO:0006355;GO:0006355;GO:0007275;GO:0009952;GO:0043565;GO:0043565;GO:0045944;GO:0048704;GO:0000790;GO:0000978;GO:0000981;GO:0001525;GO:0001974;GO:0003677;GO:0003677;GO:0003677;GO:0003700;GO:0003700;GO:0003700;GO:0003700;GO:0005515;GO:0005634;GO:…	K09303	-	K	0RUPW;0DFDS;KOG0489;09U43;13ISJ;0V536;1ASDR;16BQW;0UGP1;1CQ3I	homeobox A3 [Source:HGNC Symbol;Acc:HGNC:5104]	3200	O43365;A0A024RA33
ENSG00000179588	396.241	431.643	360.839	0.835968	-0.25848	0.116633	1	16	88453280	88537031	+	6162	ZFPM1	GO:0000122;GO:0000122;GO:0000122;GO:0000790;GO:0000978;GO:0000978;GO:0000981;GO:0001085;GO:0001085;GO:0001085;GO:0001085;GO:0001102;GO:0001227;GO:0002295;GO:0003151;GO:0003151;GO:0003181;GO:0003181;GO:0003192;GO:0003192;GO:0003195;GO:0003195;GO:0003676;GO:0003676;GO:0003677;GO:0005515;GO:0005634;GO:0005634;GO:0005634;GO:0005654;GO:0005667;GO:0006357;GO:0006357;GO:0007507;GO:0007507;GO:0007596;GO:…	K17441	-	K	0VASA;0UHD4;0DMEB;13JIC;0RVIJ;1B36D;KOG1721;16FHN;09ZVV;1CW9I	zinc finger protein, FOG family member 1 [Source:HGNC Symbol;Acc:HGNC:19762]	161882	Q8IX07
ENSG00000117632	345.51	314.153	376.868	1.19963	0.262591	0.116794	1	1	25884181	25906991	-	6247	STMN1	GO:0000281;GO:0000281;GO:0005515;GO:0005622;GO:0005737;GO:0005737;GO:0005737;GO:0005829;GO:0005856;GO:0005874;GO:0007019;GO:0007019;GO:0007019;GO:0007052;GO:0007165;GO:0007275;GO:0007399;GO:0007409;GO:0007420;GO:0009615;GO:0015631;GO:0015631;GO:0015631;GO:0016020;GO:0030154;GO:0031110;GO:0031110;GO:0031110;GO:0031110;GO:0031115;GO:0031115;GO:0031175;GO:0035024;GO:0035556;GO:0043005;GO:0048012;GO:…	K04381	-	Z	1D3CH;0KGH8;0DU0T;0RR27;1B5RF;0UV7N;12WY4;0ACVN;0VQ1X;16IW6	stathmin 1 [Source:HGNC Symbol;Acc:HGNC:6510]	3925	P16949
ENSG00000256269	89.7672	77.0979	102.436	1.32865	0.409965	0.116915	1	11	119084866	119093549	+	4447	HMBS	GO:0004418;GO:0033014;GO:0004418;GO:0004418;GO:0004418;GO:0004418;GO:0004418;GO:0005737;GO:0005737;GO:0005829;GO:0006779;GO:0006782;GO:0006783;GO:0006783;GO:0006783;GO:0016740;GO:0018160;GO:0018160;GO:0033014;GO:0033014;GO:0004418;GO:0004418;GO:0018160;GO:0018160;GO:0033014;GO:0033014;GO:0004418;GO:0004418;GO:0004418;GO:0004418;GO:0004418;GO:0005737;GO:0005737;GO:0005829;GO:0006779;GO:0006782;GO:…	K01749	EC:2.5.1.61	-	-	hydroxymethylbilane synthase [Source:HGNC Symbol;Acc:HGNC:4982]	3145	P08397
ENSG00000214413	852.067	919.221	784.912	0.853888	-0.227881	0.117241	1	10	110898728	110919201	-	8444	BBIP1	GO:0005515;GO:0005515;GO:0005737;GO:0005829;GO:0005929;GO:0015031;GO:0030030;GO:0034464;GO:0034464;GO:0034464;GO:0034464;GO:0042995;GO:0060271;GO:0060271;GO:0060271;GO:0097500;GO:0005515;GO:0005515;GO:0005737;GO:0005829;GO:0005929;GO:0015031;GO:0030030;GO:0034464;GO:0034464;GO:0034464;GO:0034464;GO:0042995;GO:0060271;GO:0060271;GO:0060271;GO:0097500;GO:0005515;GO:0005515;GO:0005737;GO:0005829;GO:…	K19399	-	-	-	BBSome interacting protein 1 [Source:HGNC Symbol;Acc:HGNC:28093]	92482	A8MTZ0
ENSG00000227877	1.99309	3.5732	0.412974	0.115575	-3.11309	0.117383	1	10	59736692	59756041	-	2951	MRLN	GO:0004857;GO:0016020;GO:0016021;GO:0016529;GO:0033017;GO:0043086;GO:1902081;GO:0004857;GO:0004857;GO:0005789;GO:0009611;GO:0016020;GO:0016021;GO:0016529;GO:0033017;GO:0033017;GO:0043086;GO:1901877;GO:1901895;GO:1902081;GO:1902081;GO:0004857;GO:0016020;GO:0016021;GO:0016529;GO:0033017;GO:0043086;GO:1902081;GO:0004857;GO:0016020;GO:0016021;GO:0016529;GO:0033017;GO:0043086;GO:1902081;	K22643	-	-	-	myoregulin [Source:HGNC Symbol;Acc:HGNC:48649]	100507027	P0DMT0
ENSG00000111642	587.63	538.61	636.651	1.18203	0.241263	0.117432	1	12	6570082	6614524	-	12713	CHD4	GO:0001103;GO:0005524;GO:0005524;GO:0005634;GO:0016581;GO:0042826;GO:0046872;GO:0001103;GO:0005524;GO:0005524;GO:0005634;GO:0005634;GO:0016581;GO:0042826;GO:0046872;GO:0001103;GO:0005524;GO:0005524;GO:0005634;GO:0005634;GO:0016581;GO:0042826;GO:0046872;GO:0000166;GO:0000790;GO:0000978;GO:0000980;GO:0001103;GO:0001103;GO:0003677;GO:0003677;GO:0003678;GO:0003678;GO:0004386;GO:0005515;GO:0005515;GO:…	K11643	EC:3.6.4.12	K;B	0DG51;0UGXR;164ZF;0V5V9;1ASM1;KOG0383;0RYD7;12PMF;1CQUN;09UVK	chromodomain helicase DNA binding protein 4 [Source:HGNC Symbol;Acc:HGNC:1919]	1108	Q14839
ENSG00000164953	226.02	249.457	202.584	0.812099	-0.300273	0.11769	1	8	93754844	93819234	+	8281	TMEM67	GO:0010826;GO:0010826;GO:0036038;GO:0036038;GO:0060271;GO:0060271;GO:0005515;GO:0005737;GO:0005783;GO:0005789;GO:0005813;GO:0005856;GO:0005886;GO:0005929;GO:0010826;GO:0010826;GO:0010826;GO:0016020;GO:0016021;GO:0030030;GO:0030433;GO:0030659;GO:0031005;GO:0035869;GO:0036038;GO:0036038;GO:0036038;GO:0042995;GO:0051082;GO:0060170;GO:0060170;GO:0060271;GO:0060271;GO:0060271;GO:0097711;GO:0010826;GO:…	K19348	-	A;S	1CWMQ;0V83S;0RVW6;KOG4611;12SJW;09X57;1B0YV;0DIG8;0URVI;16EK2	transmembrane protein 67 [Source:HGNC Symbol;Acc:HGNC:28396]	91147	Q5HYA8
ENSG00000185585	29.7707	23.1979	36.3435	1.56667	0.647702	0.117883	1	9	124777133	124814885	+	6771	OLFML2A	GO:0005576;GO:0030198;GO:0031012;GO:0042803;GO:0050840;GO:0005576;	-	-	W	0V58X;12NMM;1ASBN;0UGK7;1CQ97;09U9S;KOG3545;0DFJG;164W0;0RKPT	olfactomedin like 2A [Source:HGNC Symbol;Acc:HGNC:27270]	169611	Q68BL7
ENSG00000128641	75.1587	94.1032	56.2143	0.597369	-0.743307	0.118021	1	2	191245185	191425389	+	9533	MYO1B	GO:0000166;GO:0003774;GO:0003774;GO:0003774;GO:0003779;GO:0005524;GO:0005524;GO:0005524;GO:0016459;GO:0016459;GO:0016459;GO:0000146;GO:0000166;GO:0003774;GO:0003774;GO:0003779;GO:0005515;GO:0005516;GO:0005524;GO:0005524;GO:0005524;GO:0005546;GO:0005547;GO:0005737;GO:0005769;GO:0005884;GO:0005886;GO:0005886;GO:0005903;GO:0006892;GO:0007015;GO:0010008;GO:0016459;GO:0016459;GO:0016459;GO:0030048;GO:…	K10356	-	Z	0DG5F;0V5VQ;1CQV0;1AVE2;09U49;0RQVT;KOG0164;16568;12N1J;0UIJM	myosin IB [Source:HGNC Symbol;Acc:HGNC:7596]	4430	O43795;B0I1S9
ENSG00000100522	232.385	208.766	256.004	1.22627	0.294277	0.118072	1	14	52775193	52791668	-	4010	GNPNAT1	GO:0000139;GO:0001889;GO:0004343;GO:0004343;GO:0004343;GO:0004343;GO:0004343;GO:0004343;GO:0005768;GO:0005770;GO:0005783;GO:0005793;GO:0005793;GO:0005794;GO:0005794;GO:0005794;GO:0005829;GO:0006041;GO:0006044;GO:0006048;GO:0006048;GO:0006048;GO:0006048;GO:0006048;GO:0008080;GO:0010008;GO:0016020;GO:0016740;GO:0016746;GO:0042802;GO:0048029;GO:0048029;GO:1990830;GO:0000139;GO:0004343;GO:0004343;GO:…	K00621	EC:2.3.1.4	M;G	0RNPF;1AWBK;0UJEY;1CS1P;0DHBJ;16DMV;09W2H;13Q70;0V70Q;KOG3396	glucosamine-phosphate N-acetyltransferase 1 [Source:HGNC Symbol;Acc:HGNC:19980]	64841	Q96EK6;A0A024R649
ENSG00000161551	419.371	500.486	338.257	0.675857	-0.56521	0.118324	1	19	51804816	51890950	-	7510	ZNF577	GO:0003676;GO:0006355;GO:0003676;GO:0003676;GO:0003677;GO:0005622;GO:0005634;GO:0006355;GO:0006355;GO:0046872;GO:0003676;GO:0003676;GO:0003677;GO:0005622;GO:0005634;GO:0006355;GO:0006355;GO:0046872;GO:0003676;GO:0003676;GO:0003677;GO:0005622;GO:0005634;GO:0006355;GO:0006355;GO:0046872;GO:0003676;GO:0003676;GO:0005622;GO:0006355;GO:0006355;GO:0046872;GO:0003676;GO:0003676;GO:0005622;GO:0006355;GO:…	K09228	-	K	0RTZC;164V3;1ARY7;0A62N;0UP6G;142K0;0DT98;KOG1721;1D22B;0VGXE	zinc finger protein 577 [Source:HGNC Symbol;Acc:HGNC:28673]	84765	Q9BSK1;A0A024R4N6
ENSG00000102145	54.2137	44.0198	64.4076	1.46315	0.549081	0.118386	1	X	48786554	48794311	+	1500	GATA1	GO:0000122;GO:0000122;GO:0000790;GO:0000976;GO:0000977;GO:0000978;GO:0000978;GO:0000978;GO:0000978;GO:0000980;GO:0000981;GO:0000981;GO:0001085;GO:0001085;GO:0001158;GO:0001228;GO:0001228;GO:0001701;GO:0002039;GO:0003677;GO:0003677;GO:0003677;GO:0003677;GO:0003682;GO:0003700;GO:0003700;GO:0003700;GO:0005515;GO:0005515;GO:0005515;GO:0005634;GO:0005634;GO:0005634;GO:0005634;GO:0005634;GO:0005634;GO:…	K09182	-	K	0DQQT;13NNC;KOG1601;0UHDC;0V9GN;1CZU2;16EJS;1AT0K;0A33D;0RV45	GATA binding protein 1 [Source:HGNC Symbol;Acc:HGNC:4170]	2623	P15976
ENSG00000241839	1690.7	1559.05	1822.34	1.16888	0.225125	0.118559	1	15	64841883	64868002	+	3721	PLEKHO2	GO:0005576;GO:0043312;GO:1904813;GO:0005576;GO:0043312;GO:1904813;	-	-	T	16BH8;1AYPV;0DK7P;1CV1J;0VBUH;13CKY;0A0Y4;0IIX5;0RMXD;0UP4M	pleckstrin homology domain containing O2 [Source:HGNC Symbol;Acc:HGNC:30026]	80301	Q8TD55
ENSG00000088986	420.185	378.747	461.623	1.21882	0.285482	0.118791	1	12	120469850	120498493	+	2931	DYNLL1	GO:0000086;GO:0000776;GO:0003774;GO:0005515;GO:0005515;GO:0005634;GO:0005737;GO:0005739;GO:0005813;GO:0005815;GO:0005829;GO:0005856;GO:0005868;GO:0005868;GO:0005874;GO:0005875;GO:0005875;GO:0005886;GO:0005929;GO:0005929;GO:0006888;GO:0006915;GO:0007017;GO:0007017;GO:0008180;GO:0008574;GO:0010389;GO:0016020;GO:0016032;GO:0016236;GO:0019886;GO:0021762;GO:0030286;GO:0030286;GO:0030286;GO:0030286;GO:…	K10418	-	Z	0DUW9;1B6GD;KOG3430;13SSA;0UVTS;0RZGU;16I86;0VJ64;1D476;0A8AD	dynein light chain LC8-type 1 [Source:HGNC Symbol;Acc:HGNC:15476]	8655	P63167;Q6FGH9
ENSG00000153574	454.512	415.18	493.844	1.18947	0.250317	0.118905	1	2	88691673	88750929	+	1813	RPIA	GO:0004751;GO:0004751;GO:0004751;GO:0004751;GO:0004751;GO:0004751;GO:0004751;GO:0005515;GO:0005829;GO:0006014;GO:0006098;GO:0006098;GO:0006098;GO:0009052;GO:0009052;GO:0009052;GO:0009052;GO:0016853;GO:0019693;GO:0030246;GO:0042802;GO:0043231;GO:0043231;GO:0048029;	K01807	EC:5.3.1.6	G	0DFZA;0RTCT;12TEB;09UPK;0UU0F;166XV;1CQNV;0V5P6;1B2PU;KOG3075	ribose 5-phosphate isomerase A [Source:HGNC Symbol;Acc:HGNC:10297]	22934	P49247
ENSG00000144824	666.284	730.76	601.808	0.823537	-0.280095	0.119261	1	3	111732497	111976517	+	12309	PHLDB2	GO:0000226;GO:0005515;GO:0005737;GO:0005829;GO:0005886;GO:0005925;GO:0010470;GO:0010717;GO:0016020;GO:0031252;GO:0045111;GO:0045180;GO:0045180;GO:0045184;GO:0045296;GO:0051497;GO:0051895;GO:0070507;GO:0070507;GO:1903690;GO:1904261;GO:0000226;GO:0005515;GO:0005737;GO:0005829;GO:0005886;GO:0005925;GO:0010470;GO:0010717;GO:0016020;GO:0031252;GO:0045111;GO:0045180;GO:0045180;GO:0045184;GO:0045296;GO:…	K23794	-	Z	1CRA2;12SJQ;0IFMW;0V6B0;16631;09VBQ;1AT6P;0UJUR;0DGK7;0RQG4	pleckstrin homology like domain family B member 2 [Source:HGNC Symbol;Acc:HGNC:29573]	90102	Q86SQ0
ENSG00000162543	73.7034	89.2071	58.1996	0.65241	-0.616149	0.119326	1	1	20186096	20196050	+	5562	UBXN10	GO:0005515;GO:0005515;GO:0005515;GO:0005929;GO:0030030;GO:0030992;GO:0042995;GO:0060271;	-	-	O	1674U;0UIV5;0V6MC;0IGEF;09VNC;12SCC;0RMDR;1AUC1;0DGWT;1CRM1	UBX domain protein 10 [Source:HGNC Symbol;Acc:HGNC:26354]	127733	Q96LJ8
ENSG00000245680	343.164	388.631	297.697	0.766015	-0.384555	0.11946	1	19	37181579	37218153	-	7538	ZNF585B	GO:0003676;GO:0003676;GO:0005622;GO:0005634;GO:0006355;GO:0006355;GO:0046872;GO:0003676;GO:0003676;GO:0005622;GO:0006355;GO:0006355;GO:0046872;GO:0003676;GO:0003676;GO:0005622;GO:0006355;GO:0006355;GO:0046872;GO:0003676;GO:0003676;GO:0005622;GO:0006355;GO:0006355;GO:0046872;GO:0003676;GO:0003676;GO:0005622;GO:0006355;GO:0006355;	K09228	-	K	0RRKS;1B94P;16MEN;0V4DW;09TES;0UNG0;KOG1721;12PGP;1CPIM;0DERT	zinc finger protein 585B [Source:HGNC Symbol;Acc:HGNC:30948]	92285	Q52M93
ENSG00000034510	14633.8	13627.2	15640.5	1.14775	0.198804	0.119466	1	2	84905656	84906671	+	461	TMSB10	GO:0003779;GO:0003785;GO:0003785;GO:0003785;GO:0005515;GO:0005737;GO:0005737;GO:0005856;GO:0007015;GO:0007015;GO:0030334;GO:0042989;	K13785	-	N	16ISZ;KOG4794;0RZZW;0VMP2;1B6ZT;0UWRK;1D5JK;0AAQ8;0DW9W;13XHY	thymosin beta 10 [Source:HGNC Symbol;Acc:HGNC:11879]	9168	P63313
ENSG00000147206	2.68499	4.55646	0.813532	0.178545	-2.48564	0.119504	1	X	103075810	103093143	-	3544	NXF3	GO:0003676;GO:0003676;GO:0003723;GO:0003723;GO:0003723;GO:0003723;GO:0003729;GO:0003729;GO:0005515;GO:0005515;GO:0005634;GO:0005634;GO:0005634;GO:0005634;GO:0005654;GO:0005737;GO:0005737;GO:0005737;GO:0006406;GO:0006406;GO:0006406;GO:0016973;GO:0042272;GO:0051028;GO:0003676;GO:0003676;GO:0003723;GO:0003723;GO:0003729;GO:0003729;GO:0005634;GO:0005634;GO:0005737;GO:0005737;GO:0006406;GO:0006406;	K14284	-	A	13NS7;0VEHK;16881;0DRMM;KOG3763;1B480;0UH8G;0RYDQ;0A42A;1CWBA	nuclear RNA export factor 3 [Source:HGNC Symbol;Acc:HGNC:8073]	56000	Q9H4D5
ENSG00000180871	397.848	452.871	342.826	0.757006	-0.401623	0.119704	1	2	218125289	218137251	+	3214	CXCR2	GO:0004930;GO:0004930;GO:0004930;GO:0006935;GO:0006935;GO:0007165;GO:0007186;GO:0007186;GO:0007186;GO:0016020;GO:0016021;GO:0016021;GO:0016021;GO:0016494;GO:0016494;GO:0019959;GO:0019959;GO:0070098;GO:0004930;GO:0004930;GO:0006935;GO:0006935;GO:0007186;GO:0007186;GO:0016020;GO:0016021;GO:0016021;GO:0016021;GO:0016494;GO:0016494;GO:0019959;GO:0019959;GO:0070098;GO:0004930;GO:0004930;GO:0006935;GO:…	K05050	-	T	1B0SH;0DFYU;0IEHI;0V5HB;09UP3;16AX6;1CQNA;12RGV;0RT4M;0UHHS	C-X-C motif chemokine receptor 2 [Source:HGNC Symbol;Acc:HGNC:6027]	3579	P25025;Q53PC4
ENSG00000213995	454.028	414.468	493.588	1.19089	0.252045	0.11972	1	13	110615460	110639993	+	2847	NAXD	GO:0000166;GO:0003674;GO:0005515;GO:0005524;GO:0005575;GO:0005739;GO:0005759;GO:0008150;GO:0016829;GO:0034356;GO:0046496;GO:0047453;GO:0047453;GO:0052855;GO:0052855;GO:0052855;GO:0052856;GO:0052857;GO:0000166;GO:0003674;GO:0005515;GO:0005524;GO:0005575;GO:0005739;GO:0005759;GO:0008150;GO:0016829;GO:0034356;GO:0046496;GO:0047453;GO:0047453;GO:0052855;GO:0052855;GO:0052855;GO:0052856;GO:0052857;	K17757	EC:4.2.1.93	G	1AYAC;0UJSV;12SJT;0DK63;0V9UZ;1CV6A;167NJ;KOG3974;09YX8;0RKW1	NAD(P)HX dehydratase [Source:HGNC Symbol;Acc:HGNC:25576]	55739	Q8IW45
ENSG00000184357	643.189	526.962	759.416	1.44112	0.527193	0.119812	1	6	27866849	27867529	-	681	HIST1H1B	GO:0000122;GO:0000786;GO:0000786;GO:0000790;GO:0000790;GO:0003677;GO:0003677;GO:0003677;GO:0003677;GO:0003690;GO:0003723;GO:0005515;GO:0005634;GO:0005634;GO:0005634;GO:0005634;GO:0005694;GO:0005719;GO:0005720;GO:0006325;GO:0006334;GO:0006334;GO:0006355;GO:0007517;GO:0016584;GO:0030261;GO:0030307;GO:0031490;GO:0031492;GO:0031936;GO:0042826;GO:0045910;GO:0050821;GO:0051574;GO:0071169;	K11275	-	B	0A8PZ;16K6F;0UW43;13SKK;0DV5W;0VJKI;0RNYM;1B6I6;1D4GB;KOG4012	histone cluster 1 H1 family member b [Source:HGNC Symbol;Acc:HGNC:4719]	3009	P16401
ENSG00000152443	551.067	596.505	505.628	0.84765	-0.238459	0.119939	1	19	57746815	57758148	+	5454	ZNF776	GO:0003676;GO:0003676;GO:0003677;GO:0005622;GO:0005634;GO:0006355;GO:0006355;GO:0045892;GO:0046872;GO:0003676;GO:0003676;GO:0005622;GO:0006355;GO:0006355;GO:0003676;GO:0003676;GO:0005622;GO:0006355;GO:0006355;	-	-	K	0RRJB;1B7I7;0UXY5;1D731;0DY6Q;0B2U7;16JD1;KOG1721;14VAY;0WEDD	zinc finger protein 776 [Source:HGNC Symbol;Acc:HGNC:26765]	284309	Q68DI1;B2RN90;B4DSC6
ENSG00000173621	71.8416	59.2751	84.4082	1.42401	0.509958	0.120047	1	11	66856647	66860475	+	3087	LRFN4	GO:0005515;GO:0005515;GO:0005886;GO:0009986;GO:0009986;GO:0016020;GO:0016021;GO:0098978;GO:0098978;GO:0098978;GO:0098982;GO:0099061;GO:0099061;GO:0099151;GO:0099151;GO:0099560;GO:0099560;GO:1905606;GO:1905606;GO:0005515;	K16357	-	T	KOG0619;16D3Z;1CZ0A;0DQ00;0RS23;0VD86;1AYWH;0A2C6;0UPAV;12XCN	leucine rich repeat and fibronectin type III domain containing 4 [Source:HGNC Symbol;Acc:HGNC:28456]	78999	Q6PJG9;A0A024R5I6
ENSG00000152240	124.126	108.819	139.433	1.28133	0.357645	0.120544	1	18	46104378	46128333	+	2119	HAUS1	GO:0005813;GO:0005829;GO:0051225;GO:0051225;GO:0070652;GO:0070652;GO:0000086;GO:0000922;GO:0003674;GO:0005515;GO:0005737;GO:0005813;GO:0005813;GO:0005813;GO:0005815;GO:0005819;GO:0005829;GO:0005829;GO:0005829;GO:0005856;GO:0005874;GO:0007049;GO:0007098;GO:0007098;GO:0010389;GO:0051225;GO:0051225;GO:0051225;GO:0051225;GO:0051301;GO:0070652;GO:0070652;GO:0070652;GO:0070652;GO:0097711;GO:0051225;GO:…	K16584	-	Z	0IEUK;13JEZ;0DJVN;16HAU;09YFE;0UFFF;1CUNX;1AY75;0V9D8;0RNR7	HAUS augmin like complex subunit 1 [Source:HGNC Symbol;Acc:HGNC:25174]	115106	Q96CS2
ENSG00000278828	715.71	594.206	837.213	1.40896	0.494631	0.120649	1	6	27810064	27811300	+	1237	HIST1H3H	GO:0000183;GO:0000228;GO:0000786;GO:0000786;GO:0000786;GO:0000788;GO:0003677;GO:0003677;GO:0003677;GO:0005515;GO:0005515;GO:0005576;GO:0005634;GO:0005634;GO:0005654;GO:0005694;GO:0006325;GO:0006334;GO:0006335;GO:0007596;GO:0016020;GO:0032200;GO:0032991;GO:0038111;GO:0044267;GO:0045296;GO:0045652;GO:0045814;GO:0046982;GO:0046982;GO:0051290;GO:0060964;GO:0060968;GO:0070062;	K11253	-	B	KOG1745	histone cluster 1 H3 family member h [Source:HGNC Symbol;Acc:HGNC:4775]	8357	P68431
ENSG00000177106	45.0794	36.5351	53.6238	1.46773	0.553591	0.120847	1	11	694438	727727	+	5689	EPS8L2	GO:0005515;GO:0003779;GO:0003779;GO:0005089;GO:0005515;GO:0005515;GO:0005737;GO:0005829;GO:0005886;GO:0005886;GO:0007266;GO:0007266;GO:0007605;GO:0007605;GO:0030676;GO:0030676;GO:0031982;GO:0032420;GO:0032421;GO:0032421;GO:0032426;GO:0032426;GO:0032587;GO:0032587;GO:0032991;GO:0035023;GO:0035023;GO:0042995;GO:0045296;GO:0070062;GO:1900029;GO:1900029;GO:0003779;GO:0003779;GO:0005089;GO:0005515;GO:…	K17277	-	T	0DPE4;0URN2;1B4P3;16DFW;KOG3557;09ZSB;1CYBY;12N51;0VANQ	EPS8 like 2 [Source:HGNC Symbol;Acc:HGNC:21296]	64787	Q9H6S3
ENSG00000183682	4.02717	1.72694	6.3274	3.66393	1.87339	0.120877	1	1	39491636	39529869	+	5636	BMP8A	GO:0001503;GO:0002024;GO:0005125;GO:0005125;GO:0005160;GO:0005576;GO:0005615;GO:0005615;GO:0007275;GO:0008083;GO:0008083;GO:0008083;GO:0010862;GO:0030154;GO:0042981;GO:0043408;GO:0046676;GO:0048468;GO:0051216;GO:0060395;GO:0097009;	K16622	-	T	0UMF1;0RW6X;16GPM;KOG3900;0DET9;0V4FE;09TGD;1AV69;1CPH2;12RHZ	bone morphogenetic protein 8a [Source:HGNC Symbol;Acc:HGNC:21650]	353500	Q7Z5Y6
ENSG00000189227	81.3747	93.0634	69.6861	0.748803	-0.417343	0.120888	1	15	67521131	67530146	+	4751	C15orf61	GO:0005576;	-	-	S	09USD;0V5RW;0IXFI;0DG1Z;1658I;0UHN7;1CQRG;13RIM;0RNYF;1AT8S	chromosome 15 open reading frame 61 [Source:HGNC Symbol;Acc:HGNC:34453]	145853	A6NNL5
ENSG00000116771	70.109	57.2208	82.9972	1.45047	0.536524	0.120968	1	1	15571699	15585051	-	3095	AGMAT	GO:0005739;GO:0005739;GO:0008295;GO:0008783;GO:0008783;GO:0008783;GO:0009446;GO:0016787;GO:0016813;GO:0016813;GO:0033388;GO:0033389;GO:0046872;GO:0046872;GO:0046872;GO:0097055;	K01480	EC:3.5.3.11	E	0DPQ8;KOG2964;1AWMX;0A228;1CYPB;12RTM;0VCXI;0UM6C;0RNYB;169F7	agmatinase [Source:HGNC Symbol;Acc:HGNC:18407]	79814	Q9BSE5;A0A024QZ78
ENSG00000171798	156.137	97.7945	214.48	2.19317	1.13302	0.121011	1	10	133160219	133226412	+	8213	KNDC1	GO:0001934;GO:0001934;GO:0003674;GO:0005085;GO:0005085;GO:0005085;GO:0005088;GO:0005088;GO:0005088;GO:0005088;GO:0005575;GO:0007264;GO:0007264;GO:0008150;GO:0021707;GO:0021707;GO:0030425;GO:0030425;GO:0032045;GO:0032045;GO:0042995;GO:0043025;GO:0043025;GO:0043204;GO:0048814;GO:0048814;GO:0050773;GO:0050773;GO:0001934;GO:0003674;GO:0005085;GO:0005085;GO:0005088;GO:0005088;GO:0005088;GO:0005575;GO:…	-	-	T	1CP6M;0RSPQ;0V44I;13HFB;0II5U;16A7Q;0UMQ9;1AXDN;09T5T;0DEGZ	kinase non-catalytic C-lobe domain containing 1 [Source:HGNC Symbol;Acc:HGNC:29374]	85442	Q76NI1
ENSG00000176927	35.3215	42.4295	28.2135	0.66495	-0.588683	0.121031	1	17	29929200	30108452	+	6928	EFCAB5	GO:0005509;GO:0046872;GO:0005509;GO:0005509;GO:0046872;GO:0005509;GO:0046872;GO:0005509;GO:0005509;	-	-	S	1CZX5;0A363;1AVIH;12TMB;0DQTH;16FI0;0RSFY;0UHRP;0VE10;0IECF	EF-hand calcium binding domain 5 [Source:HGNC Symbol;Acc:HGNC:24801]	374786	A4FU69
ENSG00000179750	19.8087	28.3155	11.3019	0.399141	-1.32503	0.121038	1	22	38982347	38992804	+	1896	APOBEC3B	GO:0000932;GO:0002376;GO:0003723;GO:0003723;GO:0003824;GO:0003824;GO:0004126;GO:0005634;GO:0005634;GO:0005634;GO:0005737;GO:0008270;GO:0008270;GO:0009972;GO:0010529;GO:0010529;GO:0016554;GO:0016787;GO:0016787;GO:0016787;GO:0045087;GO:0045869;GO:0046872;GO:0047844;GO:0047844;GO:0051607;GO:0051607;GO:0070383;GO:0080111;GO:0000932;GO:0002376;GO:0003723;GO:0003723;GO:0003824;GO:0003824;GO:0004126;GO:…	K18750	EC:3.5.4.-	L	0V5M1;1ASUM;0JBA1;1CQKM;0RUVY;1437H;16E7G;09UMG;0UHEZ;0DFX9	apolipoprotein B mRNA editing enzyme catalytic subunit 3B [Source:HGNC Symbol;Acc:HGNC:17352]	9582	Q9UH17
ENSG00000164120	363.31	326.429	400.19	1.22596	0.293918	0.121118	1	4	174490175	174523154	-	5531	HPGD	GO:0001822;GO:0003824;GO:0004957;GO:0005615;GO:0005654;GO:0005737;GO:0005737;GO:0005737;GO:0005829;GO:0005829;GO:0005829;GO:0006629;GO:0006631;GO:0006693;GO:0006693;GO:0006693;GO:0007179;GO:0007565;GO:0007565;GO:0007565;GO:0007567;GO:0016323;GO:0016404;GO:0016404;GO:0016404;GO:0016404;GO:0016491;GO:0016491;GO:0016491;GO:0019372;GO:0030728;GO:0032355;GO:0032496;GO:0042759;GO:0042803;GO:0042803;GO:…	K00069	EC:1.1.1.141	Q	0DFUT;12UEP;1CRJ1;1AT9B;0UIRY;0V6JG;0RME4;165K2;09VKA;KOG4169	15-hydroxyprostaglandin dehydrogenase [Source:HGNC Symbol;Acc:HGNC:5154]	3248	P15428
ENSG00000197013	360.994	393.071	328.916	0.836787	-0.257068	0.12129	1	19	21496682	21556270	+	7571	ZNF429	GO:0003676;GO:0003676;GO:0003677;GO:0005622;GO:0005634;GO:0006355;GO:0006355;GO:0046872;GO:0003676;GO:0003676;GO:0005622;GO:0006355;GO:0006355;GO:0003676;GO:0003676;GO:0005622;GO:0006355;GO:0006355;GO:0046872;	K09228	-	K	1D6SG;0UXNA;16JA0;0V4DW;09TES;1B7J6;KOG1721;12PGP;0S0TV;0DY7S	zinc finger protein 429 [Source:HGNC Symbol;Acc:HGNC:20817]	353088	Q86V71
ENSG00000119965	182.574	162.763	202.386	1.24344	0.314338	0.121369	1	10	122930901	122954311	-	3083	C10orf88	GO:0042802;	-	-	S	0URJV;0IFFY;12PA2;09YJI;0VEJ1;0DQYM;16C7R;0RNN0;1B3JU;1CWIU	chromosome 10 open reading frame 88 [Source:HGNC Symbol;Acc:HGNC:25822]	80007	Q9H8K7
ENSG00000135605	305.628	334.566	276.689	0.827009	-0.274024	0.121493	1	4	48135783	48269838	-	4004	TEC	GO:0000166;GO:0002250;GO:0002250;GO:0002376;GO:0004672;GO:0004672;GO:0004713;GO:0004713;GO:0004713;GO:0004715;GO:0004715;GO:0004715;GO:0004715;GO:0005515;GO:0005515;GO:0005515;GO:0005524;GO:0005524;GO:0005524;GO:0005543;GO:0005737;GO:0005829;GO:0005856;GO:0005886;GO:0005886;GO:0006468;GO:0006468;GO:0006468;GO:0007229;GO:0007229;GO:0008289;GO:0010543;GO:0010543;GO:0016020;GO:0016301;GO:0016310;GO:…	K07364	EC:2.7.10.2	T	0V4AE;0UK02;1B3TN;12TTS;0RRDJ;1CRCG;168DY;KOG0197;09VT7;0DH1H	tec protein tyrosine kinase [Source:HGNC Symbol;Acc:HGNC:11719]	7006	P42680
ENSG00000100314	9.71833	6.11948	13.3172	2.17619	1.12181	0.121678	1	22	29720003	29731833	+	3334	CABP7	GO:0005509;GO:0005509;GO:0005737;GO:0005794;GO:0005886;GO:0016020;GO:0016021;GO:0032588;GO:0032588;GO:0046872;GO:0048471;	-	-	T	0VA51;13HY1;1ARB4;0RTYX;0DEG3;KOG0027;1647T;1CP5S;0UFDX;09Z7U	calcium binding protein 7 [Source:HGNC Symbol;Acc:HGNC:20834]	164633	Q86V35
ENSG00000161180	5.65881	8.40712	2.91049	0.346194	-1.53035	0.121942	1	22	21632716	21637329	+	2951	CCDC116	GO:0005515;GO:0005737;GO:0005813;GO:0005813;GO:0005815;GO:0005856;GO:0005515;GO:0005737;GO:0005813;GO:0005813;GO:0005815;GO:0005856;	-	-	S	0IVER;0VDSP;09W0H;13PDG;0DT1K;1D0EB;1AXXW;0RTEF;0UNE9;16E4U	coiled-coil domain containing 116 [Source:HGNC Symbol;Acc:HGNC:26688]	164592	Q8IYX3
ENSG00000155666	179.039	198.25	159.828	0.806195	-0.310798	0.121998	1	16	27203495	27221768	+	4039	KDM8	GO:0000086;GO:0003682;GO:0004175;GO:0004177;GO:0005634;GO:0005634;GO:0005654;GO:0005654;GO:0005694;GO:0005829;GO:0006325;GO:0006508;GO:0007049;GO:0008233;GO:0016491;GO:0016706;GO:0016787;GO:0031648;GO:0032922;GO:0035064;GO:0045892;GO:0045893;GO:0046872;GO:0048511;GO:0051213;GO:0051864;GO:0051864;GO:0055114;GO:0070544;GO:0070544;GO:0000086;GO:0003682;GO:0004175;GO:0004177;GO:0005634;GO:0005634;GO:…	K10277	EC:1.14.11.27	T;K;B	KOG2132;0DMMJ;12PRY;1CWH1;0UPNR;1ASET;0A01Z;165BH;0VAYF;0RM9G	lysine demethylase 8 [Source:HGNC Symbol;Acc:HGNC:25840]	79831	Q8N371;A0A0S2Z5T1
ENSG00000171385	73.8306	92.0287	55.6324	0.604512	-0.726158	0.12205	1	1	111770662	111989155	-	7863	KCND3	GO:0005216;GO:0005216;GO:0005244;GO:0005249;GO:0005249;GO:0005249;GO:0005250;GO:0005250;GO:0005250;GO:0005267;GO:0005515;GO:0005515;GO:0005886;GO:0005886;GO:0006811;GO:0006811;GO:0006811;GO:0006813;GO:0006813;GO:0006813;GO:0006813;GO:0008076;GO:0008076;GO:0008076;GO:0008076;GO:0008076;GO:0016020;GO:0016020;GO:0016020;GO:0016021;GO:0016021;GO:0030425;GO:0030425;GO:0034765;GO:0042383;GO:0042995;GO:…	K04893	-	P	09VDE;0DGMW;1CRNY;16DKC;1B3TF;0V6CD;0UIGA;KOG4390;13I54;0RM9R	potassium voltage-gated channel subfamily D member 3 [Source:HGNC Symbol;Acc:HGNC:6239]	3752	Q9UK17
ENSG00000135899	4017.97	4298.85	3737.1	0.869326	-0.202031	0.122226	1	2	230167293	230225729	-	6865	SP110	GO:0000981;GO:0003677;GO:0003677;GO:0003677;GO:0003677;GO:0005515;GO:0005634;GO:0005634;GO:0005634;GO:0005634;GO:0005634;GO:0006357;GO:0016032;GO:0046872;GO:0000981;GO:0003677;GO:0003677;GO:0003677;GO:0003677;GO:0005515;GO:0005634;GO:0005634;GO:0005634;GO:0005634;GO:0005634;GO:0006357;GO:0016032;GO:0046872;GO:0003677;GO:0003677;GO:0005634;GO:0005634;GO:0005634;GO:0000981;GO:0003677;GO:0003677;GO:…	-	-	O;K	KOG2177;0UM76;0DIN3;09XAP;1CTCZ;0V891;13QZ7;1AVSY;0RSV5;16CPF	SP110 nuclear body protein [Source:HGNC Symbol;Acc:HGNC:5401]	3431	Q9HB58
ENSG00000174684	37.8106	30.3672	45.254	1.49022	0.575529	0.122273	1	11	66345374	66347629	-	2007	B4GAT1	GO:0000139;GO:0000139;GO:0005515;GO:0005794;GO:0006486;GO:0006493;GO:0015020;GO:0016020;GO:0016021;GO:0016740;GO:0016757;GO:0018146;GO:0030173;GO:0035269;GO:0046872;GO:0070062;	K21032	EC:2.4.1.-	G	0RPZH;12RVJ;0DKUA;1AUA5;0VA94;0UPVN;KOG3765;166RS;09ZBX;1CVP8	beta-1,4-glucuronyltransferase 1 [Source:HGNC Symbol;Acc:HGNC:15685]	11041	O43505;A0A024R5F9
ENSG00000103550	405.931	441.437	370.425	0.839136	-0.253024	0.122404	1	16	19701937	19718235	-	7758	KNOP1	GO:0003723;GO:0005634;GO:0005730;	-	-	S	0IVRA;13M4F;0VEWQ;1AXNF;16APM;1D0ET;0DJX0;0URPD;0RR1H;0A41U	lysine rich nucleolar protein 1 [Source:HGNC Symbol;Acc:HGNC:34404]	400506	Q1ED39
ENSG00000179477	5.62305	8.29207	2.95402	0.356247	-1.48905	0.123076	1	17	8072636	8087716	-	2746	ALOX12B	GO:0003824;GO:0004052;GO:0004052;GO:0005506;GO:0005506;GO:0005515;GO:0005515;GO:0005737;GO:0005829;GO:0006497;GO:0006497;GO:0006629;GO:0006631;GO:0006665;GO:0010628;GO:0016491;GO:0016702;GO:0016702;GO:0016702;GO:0019369;GO:0019369;GO:0019372;GO:0019372;GO:0043410;GO:0043651;GO:0043651;GO:0046513;GO:0046513;GO:0046872;GO:0046872;GO:0046872;GO:0051122;GO:0051213;GO:0055114;GO:0055114;GO:0055114;GO:…	K08021	EC:1.13.11.-	-	-	arachidonate 12-lipoxygenase, 12R type [Source:HGNC Symbol;Acc:HGNC:430]	242	O75342
ENSG00000174516	351.513	319.763	383.263	1.19858	0.261329	0.123326	1	11	66466327	66477337	+	3926	PELI3	GO:0000209;GO:0000209;GO:0000209;GO:0005515;GO:0005829;GO:0008063;GO:0008592;GO:0008592;GO:0010804;GO:0016567;GO:0016740;GO:0061630;GO:0061630;GO:0061630;GO:0070498;GO:0070534;GO:2001237;GO:0000209;GO:0000209;GO:0000209;GO:0005515;GO:0005829;GO:0008063;GO:0008063;GO:0008592;GO:0008592;GO:0010804;GO:0016567;GO:0016740;GO:0061630;GO:0061630;GO:0061630;GO:0061630;GO:0070498;GO:0070534;GO:2001237;GO:…	K11964	EC:2.3.2.27	O;T	1AT0H;0UPG9;0DNAJ;0RXXR;KOG3842;0VBJD;1CX7H;12TB1;0A0P6;165X7	pellino E3 ubiquitin protein ligase family member 3 [Source:HGNC Symbol;Acc:HGNC:30010]	246330	Q8N2H9;A0A024R5B1
ENSG00000182791	5.37829	8.01824	2.73834	0.341514	-1.54998	0.123334	1	11	66590176	66593063	-	2888	CCDC87	GO:0005515;GO:0007283;GO:0007338;GO:0030154;GO:1905516;GO:1905516;GO:2000344;GO:2000344;	-	-	S	0UTCD;12SX5;165VF;0VBFJ;1CX2Y;0A0J8;0RYCB;1B3RW;0DN68;0IFC5	coiled-coil domain containing 87 [Source:HGNC Symbol;Acc:HGNC:25579]	55231	Q9NVE4
ENSG00000104972	2117.39	2303.43	1931.34	0.838463	-0.254181	0.123452	1	19	54617158	54637528	+	5008	LILRB1	GO:0016020;GO:0016021;GO:0016020;GO:0016021;GO:0016020;GO:0016021;GO:0016020;GO:0016021;GO:0016020;GO:0016021;GO:0016020;GO:0016021;GO:0016020;GO:0016021;GO:0016020;GO:0016021;	K06512	-	T	13KS9;0RR2J;1674J;1AU75;0DIAQ;1CRSY;0IKJD;0UIPQ;0A2BJ;0VB6S	leukocyte immunoglobulin like receptor B1 [Source:HGNC Symbol;Acc:HGNC:6605]	10859	Q8NHL6;A0A0B4J1W1
ENSG00000104894	5709.27	6100.59	5317.95	0.871711	-0.198077	0.123558	1	19	49335171	49343335	+	4161	CD37	GO:0016020;GO:0016021;GO:0016021;GO:0001772;GO:0005515;GO:0005515;GO:0005887;GO:0016020;GO:0016021;GO:0016021;GO:0016021;GO:0070062;GO:0001772;GO:0005515;GO:0005515;GO:0005887;GO:0016020;GO:0016021;GO:0016021;GO:0016021;GO:0070062;GO:0016020;GO:0016021;GO:0001772;GO:0005515;GO:0005515;GO:0005887;GO:0016020;GO:0016021;GO:0016021;GO:0016021;GO:0070062;GO:0016020;GO:0016021;GO:0016021;GO:0016021;GO:…	K06475	-	S;G	1B0WG;0V8TJ;0UMXQ;167ES;13PSE;KOG3882;09XW2;1CU0J;0RRIC;0DJ8M	CD37 molecule [Source:HGNC Symbol;Acc:HGNC:1666]	951	P11049
ENSG00000156711	885.74	953.464	818.016	0.857941	-0.22105	0.123622	1	6	36127809	36144524	+	7034	MAPK13	GO:0000165;GO:0000166;GO:0004672;GO:0004672;GO:0004674;GO:0004674;GO:0004674;GO:0004707;GO:0004707;GO:0004707;GO:0004707;GO:0005515;GO:0005524;GO:0005524;GO:0005524;GO:0005634;GO:0005737;GO:0005829;GO:0006468;GO:0006468;GO:0006970;GO:0007049;GO:0010468;GO:0016301;GO:0016310;GO:0016740;GO:0018105;GO:0032755;GO:0034644;GO:0035556;GO:0050729;GO:0051403;GO:0070301;GO:0071347;GO:0072709;GO:0072740;GO:…	K04441	EC:2.7.11.24	T;K	164ZX;1B0R6;12NDT;1CU1Y;09UX7;0V5X0;0RNA5;KOG0660;0DJA0;0UMZ0	mitogen-activated protein kinase 13 [Source:HGNC Symbol;Acc:HGNC:6875]	5603	O15264;A0A024RD04
ENSG00000159917	387.323	421.193	353.453	0.839171	-0.252963	0.12368	1	19	44228729	44305046	-	5989	ZNF235	GO:0003676;GO:0006355;GO:0003676;GO:0003676;GO:0005622;GO:0006355;GO:0006355;GO:0003676;GO:0003676;GO:0005622;GO:0006355;GO:0006355;GO:0003676;GO:0003676;GO:0003677;GO:0005622;GO:0005634;GO:0006355;GO:0006355;GO:0046872;GO:0003676;GO:0003676;GO:0003677;GO:0005622;GO:0005634;GO:0006355;GO:0006355;GO:0046872;GO:0003676;GO:0003676;GO:0005622;GO:0006355;GO:0006355;	K09228	-	K	0RMRK;0V4DW;09TES;1ATVT;0UFSH;KOG1721;12PGP;16IZD;1CPDV;0DERT	zinc finger protein 235 [Source:HGNC Symbol;Acc:HGNC:12866]	9310	Q14590
ENSG00000136828	459.899	498.141	421.657	0.846461	-0.240485	0.123749	1	9	126914774	127223166	+	10507	RALGPS1	GO:0005085;GO:0005085;GO:0005085;GO:0005575;GO:0005622;GO:0005737;GO:0005886;GO:0007264;GO:0007264;GO:0008321;GO:0016020;GO:0032485;GO:0035556;GO:0005085;GO:0005085;GO:0005085;GO:0005575;GO:0005622;GO:0005737;GO:0005886;GO:0007264;GO:0007264;GO:0008321;GO:0016020;GO:0032485;GO:0035556;GO:0005085;GO:0005085;GO:0005085;GO:0005575;GO:0005622;GO:0005737;GO:0005886;GO:0007264;GO:0007264;GO:0008321;GO:…	-	-	T	0KD3E;16MM1;0WCKV;1B8ZK;0V12M;0RWSV;0B04A;14T9N;1DCKU;0E5KV	Ral GEF with PH domain and SH3 binding motif 1 [Source:HGNC Symbol;Acc:HGNC:16851]	9649	Q5JS13
ENSG00000185561	17.843	10.022	25.6641	2.56079	1.35659	0.123921	1	17	1702816	1710377	-	5884	TLCD2	GO:0005886;GO:0007009;GO:0016020;GO:0016021;GO:0016021;GO:0016021;GO:0055091;GO:0071709;GO:0097035;	-	-	C;U	0UFU3;16J6S;0DN2B;1CWYP;KOG4474;09ZPX;13NDJ;0RRDD;1ARNZ;0VAKM	TLC domain containing 2 [Source:HGNC Symbol;Acc:HGNC:33522]	727910	A6NGC4
ENSG00000006756	568.499	626.138	510.861	0.815893	-0.293549	0.124067	1	X	2903972	2929349	-	7026	ARSD	GO:0003824;GO:0003824;GO:0004065;GO:0004065;GO:0005764;GO:0005788;GO:0008484;GO:0008484;GO:0016020;GO:0016021;GO:0016787;GO:0046872;GO:0003824;GO:0003824;GO:0003824;	K12374	EC:3.1.6.-	P;G	1CS2C;12T1I;166M1;0V6MV;0UJG4;0DHC8;1B4BW;KOG3867;0RT9X;09W32	arylsulfatase D [Source:HGNC Symbol;Acc:HGNC:717]	414	P51689;A0A140VK06
ENSG00000198483	12.0111	7.96832	16.0538	2.01471	1.01057	0.12418	1	1	145866560	145885866	-	3363	ANKRD35	GO:0005515;GO:0005515;	-	-	S	0IK6X;13JE2;0UHCP;09UKC;1AZ4Y;0RKX6;1CQJD;0DFW1;0V5JP;165XV	ankyrin repeat domain 35 [Source:HGNC Symbol;Acc:HGNC:26323]	148741	Q8N283;B4DFX6
ENSG00000139053	36.747	44.1686	29.3254	0.663942	-0.59087	0.124453	1	12	14973042	14981865	+	727	PDE6H	GO:0000187;GO:0000187;GO:0004114;GO:0004114;GO:0004857;GO:0005515;GO:0007601;GO:0007601;GO:0007601;GO:0007601;GO:0016787;GO:0030553;GO:0030553;GO:0042622;GO:0043086;GO:0045742;GO:0045742;GO:0045745;GO:0045745;GO:0047555;GO:0050896;	K13760	-	T	1B68R;1D46V;0UVUT;0A89Y;0IZA8;0RZFE;0VJ5Q;0DUVW;16I30;13TB1	phosphodiesterase 6H [Source:HGNC Symbol;Acc:HGNC:8790]	5149	Q13956
ENSG00000198346	239.403	263.009	215.796	0.820491	-0.285441	0.12448	1	19	53467733	53496255	+	6246	ZNF813	GO:0003676;GO:0003676;GO:0003677;GO:0005622;GO:0005634;GO:0006355;GO:0006355;GO:0046872;GO:0003676;GO:0003676;GO:0005622;GO:0006355;GO:0006355;	K09228	-	K	0V05G;1DBZG;0AZGJ;0RQ2Y;14SMS;KOG1721;1B9DC;0E4PP;16M45;0WBPS	zinc finger protein 813 [Source:HGNC Symbol;Acc:HGNC:33257]	126017	Q6ZN06
ENSG00000187994	363.314	330.55	396.077	1.19823	0.26091	0.12458	1	19	38867830	38878275	-	4201	RINL	GO:0001726;GO:0001726;GO:0005085;GO:0005085;GO:0005096;GO:0006897;GO:0006897;GO:0015031;GO:0015629;GO:0031410;GO:0042995;GO:0043547;GO:0001726;GO:0005085;GO:0005096;GO:0006897;GO:0015031;GO:0031410;GO:0042995;GO:0043547;	-	-	-	-	Ras and Rab interactor like [Source:HGNC Symbol;Acc:HGNC:24795]	126432	Q6ZS11
ENSG00000148154	911.664	826.805	996.523	1.20527	0.269355	0.125024	1	9	111896814	111935369	+	4567	UGCG	GO:0000139;GO:0000139;GO:0000139;GO:0005515;GO:0005794;GO:0006497;GO:0006497;GO:0006629;GO:0006665;GO:0006679;GO:0006679;GO:0006679;GO:0006687;GO:0008120;GO:0008120;GO:0008120;GO:0008120;GO:0008120;GO:0008544;GO:0009966;GO:0009966;GO:0016020;GO:0016021;GO:0016021;GO:0016740;GO:0016757;GO:0016757;GO:0016757;GO:0030154;GO:0030154;GO:0030216;GO:0030216;GO:0033210;GO:0033210;GO:0048666;GO:0048666;GO:…	K00720	EC:2.4.1.80	M;I;G	0V58B;12NMB;0UGCP;16BRJ;1ASTF;09UEM;0DFQF;0RWW0;KOG2547;1CQE3	UDP-glucose ceramide glucosyltransferase [Source:HGNC Symbol;Acc:HGNC:12524]	7357	Q16739;A0A024R157
ENSG00000090104	2176.28	2575.41	1777.15	0.690045	-0.535238	0.125038	1	1	192575763	192580024	+	4074	RGS1	GO:0001965;GO:0003924;GO:0005096;GO:0005096;GO:0005096;GO:0005096;GO:0005516;GO:0005737;GO:0005829;GO:0005886;GO:0005886;GO:0005886;GO:0006955;GO:0007165;GO:0007165;GO:0007186;GO:0007186;GO:0007193;GO:0008277;GO:0008277;GO:0009617;GO:0009968;GO:0016020;GO:0031234;GO:0043547;GO:0043547;GO:0061737;GO:0001965;GO:0003924;GO:0005096;GO:0005096;GO:0005096;GO:0005096;GO:0005516;GO:0005737;GO:0005829;GO:…	K16449	-	T	0RMGV;0UM7T;169HD;09ZMP;1CW0J;0DM5F;0VAIC;1AVWH;KOG3589;12TYG	regulator of G protein signaling 1 [Source:HGNC Symbol;Acc:HGNC:9991]	5996	Q08116;A0A024R945
ENSG00000005022	1506.94	1398.26	1615.62	1.15545	0.208452	0.125113	1	X	119468422	119471396	+	1555	SLC25A5	GO:0003723;GO:0005471;GO:0005515;GO:0005515;GO:0005634;GO:0005739;GO:0005739;GO:0005743;GO:0005743;GO:0005743;GO:0005743;GO:0005743;GO:0005887;GO:0007059;GO:0008284;GO:0015207;GO:0015853;GO:0015866;GO:0015867;GO:0016020;GO:0016021;GO:0016032;GO:0022857;GO:0022857;GO:0031625;GO:0042645;GO:0045121;GO:0050796;GO:0055085;GO:0055085;GO:0071817;GO:1901029;GO:1990830;	K05863	-	C	1CTEU;0RTSS;12NTQ;16GXI;0UM9G;0V8AI;0DHM9;09XCB;1B0TJ;KOG0749	solute carrier family 25 member 5 [Source:HGNC Symbol;Acc:HGNC:10991]	292	P05141;Q6NVC0
ENSG00000177508	5.05101	2.12509	7.97693	3.75369	1.90831	0.125247	1	16	54283304	54286787	-	2935	IRX3	GO:0000790;GO:0000981;GO:0001656;GO:0003677;GO:0003677;GO:0003677;GO:0005634;GO:0005634;GO:0005634;GO:0005634;GO:0005737;GO:0006355;GO:0006355;GO:0006357;GO:0007275;GO:0007498;GO:0030424;GO:0043565;GO:0043565;GO:0045665;GO:0045666;GO:0072047;GO:0072086;GO:0097009;GO:0097009;	-	-	K	KOG0773;0RMJD;12TXN;1AT73;0UHKC;0V5Q9;0DG0H;1663I;09UQM;1CQQ4	iroquois homeobox 3 [Source:HGNC Symbol;Acc:HGNC:14360]	79191	P78415
ENSG00000011426	77.1077	63.0039	91.2114	1.44771	0.533773	0.125301	1	7	36389821	36453791	+	5997	ANLN	GO:0000281;GO:0000281;GO:0000915;GO:0000921;GO:0003779;GO:0003779;GO:0003779;GO:0005634;GO:0005654;GO:0005737;GO:0005826;GO:0005826;GO:0005856;GO:0005938;GO:0007049;GO:0007096;GO:0015629;GO:0017049;GO:0030496;GO:0030865;GO:0031106;GO:0032059;GO:0042995;GO:0045296;GO:0051301;GO:0090521;GO:0099738;GO:1904172;GO:1904498;GO:0000281;GO:0000281;GO:0000915;GO:0000921;GO:0002244;GO:0003779;GO:0003779;GO:…	K18621	-	Z;D	164B2;0V4B5;0DHBA;09W2A;1AUXG;12Q91;0UGTF;KOG3640;1CS1E;0RU7M	anillin actin binding protein [Source:HGNC Symbol;Acc:HGNC:14082]	54443	Q9NQW6;A0A024RA49
ENSG00000243364	42.5144	50.3891	34.6398	0.687448	-0.540678	0.125455	1	1	155063737	155069553	+	1257	EFNA4	GO:0005005;GO:0005515;GO:0005576;GO:0005886;GO:0005886;GO:0005886;GO:0007267;GO:0007411;GO:0016020;GO:0016020;GO:0016020;GO:0030316;GO:0031225;GO:0031226;GO:0046849;GO:0046875;GO:0046875;GO:0046875;GO:0046875;GO:0048013;GO:0048013;GO:0048013;GO:0048013;GO:0005005;GO:0005515;GO:0005576;GO:0005886;GO:0005886;GO:0005886;GO:0007267;GO:0007411;GO:0016020;GO:0016020;GO:0016020;GO:0030316;GO:0031225;GO:…	K05462	-	T	1CXM5;0A2SG;0DR14;0UT58;0VB92;KOG3858;13JBA;0S0QN;1B3FP;16A8P	ephrin A4 [Source:HGNC Symbol;Acc:HGNC:3224]	1945	P52798
ENSG00000127328	596.848	644.536	549.16	0.852024	-0.231035	0.125502	1	12	69738681	69823204	+	12612	RAB3IP	GO:0005085;GO:0005085;GO:0005085;GO:0005515;GO:0005515;GO:0005634;GO:0005737;GO:0005829;GO:0005829;GO:0005856;GO:0006612;GO:0015031;GO:0017112;GO:0017112;GO:0030027;GO:0042995;GO:0097711;GO:0005085;GO:0005085;GO:0005085;GO:0005515;GO:0005515;GO:0005634;GO:0005737;GO:0005829;GO:0005829;GO:0005856;GO:0006612;GO:0015031;GO:0017112;GO:0017112;GO:0030027;GO:0042995;GO:0097711;GO:0005085;GO:0005085;GO:…	K16779	-	Z;U	09WND;KOG4324;0DHXZ;12R8Z;1ASPE;0UH08;165JZ;1CSNJ;0V7KY;0RVBS	RAB3A interacting protein [Source:HGNC Symbol;Acc:HGNC:16508]	117177	Q96QF0
ENSG00000122417	2965.08	3168.69	2761.46	0.871481	-0.198459	0.125756	1	1	86346824	86396342	-	10898	ODF2L	GO:0005737;GO:0005813;GO:0005814;GO:0005815;GO:0005856;GO:0030030;GO:0034451;GO:0034451;GO:0034451;GO:0036064;GO:0042995;GO:1902018;GO:1902018;GO:1902018;GO:1902018;GO:0034451;GO:0034451;GO:1902018;GO:1902018;GO:0005737;GO:0005813;GO:0005814;GO:0005815;GO:0005856;GO:0030030;GO:0034451;GO:0034451;GO:0034451;GO:0036064;GO:0042995;GO:1902018;GO:1902018;GO:1902018;GO:0034451;GO:0034451;GO:1902018;GO:…	-	-	Z	12UR2;0DPB2;0IJHH;0A33E;0RTMF;0US73;1AUWW;16A44;0VEIM;1CY90	outer dense fiber of sperm tails 2 like [Source:HGNC Symbol;Acc:HGNC:29225]	57489	Q9ULJ1
ENSG00000124813	1599.95	1426.82	1773.08	1.24268	0.313458	0.125841	1	6	45328157	45664349	+	8192	RUNX2	GO:0000790;GO:0000790;GO:0000981;GO:0000981;GO:0001503;GO:0001503;GO:0001649;GO:0002062;GO:0003677;GO:0003677;GO:0003677;GO:0003700;GO:0003700;GO:0003700;GO:0005515;GO:0005515;GO:0005524;GO:0005524;GO:0005634;GO:0005634;GO:0005634;GO:0005634;GO:0005654;GO:0005654;GO:0005829;GO:0006355;GO:0006355;GO:0006367;GO:0030097;GO:0030154;GO:0030182;GO:0030509;GO:0045669;GO:0045892;GO:0045893;GO:0045944;GO:…	K09278	-	K	09TMW;0DEYC;1395F;KOG3982;0UH1H;0RKUS;1ARGY;0V4KY;1CQBV;166KZ	RUNX family transcription factor 2 [Source:HGNC Symbol;Acc:HGNC:10472]	860	Q13950
ENSG00000160199	467.807	507.302	428.311	0.84429	-0.244189	0.125854	1	21	42974510	43033931	+	7621	PKNOX1	GO:0003677;GO:0003677;GO:0003677;GO:0005634;GO:0006355;GO:0006355;GO:0000790;GO:0000981;GO:0000981;GO:0001525;GO:0003677;GO:0003677;GO:0003677;GO:0003677;GO:0003682;GO:0003700;GO:0005515;GO:0005634;GO:0005634;GO:0005667;GO:0005737;GO:0005829;GO:0006355;GO:0006355;GO:0006357;GO:0006366;GO:0030097;GO:0030217;GO:0030218;GO:0043010;GO:0043565;GO:0045944;GO:0046982;	-	-	K	KOG0773;12U92;16G94;0RVIN;0V5PI;0A0NF;1B1I8;0DN9U;1CWZT;0URKC	PBX/knotted 1 homeobox 1 [Source:HGNC Symbol;Acc:HGNC:9022]	5316	P55347;Q96I87;Q6PKH2
ENSG00000243156	1207.24	1332.32	1082.17	0.812243	-0.300017	0.126078	1	22	17787649	18024561	-	22444	MICAL3	GO:0003779;GO:0004497;GO:0005515;GO:0005634;GO:0005654;GO:0005737;GO:0005815;GO:0005819;GO:0005829;GO:0005856;GO:0005886;GO:0005938;GO:0006887;GO:0006887;GO:0006887;GO:0007010;GO:0007049;GO:0016491;GO:0016709;GO:0016709;GO:0016709;GO:0017137;GO:0017137;GO:0030036;GO:0030042;GO:0030496;GO:0031941;GO:0042995;GO:0046872;GO:0051301;GO:0055114;GO:0071949;GO:0071949;GO:0071949;GO:0006887;GO:0006887;GO:…	K19947	EC:1.14.13.225	Z	0V43E;0RMCN;0UIB2;09T4P;1CQG0;KOG1700;16E3Z;0DHG7;12N1P;1AY2A	microtubule associated monooxygenase, calponin and LIM domain containing 3 [Source:HGNC Symbol;Acc:HGNC:24694]	57553	Q7RTP6
ENSG00000223496	642.886	592.002	693.77	1.1719	0.228854	0.126082	1	16	70246778	70251940	-	5163	EXOSC6	GO:0000176;GO:0000177;GO:0000178;GO:0003723;GO:0005634;GO:0005654;GO:0005730;GO:0005730;GO:0005737;GO:0005829;GO:0006364;GO:0006364;GO:0016075;GO:0034427;GO:0034475;GO:0043488;GO:0043928;GO:0045006;GO:0045190;GO:0045190;GO:0045830;GO:0071028;GO:0071051;GO:0090503;	K12587	-	J	0A79Q;1CR2X;0VG1I;1B5CU;0UUQB;16IYP;0DSCC;13QNU;0RTQE;KOG1068	exosome component 6 [Source:HGNC Symbol;Acc:HGNC:19055]	118460	Q5RKV6
ENSG00000053108	16.2924	11.6525	20.9322	1.79637	0.845085	0.126727	1	5	133196455	133612541	-	6711	FSTL4	GO:0005509;GO:0005509;GO:0005515;GO:0005576;GO:0007275;GO:0030141;GO:0030154;GO:0031549;GO:0046872;GO:0048403;GO:0048670;GO:0048671;GO:0061000;GO:0005509;GO:0005515;GO:0005576;GO:0007275;GO:0030154;GO:0046872;GO:0005515;	-	-	S	1CV8Q;0UI7H;09YZQ;16700;0DKEQ;0IEEJ;1B1IB;0V9XA;0RT9I;12RJ7	follistatin like 4 [Source:HGNC Symbol;Acc:HGNC:21389]	23105	Q6MZW2
ENSG00000242372	286.463	259.605	313.321	1.20692	0.271325	0.127124	1	20	35278911	35284985	-	1631	EIF6	GO:0042256;GO:0043022;GO:0000054;GO:0000054;GO:0003743;GO:0005515;GO:0005515;GO:0005634;GO:0005634;GO:0005638;GO:0005654;GO:0005730;GO:0005730;GO:0005737;GO:0005829;GO:0005882;GO:0006110;GO:0006110;GO:0006412;GO:0006413;GO:0030687;GO:0032868;GO:0032868;GO:0035195;GO:0035278;GO:0042254;GO:0042256;GO:0042256;GO:0042256;GO:0042273;GO:0042304;GO:0042304;GO:0043022;GO:0043022;GO:0043022;GO:0043023;GO:…	K03264	-	J	KOG3185;0DKY3;0RU0B;1AZT5;16AKY;0UQU0;12NJZ;09ZFI;1CVT3;0V7M2	eukaryotic translation initiation factor 6 [Source:HGNC Symbol;Acc:HGNC:6159]	3692	P56537
ENSG00000198453	293.33	319.956	266.703	0.833559	-0.262643	0.12714	1	19	36916329	36998700	+	9437	ZNF568	GO:0003676;GO:0003676;GO:0005622;GO:0006355;GO:0006355;GO:0000122;GO:0000976;GO:0001701;GO:0003676;GO:0003676;GO:0003677;GO:0005622;GO:0005634;GO:0006355;GO:0006355;GO:0007275;GO:0045892;GO:0046872;GO:0060669;GO:0000122;GO:0000976;GO:0001701;GO:0003676;GO:0003676;GO:0003677;GO:0005622;GO:0005634;GO:0006355;GO:0006355;GO:0007275;GO:0045892;GO:0046872;GO:0060669;GO:0003676;GO:0003676;GO:0005622;GO:…	K09228	-	K	1D1K5;0UPJS;1B49C;16G2Q;0V4DW;09TES;KOG1721;12PGP;0RPXY;0DERT	zinc finger protein 568 [Source:HGNC Symbol;Acc:HGNC:25392]	374900	Q3ZCX4;Q96AZ9
ENSG00000111666	620.735	705.244	536.226	0.760341	-0.395281	0.127224	1	12	101696947	101744140	+	5991	CHPT1	GO:0000139;GO:0000139;GO:0001558;GO:0004142;GO:0004142;GO:0005789;GO:0005794;GO:0005794;GO:0006629;GO:0006629;GO:0006656;GO:0006656;GO:0006657;GO:0006663;GO:0008654;GO:0008654;GO:0008654;GO:0016020;GO:0016020;GO:0016020;GO:0016021;GO:0016740;GO:0016780;GO:0016780;GO:0016780;GO:0019992;GO:0043231;GO:0046872;GO:0008654;GO:0008654;GO:0016020;GO:0016020;GO:0016020;GO:0016021;GO:0016740;GO:0016780;GO:…	K00994	EC:2.7.8.2	I	1AVDA;09TDZ;0UJW5;0DER4;0RV3N;12Q0M;16CAA;KOG2877;0V4D2;1CPEX	choline phosphotransferase 1 [Source:HGNC Symbol;Acc:HGNC:17852]	56994	Q8WUD6
ENSG00000150787	706.379	762.252	650.507	0.853401	-0.228704	0.127393	1	11	112226367	112269955	+	3128	PTS	GO:0003874;GO:0006729;GO:0003874;GO:0006729;GO:0003874;GO:0003874;GO:0003874;GO:0003874;GO:0003874;GO:0003874;GO:0005515;GO:0005737;GO:0005739;GO:0005739;GO:0005829;GO:0006520;GO:0006729;GO:0006729;GO:0006729;GO:0006729;GO:0006729;GO:0007417;GO:0016829;GO:0042802;GO:0042802;GO:0042803;GO:0046872;GO:0051186;GO:0003874;GO:0003874;GO:0006729;GO:0006729;GO:0003874;GO:0003874;GO:0006729;GO:0006729;	K01737	-	H	1B5ID;0DTK7;16HMM;1D2XP;0A6K5;KOG4105;13TT3;0UUWV;0RZ85;0VHE8	6-pyruvoyltetrahydropterin synthase [Source:HGNC Symbol;Acc:HGNC:9689]	5805	Q03393
ENSG00000158714	71.6468	82.3589	60.9346	0.739866	-0.434663	0.127504	1	1	159826811	159837492	+	3178	SLAMF8	GO:0002232;GO:0002336;GO:0009986;GO:0010760;GO:0016020;GO:0016021;GO:0033860;GO:0035690;GO:0038023;GO:0042742;GO:0042802;GO:0043549;GO:0045577;GO:0060266;GO:0090027;GO:0090383;GO:1902623;GO:2000509;GO:0002232;GO:0002336;GO:0009986;GO:0010760;GO:0016020;GO:0016021;GO:0033860;GO:0035690;GO:0038023;GO:0042742;GO:0042802;GO:0043549;GO:0045577;GO:0060266;GO:0090027;GO:0090383;GO:1902623;GO:2000509;	K16853	-	S	0IVMT;0VFS6;1B38D;12QUS;0S11H;1D1MY;0DSCJ;16EQK;0US0C;0A4VK	SLAM family member 8 [Source:HGNC Symbol;Acc:HGNC:21391]	56833	Q9P0V8
ENSG00000115232	18405.6	19630.5	17180.7	0.875208	-0.192303	0.127671	1	2	181457202	181538940	+	10654	ITGA4	GO:0003366;GO:0005515;GO:0005515;GO:0005886;GO:0005886;GO:0005925;GO:0007155;GO:0007155;GO:0007159;GO:0007160;GO:0007229;GO:0008305;GO:0009986;GO:0009986;GO:0015026;GO:0016020;GO:0016021;GO:0019960;GO:0030183;GO:0030198;GO:0032991;GO:0033631;GO:0034113;GO:0034113;GO:0034446;GO:0034669;GO:0035987;GO:0043113;GO:0046872;GO:0046982;GO:0050776;GO:0050839;GO:0050900;GO:0050901;GO:0070062;GO:0090074;GO:…	K06483	-	W	1DEZB;0WGDJ;13CAV;16NMS;0E7ZW;0B3YG;1BAVK;0S2M6;0IPB2;0V2YW	integrin subunit alpha 4 [Source:HGNC Symbol;Acc:HGNC:6140]	3676	P13612
ENSG00000258227	189.34	230.451	148.228	0.643211	-0.636637	0.127823	1	7	141927357	141947007	-	4129	CLEC5A	GO:0001618;GO:0001618;GO:0001618;GO:0002076;GO:0002076;GO:0002376;GO:0005829;GO:0005886;GO:0005886;GO:0005886;GO:0005887;GO:0006968;GO:0007165;GO:0009986;GO:0009986;GO:0016020;GO:0016021;GO:0016032;GO:0030099;GO:0030246;GO:0033033;GO:0035579;GO:0043066;GO:0043066;GO:0043312;GO:0045087;GO:0045087;GO:0045087;GO:0045087;GO:0046718;GO:0050715;GO:0070821;GO:0016020;GO:0016021;GO:0005829;GO:0005886;GO:…	K10073	-	T;V	0VCNG;16536;13V5K;0USSP;0A1SS;0RUCD;1CYD3;0DPF0;KOG4297;1AS6W	C-type lectin domain containing 5A [Source:HGNC Symbol;Acc:HGNC:2054]	23601	Q9NY25;A4D1U7
ENSG00000160193	256.56	281.067	232.054	0.825617	-0.276456	0.128	1	21	42843094	42879568	-	2738	WDR4	GO:0005515;GO:0005515;GO:0005515;GO:0005634;GO:0005634;GO:0005634;GO:0005654;GO:0005694;GO:0005829;GO:0005829;GO:0006400;GO:0006974;GO:0008033;GO:0008176;GO:0008176;GO:0030488;GO:0036265;GO:0036265;GO:0043527;GO:0043527;GO:0106004;GO:0005515;GO:0005515;GO:0005515;GO:0005634;GO:0005634;GO:0005634;GO:0005654;GO:0005694;GO:0005829;GO:0005829;GO:0006400;GO:0006974;GO:0008033;GO:0008176;GO:0008176;GO:…	K15443	-	S;Q;O	KOG3914;0URCR;1D061;0DN7C;0VADH;1ATFV;0RWU9;16782;13HW3;0A3ED	WD repeat domain 4 [Source:HGNC Symbol;Acc:HGNC:12756]	10785	P57081
ENSG00000141682	1353.78	1486.76	1220.79	0.821104	-0.284364	0.12805	1	18	59899948	59904306	+	2235	PMAIP1	GO:0001836;GO:0001836;GO:0001844;GO:0005515;GO:0005515;GO:0005515;GO:0005634;GO:0005739;GO:0005739;GO:0005739;GO:0005741;GO:0005829;GO:0005829;GO:0005829;GO:0006915;GO:0006915;GO:0006915;GO:0006915;GO:0006919;GO:0006919;GO:0006974;GO:0006974;GO:0010498;GO:0010907;GO:0010917;GO:0032461;GO:0042149;GO:0042981;GO:0043029;GO:0043065;GO:0043280;GO:0043331;GO:0043517;GO:0046902;GO:0051607;GO:0071456;GO:…	K10131	-	T	1402J;16ITE;0J6XT;0S272;0ABEF;1B712;0UWVS;1D5UR;0DWJM;0VN9U	phorbol-12-myristate-13-acetate-induced protein 1 [Source:HGNC Symbol;Acc:HGNC:9108]	5366	Q13794;A0A0S2Z490
ENSG00000019102	6.05428	3.05641	9.05214	2.96169	1.56642	0.128341	1	11	124747474	124752255	-	1447	VSIG2	GO:0005887;GO:0016020;GO:0016020;GO:0016021;GO:0005887;GO:0016020;GO:0016020;GO:0016021;	-	-	T	169U0;0US1B;1CXMI;0DNQ6;0A061;0VA35;13P5T;0RTY8;0IVJI;1AZE4	V-set and immunoglobulin domain containing 2 [Source:HGNC Symbol;Acc:HGNC:17149]	23584	Q96IQ7
ENSG00000215915	12.4125	16.5256	8.29938	0.502212	-0.99363	0.128433	1	1	1449689	1470163	+	3981	ATAD3C	GO:0000166;GO:0005524;GO:0005524;GO:0005524;GO:0005739;GO:0005739;GO:0005739;GO:0005739;GO:0007005;GO:0007005;GO:0007005;GO:0008270;GO:0005739;GO:0005739;GO:0007005;GO:0007005;	-	-	O;L	14SKZ;1B9CE;0AZFS;0V06D;0E4QJ;1DBYK;0WBQJ;16M55;KOG0742;0S0Z7	ATPase family AAA domain containing 3C [Source:HGNC Symbol;Acc:HGNC:32151]	219293	Q5T2N8
ENSG00000171954	58.2491	48.1273	68.3709	1.42063	0.506528	0.128652	1	19	15508525	15552317	+	2612	CYP4F22	GO:0004497;GO:0004497;GO:0005506;GO:0005506;GO:0005783;GO:0005789;GO:0005789;GO:0006690;GO:0016020;GO:0016491;GO:0016705;GO:0016705;GO:0020037;GO:0020037;GO:0031090;GO:0043231;GO:0046872;GO:0055114;GO:0055114;GO:0055114;GO:0004497;GO:0004497;GO:0005506;GO:0005506;GO:0005783;GO:0005789;GO:0005789;GO:0006690;GO:0016020;GO:0016491;GO:0016705;GO:0016705;GO:0020037;GO:0020037;GO:0031090;GO:0043231;GO:…	K17731	-	Q	0DIWE;1B18R;1CTMR;09XIZ;16D5V;KOG0157;12PPT;0UMIJ;0V8GR;0RM57	cytochrome P450 family 4 subfamily F member 22 [Source:HGNC Symbol;Acc:HGNC:26820]	126410	Q6NT55
ENSG00000176771	19.0978	24.4254	13.7702	0.563767	-0.826829	0.128857	1	2	132671788	133568463	-	9563	NCKAP5	GO:0001578;GO:0005575;GO:0007019;GO:0008150;GO:0035371;GO:0001578;GO:0005575;GO:0007019;GO:0008150;GO:0035371;	-	-	S	16CMB;0VE9P;0IK14;0A3U1;1B3MJ;0RTAM;1D0JR;0UUBU;12ZRT;0DRDZ	NCK associated protein 5 [Source:HGNC Symbol;Acc:HGNC:29847]	344148	O14513
ENSG00000018869	63.9489	73.6528	54.2451	0.736498	-0.441247	0.12886	1	19	56375846	56393545	-	3350	ZNF582	GO:0003676;GO:0003676;GO:0005622;GO:0006355;GO:0006355;GO:0003676;GO:0003676;GO:0003677;GO:0003700;GO:0005622;GO:0005634;GO:0005634;GO:0006355;GO:0006355;GO:0043565;GO:0046872;GO:0003676;GO:0003676;GO:0003677;GO:0003700;GO:0005622;GO:0005634;GO:0005634;GO:0006355;GO:0006355;GO:0043565;GO:0046872;GO:0003676;GO:0003676;GO:0003677;GO:0003700;GO:0005622;GO:0005634;GO:0005634;GO:0006355;GO:0006355;GO:…	-	-	K	141NQ;0VF1B;0DRR9;1D0Z6;1AZP8;0UPZR;0RURC;KOG1721;0A46A;16G40	zinc finger protein 582 [Source:HGNC Symbol;Acc:HGNC:26421]	-	-
ENSG00000148450	79.6133	90.9829	68.2437	0.750071	-0.4149	0.129024	1	10	23095579	23122013	+	1979	MSRB2	GO:0003779;GO:0003779;GO:0005739;GO:0005739;GO:0005739;GO:0005829;GO:0006979;GO:0006979;GO:0008270;GO:0008270;GO:0016491;GO:0016671;GO:0016671;GO:0030041;GO:0030041;GO:0030091;GO:0030091;GO:0030091;GO:0030091;GO:0030091;GO:0033743;GO:0033743;GO:0033743;GO:0033743;GO:0033743;GO:0033743;GO:0033745;GO:0046872;GO:0055114;GO:0055114;GO:0055114;GO:0006979;GO:0016671;GO:0030091;GO:0033743;GO:0055114;	K07305	EC:1.8.4.12	O	0RRJI;0UU67;1D38R;0DTWK;16HMP;0A59I;KOG0856;0VDY9;13NFZ;1B5QE	methionine sulfoxide reductase B2 [Source:HGNC Symbol;Acc:HGNC:17061]	22921	Q9Y3D2
ENSG00000132109	729.918	786.747	673.089	0.855535	-0.225102	0.129106	1	11	4384897	4393702	-	1935	TRIM21	GO:0000209;GO:0000209;GO:0000932;GO:0003677;GO:0003723;GO:0004842;GO:0004842;GO:0004842;GO:0004842;GO:0005515;GO:0005515;GO:0005515;GO:0005634;GO:0005654;GO:0005737;GO:0005776;GO:0005829;GO:0006513;GO:0007049;GO:0008270;GO:0008270;GO:0010508;GO:0016567;GO:0016567;GO:0016567;GO:0016740;GO:0019005;GO:0031410;GO:0031648;GO:0032088;GO:0032479;GO:0032897;GO:0034341;GO:0042802;GO:0045087;GO:0045787;GO:…	K10651	EC:2.3.2.27	O;K	KOG2177;12QXR;0USXG;09UKA;0DFVY;0RWZA;1CQJA;169KW;0V5JK;1B05T	tripartite motif containing 21 [Source:HGNC Symbol;Acc:HGNC:11312]	6737	P19474
ENSG00000204475	204.172	175.561	232.783	1.32594	0.407013	0.129663	1	6	31588895	31593006	-	1233	NCR3	GO:0002376;GO:0002429;GO:0002429;GO:0005515;GO:0005515;GO:0005886;GO:0005886;GO:0005887;GO:0006954;GO:0006955;GO:0008037;GO:0016020;GO:0016021;GO:0030101;GO:0030101;GO:0042802;GO:0045954;GO:0045954;GO:0050776;GO:0002376;GO:0002429;GO:0002429;GO:0005515;GO:0005515;GO:0005886;GO:0005886;GO:0005887;GO:0006954;GO:0006955;GO:0008037;GO:0016020;GO:0016021;GO:0030101;GO:0030101;GO:0042802;GO:0045954;GO:…	K06743	-	T	0UMBX;1B5BI;1CU62;0VG9T;0DSX3;0RY7U;16H2P;0A0FS;13W8J;0J2FC	natural cytotoxicity triggering receptor 3 [Source:HGNC Symbol;Acc:HGNC:19077]	259197	O14931
ENSG00000164638	3.55725	5.65136	1.46313	0.258899	-1.94954	0.129755	1	7	5274369	5306870	+	5811	SLC29A4	GO:0005337;GO:0005337;GO:0008504;GO:0008504;GO:0015844;GO:0016020;GO:0016021;GO:0016021;GO:0016021;GO:0055085;GO:0055085;GO:1901642;GO:1901642;GO:0005337;GO:0005337;GO:0005337;GO:0005886;GO:0005886;GO:0005886;GO:0005886;GO:0008504;GO:0008504;GO:0008504;GO:0008504;GO:0015844;GO:0016020;GO:0016021;GO:0016021;GO:0016021;GO:0016324;GO:0055085;GO:0055085;GO:1901642;GO:1901642;GO:0005337;GO:0005337;GO:…	K03323	-	P	1ARTT;16G5S;KOG1479;1CPKZ;0V4JR;0UFZZ;09TKR;0DEXB;12PTJ;0RWAZ	solute carrier family 29 member 4 [Source:HGNC Symbol;Acc:HGNC:23097]	222962	Q7RTT9
ENSG00000150995	7422.12	7930.27	6913.98	0.871847	-0.197853	0.129957	1	3	4493345	4847840	+	32454	ITPR1	GO:0001666;GO:0005216;GO:0005216;GO:0005220;GO:0005220;GO:0005220;GO:0005220;GO:0005262;GO:0005262;GO:0005262;GO:0005509;GO:0005515;GO:0005515;GO:0005515;GO:0005737;GO:0005783;GO:0005783;GO:0005783;GO:0005789;GO:0005789;GO:0005789;GO:0005886;GO:0006811;GO:0006811;GO:0006811;GO:0006816;GO:0006816;GO:0006816;GO:0006915;GO:0007165;GO:0010506;GO:0015085;GO:0015278;GO:0016020;GO:0016020;GO:0016020;GO:…	K04958	-	T	0UJ9M;0V8IA;0DIY2;1CTPH;0RYH0;12QKW;1AUSJ;09XKF;167PB;KOG3533	inositol 1,4,5-trisphosphate receptor type 1 [Source:HGNC Symbol;Acc:HGNC:6180]	3708	Q14643
ENSG00000286001	22.4201	27.849	16.9911	0.610116	-0.712844	0.130106	1	5	218298	314955	+	3665	AC021087.5	GO:0016491;GO:0055114;	-	-	-	-	novel protein	-	-
ENSG00000066926	450.507	488.524	412.491	0.844362	-0.244067	0.130363	1	18	57544389	57586702	-	8772	FECH	GO:0004325;GO:0004325;GO:0004325;GO:0004325;GO:0004325;GO:0004325;GO:0004325;GO:0005515;GO:0005515;GO:0005739;GO:0005739;GO:0005743;GO:0005759;GO:0006091;GO:0006779;GO:0006783;GO:0006783;GO:0006783;GO:0006783;GO:0006783;GO:0006783;GO:0008198;GO:0009416;GO:0016020;GO:0016829;GO:0046501;GO:0046872;GO:0051536;GO:0051537;GO:0004325;GO:0004325;GO:0004325;GO:0004325;GO:0004325;GO:0004325;GO:0004325;GO:…	K01772	-	H	0A077;168BG;0V69W;1CWP1;0UJZ2;KOG1321;0RWRD;0DMTQ;1AVFR;12R64	ferrochelatase [Source:HGNC Symbol;Acc:HGNC:3647]	2235	P22830;Q7KZA3
ENSG00000165028	93.3482	109.711	76.9853	0.701709	-0.511055	0.130505	1	9	104764129	104777764	+	5630	NIPSNAP3B	GO:0005739;	-	-	S	1AXWG;12RQ3;0RT3E;0VADI;09ZGF;0DKZ3;KOG2883;1CSJM;16CZY;0UND1	nipsnap homolog 3B [Source:HGNC Symbol;Acc:HGNC:23641]	55335	Q9BS92;Q71RE8
ENSG00000206535	15.776	20.3252	11.2269	0.552363	-0.85631	0.130616	1	3	100401532	100456319	+	1910	LNP1	-	-	-	O	1B5KZ;0UV8V;0A6WI;1D39R;0J1GM;13VH2;0RX6Z;0VHTI;0DTXG;16HG8	leukemia NUP98 fusion partner 1 [Source:HGNC Symbol;Acc:HGNC:28014]	348801	A1A4G5
ENSG00000084710	1.96083	3.4979	0.423758	0.121146	-3.04518	0.130767	1	2	25042076	25159135	+	10643	EFR3B	GO:0005515;GO:0005737;GO:0005829;GO:0005886;GO:0005886;GO:0016020;GO:0046854;GO:0072659;GO:0072659;GO:0005515;GO:0005737;GO:0005829;GO:0005886;GO:0005886;GO:0016020;GO:0046854;GO:0072659;GO:0072659;GO:0005515;GO:0005737;GO:0005829;GO:0005886;GO:0005886;GO:0016020;GO:0046854;GO:0072659;GO:0072659;	K21842	-	S;O;B	12STY;1CVY6;KOG1877;0RUBK;16DJ3;0VAGJ;0DM35;09ZJU;1AWV1;0UQGM	EFR3 homolog B [Source:HGNC Symbol;Acc:HGNC:29155]	22979	Q9Y2G0;B3KT90
ENSG00000120049	119.668	134.048	105.288	0.78545	-0.348408	0.130847	1	10	101825974	101843920	-	3397	KCNIP2	GO:0005244;GO:0005250;GO:0005250;GO:0005267;GO:0005509;GO:0005509;GO:0005509;GO:0005513;GO:0005515;GO:0005737;GO:0005886;GO:0005886;GO:0006811;GO:0006813;GO:0006936;GO:0007165;GO:0007268;GO:0007268;GO:0008016;GO:0008076;GO:0008076;GO:0015459;GO:0016020;GO:0034705;GO:0034765;GO:0044325;GO:0045163;GO:0046872;GO:0046923;GO:0047485;GO:0061337;GO:0071805;GO:0086008;GO:0086009;GO:0086013;GO:0097623;GO:…	-	-	T;P	0RM19;0V73Z;0UNCQ;KOG0044;1CS54;13HYR;16APK;0DHF1;09W5P;1ARG5	potassium voltage-gated channel interacting protein 2 [Source:HGNC Symbol;Acc:HGNC:15522]	30819	Q9NS61;B3KSZ5
ENSG00000106305	151.546	171.145	131.947	0.770966	-0.37526	0.130939	1	7	6009255	6023834	+	1828	AIMP2	GO:0017101;GO:0005515;GO:0005515;GO:0005634;GO:0005634;GO:0005737;GO:0005829;GO:0005829;GO:0006412;GO:0006418;GO:0006915;GO:0007275;GO:0008285;GO:0016020;GO:0017101;GO:0017101;GO:0017101;GO:0017101;GO:0030154;GO:0031398;GO:0060090;GO:0060510;GO:0065003;GO:1901216;GO:1903632;GO:0005515;GO:0005515;GO:0005634;GO:0005737;GO:0005829;GO:0005829;GO:0006412;GO:0006418;GO:0006915;GO:0007275;GO:0016020;GO:…	K15438	-	J	0UM4Z;09VRP;0II5D;0RMFU;0DH07;16BN8;1AWKJ;1CRQH;12RNC;0V6QM	aminoacyl tRNA synthetase complex interacting multifunctional protein 2 [Source:HGNC Symbol;Acc:HGNC:20609]	7965	Q13155;A0A024QZY1
ENSG00000178947	22.41	16.4871	28.3328	1.71848	0.781133	0.130949	1	X	135421944	135428075	+	5230	SMIM10L2A	-	-	-	-	-	small integral membrane protein 10 like 2A [Source:HGNC Symbol;Acc:HGNC:34499]	399668	P0DMW4;P0DMW5
ENSG00000285509	5.85623	8.60164	3.11082	0.361654	-1.46732	0.131176	1	11	121024125	121113108	+	2888	AP000646.1	GO:0007160;GO:0007160;	-	-	-	-	novel protein	-	-
ENSG00000167705	107.427	93.9741	120.879	1.2863	0.363233	0.131308	1	17	1646145	1649866	-	1892	RILP	GO:0046983;GO:0046983;GO:0005515;GO:0005515;GO:0005515;GO:0005764;GO:0005764;GO:0005764;GO:0005765;GO:0005765;GO:0005768;GO:0005770;GO:0005770;GO:0005829;GO:0008333;GO:0010796;GO:0015031;GO:0016020;GO:0017137;GO:0017137;GO:0019886;GO:0030670;GO:0031267;GO:0031267;GO:0031410;GO:0031902;GO:0032509;GO:0032991;GO:0042177;GO:0045022;GO:0045022;GO:0045732;GO:0046983;GO:0046983;GO:0051959;GO:0051959;GO:…	K13883	-	Z;U	16JBQ;0UJGH;0IH32;0RK70;0VBVC;1B76N;0A0YY;0DM36;12T8Z;1CXHB	Rab interacting lysosomal protein [Source:HGNC Symbol;Acc:HGNC:30266]	83547	Q96NA2
ENSG00000136546	11.6278	15.5023	7.75333	0.500141	-0.999593	0.131353	1	2	166403573	166611482	-	9733	SCN7A	GO:0001518;GO:0001518;GO:0001518;GO:0005216;GO:0005216;GO:0005244;GO:0005248;GO:0005248;GO:0005248;GO:0005248;GO:0005272;GO:0005272;GO:0005886;GO:0005886;GO:0005886;GO:0006811;GO:0006811;GO:0006811;GO:0006814;GO:0006814;GO:0006814;GO:0006814;GO:0006936;GO:0006936;GO:0006936;GO:0009617;GO:0016020;GO:0016020;GO:0016020;GO:0016021;GO:0019228;GO:0030424;GO:0034765;GO:0035725;GO:0055078;GO:0055085;GO:…	K04839	-	-	-	sodium voltage-gated channel alpha subunit 7 [Source:HGNC Symbol;Acc:HGNC:10594]	6332	Q01118
ENSG00000173660	613.23	565.133	661.327	1.17021	0.226773	0.131504	1	1	46303698	46316776	+	1341	UQCRH	GO:0005515;GO:0005739;GO:0005743;GO:0005743;GO:0005746;GO:0005750;GO:0006119;GO:0006122;GO:0006122;GO:0006122;GO:0006122;GO:0008121;GO:0008121;GO:0008121;GO:0008121;GO:0009060;GO:0009060;GO:0016020;GO:0055114;GO:0055114;GO:0070469;GO:0005739;GO:0006122;GO:0008121;	K00416	-	C	1D565;0DVVW;0RZTV;0UWH3;KOG4763;16IFN;1B6KW;0A9SF;13WAM;0VKT2	ubiquinol-cytochrome c reductase hinge protein [Source:HGNC Symbol;Acc:HGNC:12590]	7388	P07919
ENSG00000198715	329.995	373.453	286.537	0.767265	-0.382203	0.13155	1	1	156290089	156295689	-	3471	GLMP	GO:0016020;GO:0016021;GO:0016020;GO:0016021;GO:0003700;GO:0005634;GO:0005764;GO:0005764;GO:0005765;GO:0005829;GO:0016020;GO:0016021;GO:0044212;GO:0045944;GO:0016020;GO:0016021;GO:0003700;GO:0005634;GO:0005764;GO:0005764;GO:0005765;GO:0005829;GO:0016020;GO:0016021;GO:0044212;GO:0045944;GO:0003700;GO:0005634;GO:0005764;GO:0005764;GO:0005764;GO:0005765;GO:0005829;GO:0016020;GO:0016021;GO:0016021;GO:…	-	-	S;K	13K52;168XG;0UFRR;0IGRY;0DQW8;0VE3A;0A38P;1D008;1B55U;0RWD0	glycosylated lysosomal membrane protein [Source:HGNC Symbol;Acc:HGNC:29436]	112770	Q8WWB7
ENSG00000174996	271.903	296.838	246.969	0.832	-0.265345	0.131645	1	11	66257294	66267860	+	5479	KLC2	GO:0005829;GO:0005886;GO:0003777;GO:0003777;GO:0005515;GO:0005515;GO:0005515;GO:0005654;GO:0005737;GO:0005739;GO:0005829;GO:0005829;GO:0005829;GO:0005856;GO:0005871;GO:0005871;GO:0005871;GO:0005874;GO:0005886;GO:0006890;GO:0007018;GO:0016020;GO:0016938;GO:0019886;GO:0019894;GO:0032991;GO:0045296;GO:0005829;GO:0005886;GO:0005829;GO:0005886;GO:0003777;GO:0003777;GO:0005515;GO:0005515;GO:0005515;GO:…	K10407	-	Z	12QDB;0S02K;1AV9H;0DHEK;168EN;0V6JC;KOG1840;1CS4M;0UJJI;09W3V	kinesin light chain 2 [Source:HGNC Symbol;Acc:HGNC:20716]	64837	Q9H0B6
ENSG00000132329	13.8856	9.26077	18.5104	1.9988	0.999134	0.131656	1	2	237858893	237912106	+	1147	RAMP1	GO:0005623;GO:0006886;GO:0006886;GO:0008277;GO:0008277;GO:0008565;GO:0015026;GO:0016020;GO:0016021;GO:0016021;GO:0016021;GO:0001525;GO:0001525;GO:0001635;GO:0005515;GO:0005515;GO:0005615;GO:0005623;GO:0005886;GO:0005886;GO:0005886;GO:0005887;GO:0006816;GO:0006816;GO:0006886;GO:0006886;GO:0007186;GO:0007186;GO:0007186;GO:0007189;GO:0007189;GO:0008277;GO:0008277;GO:0008565;GO:0009986;GO:0009986;GO:…	K08447	-	T	0DUT0;0RUK9;1D42H;0VIKD;0A839;1B635;16I7D;0IZHQ;0UVS0;13SUZ	receptor activity modifying protein 1 [Source:HGNC Symbol;Acc:HGNC:9843]	10267	O60894
ENSG00000177606	13062.2	15047	11077.4	0.736181	-0.441867	0.132061	1	1	58780791	58784047	-	3257	JUN	GO:0000122;GO:0000228;GO:0000790;GO:0000790;GO:0000790;GO:0000976;GO:0000978;GO:0000980;GO:0000981;GO:0000981;GO:0000981;GO:0000981;GO:0000981;GO:0001102;GO:0001102;GO:0001228;GO:0001228;GO:0001525;GO:0001525;GO:0001774;GO:0001836;GO:0001889;GO:0001938;GO:0003151;GO:0003677;GO:0003677;GO:0003677;GO:0003677;GO:0003677;GO:0003682;GO:0003690;GO:0003700;GO:0003700;GO:0003700;GO:0003700;GO:0003713;GO:…	K04448	-	K	1CR9H;0V6AF;KOG0837;1ATXT;0UIDS;09VB5;0RYCQ;13TMP;0DGJM;16IWM	Jun proto-oncogene, AP-1 transcription factor subunit [Source:HGNC Symbol;Acc:HGNC:6204]	3725	P05412
ENSG00000149516	210.544	248.579	172.509	0.693983	-0.527028	0.132075	1	11	60056587	60071115	+	2082	MS4A3	GO:0005515;GO:0005737;GO:0005886;GO:0012505;GO:0016020;GO:0016021;GO:0016021;GO:0016021;GO:0035579;GO:0043312;GO:0048471;GO:0051726;GO:0051726;GO:0005515;GO:0005737;GO:0005886;GO:0012505;GO:0016020;GO:0016021;GO:0016021;GO:0016021;GO:0035579;GO:0043312;GO:0048471;GO:0051726;GO:0051726;GO:0005515;GO:0005737;GO:0005737;GO:0005886;GO:0012505;GO:0016020;GO:0016021;GO:0016021;GO:0016021;GO:0035579;GO:…	K22190	-	U	0IZNT;0RVCV;16EI7;1B1UU;0VICM;0DT25;14746;0A7HV;1D2DB;0UUJN	membrane spanning 4-domains A3 [Source:HGNC Symbol;Acc:HGNC:7317]	932	Q96HJ5
ENSG00000152953	32.6676	26.0884	39.2467	1.50437	0.589164	0.13216	1	4	5051480	5500994	+	5282	STK32B	GO:0000166;GO:0004672;GO:0004672;GO:0004674;GO:0004674;GO:0005524;GO:0005524;GO:0005524;GO:0006468;GO:0006468;GO:0016301;GO:0016310;GO:0016740;GO:0018105;GO:0035556;GO:0046872;GO:0004672;GO:0004672;GO:0005524;GO:0005524;GO:0006468;GO:0006468;GO:0000166;GO:0004672;GO:0004672;GO:0004674;GO:0004674;GO:0005524;GO:0005524;GO:0005524;GO:0006468;GO:0006468;GO:0016301;GO:0016310;GO:0016740;GO:0018105;GO:…	K08793	EC:2.7.11.1	T	12UU9;0US1X;1CSDS;09XM6;0V8IV;KOG0598;0DIYP;1B3IB;16BEQ;0RQYT	serine/threonine kinase 32B [Source:HGNC Symbol;Acc:HGNC:14217]	55351	Q9NY57;B2R9M8
ENSG00000171747	26.1691	20.1427	32.1954	1.59837	0.676598	0.132207	1	19	38801671	38812945	-	2226	LGALS4	GO:0005615;GO:0005829;GO:0005886;GO:0007155;GO:0016936;GO:0030246;GO:0030246;GO:0030246;GO:0030246;GO:0062023;GO:0030246;GO:0030246;GO:0030246;GO:0030246;GO:0030246;	K10091	-	W	0DIB1;0UKS1;12THH;16FZE;0A05C;0RMA7;0VB1J;1CT1E;KOG3587;1AW8F	galectin 4 [Source:HGNC Symbol;Acc:HGNC:6565]	3960	P56470;Q6FHZ4
ENSG00000125814	618.928	567.564	670.292	1.181	0.240008	0.132479	1	20	23374519	23421519	-	5234	NAPB	GO:0005483;GO:0005515;GO:0005515;GO:0005774;GO:0006886;GO:0006886;GO:0006886;GO:0010807;GO:0015031;GO:0016020;GO:0016192;GO:0019905;GO:0031201;GO:0035249;GO:0035494;GO:0070044;GO:0070062;GO:0005483;GO:0005515;GO:0005515;GO:0005774;GO:0006886;GO:0006886;GO:0006886;GO:0010807;GO:0015031;GO:0016020;GO:0016192;GO:0019905;GO:0031201;GO:0035249;GO:0035494;GO:0070044;GO:0070062;GO:0005515;GO:0006886;GO:…	-	-	U	1CVEQ;1AZ7T;0UPJU;KOG1586;0RJZZ;0DKK9;09YCV;0V9AB;12R3P;16D0G	NSF attachment protein beta [Source:HGNC Symbol;Acc:HGNC:15751]	63908	Q9H115
ENSG00000132481	23.7875	18.1495	29.4255	1.62128	0.697134	0.132504	1	17	75874164	75878581	-	3145	TRIM47	GO:0004842;GO:0004842;GO:0005634;GO:0005737;GO:0005829;GO:0008270;GO:0008270;GO:0016567;GO:0016567;GO:0016740;GO:0046872;GO:0008270;	K12023	-	O	0A1J2;0VCET;0RP7Y;0UJVK;0DP4V;13HCI;1CY2X;0IJ9G;1B01C;169D2	tripartite motif containing 47 [Source:HGNC Symbol;Acc:HGNC:19020]	91107	Q96LD4
ENSG00000276368	170.631	148.051	193.211	1.30503	0.384081	0.132523	1	6	27814354	27814740	-	387	HIST1H2AJ	GO:0000786;GO:0000786;GO:0000786;GO:0000790;GO:0003674;GO:0003677;GO:0003677;GO:0003677;GO:0003677;GO:0005634;GO:0005634;GO:0005634;GO:0005694;GO:0006325;GO:0008150;GO:0046982;GO:0046982;GO:0070062;	K11251	-	B	0DTVP;13R2C;0A7F9;0RYZ5;1D37R;0UV7K;0VI9V;1B5S3;16HDJ;KOG1756	histone cluster 1 H2A family member j [Source:HGNC Symbol;Acc:HGNC:4727]	8331	Q99878
ENSG00000185899	17.1771	12.4947	21.8595	1.7495	0.806946	0.132535	1	7	143443453	143444409	+	957	TAS2R60	GO:0001580;GO:0004930;GO:0004930;GO:0004930;GO:0005886;GO:0007165;GO:0007186;GO:0007186;GO:0007186;GO:0007186;GO:0016020;GO:0016021;GO:0016021;GO:0016021;GO:0016021;GO:0033038;GO:0050896;GO:0050909;GO:0050909;GO:0050909;GO:0050913;	K08474	-	T	0UHK4;0RYAQ;13QFE;0DRBF;0VG8Q;0A5DI;1AT6Y;1D22J;0IW8Z;169TD	taste 2 receptor member 60 [Source:HGNC Symbol;Acc:HGNC:20639]	338398	P59551
ENSG00000099822	33.0392	26.1446	39.9337	1.52742	0.611096	0.132586	1	19	589881	617159	+	3420	HCN2	GO:0000166;GO:0005216;GO:0005216;GO:0005222;GO:0005244;GO:0005248;GO:0005249;GO:0005249;GO:0005249;GO:0005267;GO:0005272;GO:0005515;GO:0005886;GO:0005886;GO:0005887;GO:0006811;GO:0006811;GO:0006811;GO:0006813;GO:0006813;GO:0006813;GO:0006814;GO:0007267;GO:0008076;GO:0016020;GO:0016020;GO:0016020;GO:0016021;GO:0030552;GO:0034765;GO:0035725;GO:0042391;GO:0042391;GO:0042802;GO:0055085;GO:0055085;GO:…	K04955	-	P	1CQH7;16J36;0V5HC;12NSA;0RQK4;1AVGC;0UR0E;KOG0498;09UI4;0DFTU	hyperpolarization activated cyclic nucleotide gated potassium and sodium channel 2 [Source:HGNC Symbol;Acc:HGNC:4846]	610	Q9UL51
ENSG00000266472	293.687	266.639	320.735	1.20288	0.266493	0.132677	1	1	150293720	150308979	+	1641	MRPS21	GO:0003723;GO:0003735;GO:0003735;GO:0003735;GO:0005739;GO:0005743;GO:0005763;GO:0005840;GO:0005840;GO:0005840;GO:0006412;GO:0006412;GO:0006412;GO:0032543;GO:0070125;GO:0070126;GO:0003723;GO:0003735;GO:0003735;GO:0003735;GO:0005739;GO:0005743;GO:0005763;GO:0005840;GO:0005840;GO:0005840;GO:0006412;GO:0006412;GO:0006412;GO:0032543;GO:0070125;GO:0070126;	K02970	-	J	13UUI;0A9ME;0DUWQ;0VJ6J;0J1MD;1D47M	mitochondrial ribosomal protein S21 [Source:HGNC Symbol;Acc:HGNC:14046]	54460	P82921;Q99768
ENSG00000176171	210.494	189.395	231.592	1.2228	0.290184	0.132818	1	10	131966455	131982013	-	5325	BNIP3	GO:0000422;GO:0001666;GO:0001666;GO:0005515;GO:0005515;GO:0005634;GO:0005634;GO:0005635;GO:0005635;GO:0005654;GO:0005654;GO:0005737;GO:0005737;GO:0005739;GO:0005739;GO:0005739;GO:0005740;GO:0005740;GO:0005741;GO:0005741;GO:0005783;GO:0005783;GO:0006915;GO:0006915;GO:0008219;GO:0008219;GO:0008626;GO:0009617;GO:0010508;GO:0010637;GO:0010659;GO:0010666;GO:0010821;GO:0010917;GO:0010940;GO:0014069;GO:…	K15464	-	T;M;U	0RSHH;0VBMC;0IHYW;1AV1D;0DHE8;13NTD;0UJIU;1CS4A;0A0QY;167XP	BCL2 interacting protein 3 [Source:HGNC Symbol;Acc:HGNC:1084]	664	Q12983;Q6NVY4
ENSG00000214128	1.05796	0	2.11591	Inf	Inf	0.132982	1	7	138797952	138838101	+	4813	TMEM213	GO:0016020;GO:0016021;GO:0016020;GO:0016021;GO:0016020;GO:0016021;GO:0016020;GO:0016021;	-	-	S	1D4BZ;0A8GP;0J39B;1B6AK;0VJD0;0DUZ6;13WIW;0RZGX;0UW1D;16IHV	transmembrane protein 213 [Source:HGNC Symbol;Acc:HGNC:27220]	155006	A2RRL7
ENSG00000146856	103.457	89.092	117.822	1.32248	0.403242	0.13305	1	7	134986508	135147963	+	7307	AGBL3	GO:0004180;GO:0004181;GO:0004181;GO:0004181;GO:0004181;GO:0005737;GO:0005829;GO:0006508;GO:0006508;GO:0006508;GO:0008233;GO:0008237;GO:0008270;GO:0008270;GO:0016787;GO:0035610;GO:0046872;GO:0004180;GO:0004181;GO:0004181;GO:0005737;GO:0005829;GO:0006508;GO:0006508;GO:0008233;GO:0008237;GO:0008270;GO:0016787;GO:0046872;GO:0004181;GO:0004181;GO:0006508;GO:0006508;GO:0008270;GO:0008270;	K23437	EC:3.4.17.-	O;E	0DHHE;12QT4;0V8M5;1AZFU;KOG1814;16857;09XPH;KOG3641;1CS16;0RMUT;0UJPK	ATP/GTP binding protein like 3 [Source:HGNC Symbol;Acc:HGNC:27981]	340351	Q8NEM8
ENSG00000196497	15.3209	10.8514	19.7904	1.82377	0.866924	0.133057	1	14	24180219	24188869	-	4912	IPO4	GO:0000790;GO:0005515;GO:0005515;GO:0005515;GO:0005515;GO:0005634;GO:0005634;GO:0005737;GO:0005737;GO:0006335;GO:0006336;GO:0006606;GO:0006606;GO:0006606;GO:0006606;GO:0006886;GO:0006886;GO:0008139;GO:0008536;GO:0008536;GO:0015031;GO:0016020;GO:0032991;GO:0061608;GO:0005623;GO:0006606;GO:0006606;GO:0005634;GO:0006606;GO:0006886;GO:0008536;GO:0005623;GO:0006606;GO:0006886;GO:0008536;GO:0005623;GO:…	K20221	-	U	0WH8A;1DFDF;16NTQ;0B4Q0;0E8F6;13DFN;0IQKY;0V387;0S2RK;1BB2J	importin 4 [Source:HGNC Symbol;Acc:HGNC:19426]	79711	Q8TEX9;B3KT38
ENSG00000167766	1714.6	1836.16	1593.04	0.867594	-0.204909	0.133113	1	19	52594060	52690496	-	8028	ZNF83	GO:0003676;GO:0003676;GO:0005622;GO:0006355;GO:0006355;GO:0003676;GO:0003676;GO:0005622;GO:0006355;GO:0006355;GO:0003676;GO:0003676;GO:0003677;GO:0005515;GO:0005634;GO:0046872;GO:0003676;GO:0003676;GO:0003677;GO:0005515;GO:0005634;GO:0046872;GO:0003676;GO:0003676;GO:0003677;GO:0005515;GO:0005634;GO:0046872;GO:0003676;GO:0003676;GO:0003677;GO:0005515;GO:0005634;GO:0046872;GO:0003676;GO:0003676;GO:…	K09228	-	K	0VQNQ;12Z5T;0DR2B;1D075;16GMZ;0UU4T;KOG1721;1B4RA;0RT9W;0ADCR	zinc finger protein 83 [Source:HGNC Symbol;Acc:HGNC:13158]	55769	P51522;A0A024R4L3
ENSG00000130812	44.6411	64.8979	24.3843	0.375733	-1.41222	0.133125	1	19	10092338	10102796	-	2181	ANGPTL6	GO:0001525;GO:0005576;GO:0007275;GO:0030154;GO:0062023;GO:0070062;GO:0001525;GO:0005576;GO:0007275;GO:0030141;GO:0030154;GO:0062023;GO:0070062;	-	-	S;E	1D12B;0A49X;1AS7K;0VF4I;13QW8;0UUIT;16EFG;KOG2579;0RR03;0DRU0	angiopoietin like 6 [Source:HGNC Symbol;Acc:HGNC:23140]	83854	Q8NI99;A0A024R7A9
ENSG00000176903	773.919	705.473	842.365	1.19404	0.255854	0.133365	1	14	73711783	73714384	-	2602	PNMA1	GO:0002437;GO:0002437;GO:0005515;GO:0005634;GO:0005730;GO:0005737;GO:0043065;	-	-	Z;S	0DRQR;1AXR7;0A45V;1D0BV;16AJ1;0VF0S;13JKT;0RSQT;0UTP8;0IIH9	PNMA family member 1 [Source:HGNC Symbol;Acc:HGNC:9158]	9240	Q8ND90
ENSG00000269964	1.92882	3.43958	0.418049	0.12154	-3.04049	0.133709	1	6	77650274	77927028	+	5290	MEI4	GO:0000800;GO:0000800;GO:0000800;GO:0005694;GO:0006310;GO:0006310;GO:0006310;GO:0007129;GO:0007129;GO:0007129;GO:0007283;GO:0007283;GO:0007283;GO:0042138;GO:0042138;GO:0042138;GO:0042138;GO:0042138;GO:0048477;GO:0048477;GO:0048477;GO:0051321;GO:0000800;GO:0000800;GO:0005694;GO:0006310;GO:0006310;GO:0006310;GO:0007129;GO:0007129;GO:0007283;GO:0007283;GO:0042138;GO:0042138;GO:0042138;GO:0042138;GO:…	-	-	-	-	meiotic double-stranded break formation protein 4 [Source:HGNC Symbol;Acc:HGNC:43638]	101928601	A8MW99
ENSG00000072694	243.704	275.611	211.797	0.768461	-0.379956	0.133826	1	1	161663147	161678654	+	6651	FCGR2B	GO:0001540;GO:0001811;GO:0001814;GO:0002266;GO:0002313;GO:0002316;GO:0002436;GO:0002605;GO:0002622;GO:0002638;GO:0002819;GO:0002865;GO:0002922;GO:0002924;GO:0005515;GO:0005886;GO:0005886;GO:0005886;GO:0005886;GO:0005887;GO:0006898;GO:0006911;GO:0006952;GO:0006954;GO:0006955;GO:0007165;GO:0009617;GO:0009897;GO:0010469;GO:0016020;GO:0016021;GO:0016032;GO:0016064;GO:0019772;GO:0019864;GO:0019864;GO:…	K12560	-	T	0V8DY;1CTIQ;1AUTP;140GW;0RXH0;167QH;0DITC;0J9AP;0UMEI;09XFS	Fc fragment of IgG receptor IIb [Source:HGNC Symbol;Acc:HGNC:3618]	2213	P31994
ENSG00000213923	490.747	450.319	531.174	1.17955	0.238239	0.13402	1	22	38290691	38318084	-	6246	CSNK1E	GO:0000086;GO:0000166;GO:0003723;GO:0004672;GO:0004672;GO:0004672;GO:0004672;GO:0004672;GO:0004674;GO:0004674;GO:0004674;GO:0004674;GO:0005515;GO:0005515;GO:0005515;GO:0005524;GO:0005524;GO:0005524;GO:0005634;GO:0005634;GO:0005654;GO:0005737;GO:0005737;GO:0005737;GO:0005829;GO:0006281;GO:0006468;GO:0006468;GO:0006468;GO:0006468;GO:0006468;GO:0007165;GO:0010389;GO:0016301;GO:0016310;GO:0016740;GO:…	K08960	EC:2.7.11.1	T	0RU2I;16GRS;KOG1164;0V853;0UJ75;1CYSF;09W6U;0DPT9;1AZ2S;12NFB	casein kinase 1 epsilon [Source:HGNC Symbol;Acc:HGNC:2453]	1454	P49674;Q5U045
ENSG00000163464	127.174	146.396	107.953	0.737404	-0.439474	0.134158	1	2	218162841	218166962	-	2459	CXCR1	GO:0002407;GO:0004918;GO:0004930;GO:0004930;GO:0004930;GO:0004930;GO:0004950;GO:0005886;GO:0005886;GO:0006935;GO:0006935;GO:0006935;GO:0006935;GO:0006955;GO:0007165;GO:0007166;GO:0007186;GO:0007186;GO:0007186;GO:0007186;GO:0007186;GO:0007204;GO:0009897;GO:0016020;GO:0016021;GO:0016021;GO:0016021;GO:0016493;GO:0016494;GO:0016494;GO:0019722;GO:0019956;GO:0019957;GO:0019959;GO:0019959;GO:0019959;GO:…	K04175	-	T	0DFYU;0IEHI;0V5HB;0RKKU;09UP3;16D52;1CQNA;12RGV;0UTDD;1AYS9	C-X-C motif chemokine receptor 1 [Source:HGNC Symbol;Acc:HGNC:6026]	3577	P25024
ENSG00000181016	41.2391	33.7107	48.7674	1.44664	0.532711	0.134184	1	7	112480853	112491062	+	2592	LSMEM1	GO:0005515;GO:0005829;GO:0016020;GO:0016021;GO:0005515;GO:0005829;GO:0016020;GO:0016021;GO:0005515;GO:0005829;GO:0016020;GO:0016021;	-	-	S	0VIY7;0A82M;1D30H;0DU0G;0RYTC;16HM1;0UVAB;1B63E;13TAI;0J05H	leucine rich single-pass membrane protein 1 [Source:HGNC Symbol;Acc:HGNC:22036]	286006	Q8N8F7
ENSG00000139926	33.5594	23.9748	43.144	1.79956	0.847644	0.134358	1	14	51489100	51730727	+	9416	FRMD6	GO:0005515;GO:0005737;GO:0005856;GO:0005856;GO:0005886;GO:0005886;GO:0016020;GO:0031032;GO:0005515;GO:0005737;GO:0005856;GO:0005856;GO:0005886;GO:0005886;GO:0016020;GO:0031032;GO:0003383;GO:0005515;GO:0005737;GO:0005856;GO:0005856;GO:0005886;GO:0005886;GO:0016020;GO:0031032;GO:0032970;GO:0034613;GO:0043296;GO:0005856;GO:0005856;GO:0005856;GO:0005856;GO:0005856;GO:0005856;GO:0005515;GO:0005737;GO:…	K16822	-	T	0B6TV;1DGKA;0E9S3;16PA5;0V40U;0IUGZ;0S34D;1BBNB;0WJJZ;13GSQ	FERM domain containing 6 [Source:HGNC Symbol;Acc:HGNC:19839]	122786	Q96NE9
ENSG00000172554	55.4385	39.56	71.317	1.80276	0.850204	0.134533	1	2	950849	1367613	+	4488	SNTG2	GO:0003779;GO:0005198;GO:0005198;GO:0005515;GO:0005737;GO:0005856;GO:0005886;GO:0007417;GO:0016010;GO:0016013;GO:0016020;GO:0030165;GO:0042383;GO:0097109;GO:0005198;GO:0005198;GO:0003779;GO:0005198;GO:0005198;GO:0005737;GO:0005856;GO:0005886;GO:0007417;GO:0016010;GO:0016013;GO:0016020;GO:0030165;GO:0042383;GO:0097109;	-	-	W	0V48U;09T9R;0RXUA;1CYC8;0UTYT;KOG3549;168ZP;12TRR;1B33G;0DEKY	syntrophin gamma 2 [Source:HGNC Symbol;Acc:HGNC:13741]	54221	Q9NY99
[truncated: 16,147 more rows]
